# Supplementary material for: Design, characterization and experimental validation of a compact, flexible pulsed power architecture for ex vivo platelet activation
Source: PLoS One. 2017 Jul 26;12(7):e0181214. doi: 10.1371/journal.pone.0181214 (PMC5528997; doi:10.1371/journal.pone.0181214)
Supplement: S1 Dataset — (XLSX) [file pone.0181214.s001.xlsx]

## Sheet: Cuv1_empty
4294A REV1.11					22-1629
DATE: Mar 25 2012					1630-3237
MEASURE PARAMETER: IMPEDANCE MAG PHASE (DEG)
ADAPTER: NONE
SWEEP TYPE: LOG FREQ
NUMBER of POINTS: 801
POINT DELAY TIME: 0 Sec
SWEEP DELAY TIME: 0 Sec
OSC LEVEL: 500 mVolt							C=	1.77e-12	F
DC BIAS: OFF							L=	1.32e-11	H
BW: 5							R=	3.57	ohm
SWEEP AVERAGING: OFF
POINT AVERAGING: OFF
TRACE: A				TRACE: B				0.999999
FORMAT: LOG				FORMAT: LINEAR
Frequency	Data Trace Real			Frequency	Data Trace Real
1000	90277640	8.99181e+07		1000	-90.6203	-90.0001
1011.58	89609300	8.88889e+07		1011.58	-90.4642	-90.0001
1023.29	89208260	8.78713e+07		1023.29	-90.2284	-90.0001
1035.14	87083810	8.68655e+07		1035.14	-90.2101	-90.0001
1047.13	86546430	8.58711e+07		1047.13	-89.7284	-90.0001
1059.25	85743750	8.48881e+07		1059.25	-90.4038	-90.0001
1071.52	84422570	8.39165e+07		1071.52	-89.9971	-90.0001
1083.93	83584520	8.29559e+07		1083.93	-89.8059	-90.0001
1096.48	83057770	8.20063e+07		1096.48	-89.8984	-90.0001
1109.17	81293470	8.10675e+07		1109.17	-90.0964	-90.0001
1122.02	80715470	8.01396e+07		1122.02	-89.9332	-90.0001
1135.01	80169790	7.92222e+07		1135.01	-90.3947	-90.0001
1148.15	78846470	7.83154e+07		1148.15	-90.1053	-90.0001
1161.45	77860770	7.74189e+07		1161.45	-89.3371	-90.0001
1174.9	77340660	7.65327e+07		1174.9	-89.8967	-90.0001
1188.5	76436700	7.56567e+07		1188.5	-89.5277	-90.0001
1202.26	75823940	7.47906e+07		1202.26	-90.1155	-90.0001
1216.19	74611180	7.39345e+07		1216.19	-90.0113	-90.0001
1230.27	73454550	7.30882e+07		1230.27	-89.9847	-90.0001
1244.52	73237450	7.22515e+07		1244.52	-90.3037	-90.0001
1258.92	72606290	7.14245e+07		1258.92	-89.913	-90.0001
1273.5	71095780	7.06069e+07		1273.5	-89.5036	-90.0001
1288.25	70615540	6.97986e+07		1288.25	-90.2625	-90.0001
1303.17	70023400	6.89997e+07		1303.17	-90.1992	-90.0001
1318.26	68553620	6.82098e+07		1318.26	-90.1625	-90.0001
1333.52	67679150	6.74291e+07		1333.52	-90.1119	-90.0001
1348.96	67489720	6.66572e+07		1348.96	-90.0777	-90.0001
1364.58	66273220	6.58942e+07		1364.58	-90.0937	-90.0001
1380.38	65466430	6.51399e+07		1380.38	-90.2282	-90.0001
1396.37	64606780	6.43943e+07		1396.37	-89.4756	-90.0001
1412.54	64108930	6.36571e+07		1412.54	-89.7699	-90.0001
1428.89	63219820	6.29285e+07		1428.89	-89.5225	-90.0001
1445.44	62739560	6.22081e+07		1445.44	-89.8745	-90.0001
1462.18	62222260	6.1496e+07		1462.18	-90.006	-90.0001
1479.11	61386690	6.07921e+07		1479.11	-90.1331	-90.0001
1496.24	60371610	6.00962e+07		1496.24	-90.0399	-90.0001
1513.56	59825000	5.94083e+07		1513.56	-90.051	-90.0001
1531.09	59199760	5.87283e+07		1531.09	-89.9896	-90.0001
1548.82	58789310	5.8056e+07		1548.82	-89.9426	-90.0001
1566.75	58244300	5.73914e+07		1566.75	-89.6639	-90.0001
1584.89	57061690	5.67345e+07		1584.89	-89.7948	-90.0001
1603.24	56454520	5.60851e+07		1603.24	-89.9265	-90.0001
1621.81	55752800	5.54431e+07		1621.81	-89.8575	-90.0001
1640.59	55244320	5.48084e+07		1640.59	-89.7959	-90.0001
1659.59	54683020	5.4181e+07		1659.59	-89.8402	-90.0001
1678.8	54231780	5.35608e+07		1678.8	-89.8709	-90.0001
1698.24	53442840	5.29477e+07		1698.24	-90.0298	-90.0001
1717.91	52706700	5.23416e+07		1717.91	-89.8591	-90.0001
1737.8	51801550	5.17425e+07		1737.8	-89.9902	-90.0001
1757.92	51693610	5.11502e+07		1757.92	-89.7348	-90.0001
1778.28	51011340	5.05647e+07		1778.28	-90.0299	-90.0001
1798.87	50423420	4.99858e+07		1798.87	-90.2221	-90.0001
1819.7	49494780	4.94137e+07		1819.7	-90.1803	-90.0001
1840.77	49361110	4.8848e+07		1840.77	-89.8611	-90.0001
1862.09	48661680	4.82889e+07		1862.09	-90.0202	-90.0001
1883.65	48126980	4.77361e+07		1883.65	-89.7777	-90.0001
1905.46	47675160	4.71897e+07		1905.46	-89.9373	-90.0001
1927.53	47266770	4.66495e+07		1927.53	-89.8718	-90.0001
1949.85	46749960	4.61155e+07		1949.85	-90.0055	-90.0001
1972.42	46130580	4.55876e+07		1972.42	-89.9223	-90.0001
1995.26	45422800	4.50658e+07		1995.26	-90.0044	-90.0001
2018.37	44941140	4.45499e+07		2018.37	-89.7211	-90.0001
2041.74	44674900	4.404e+07		2041.74	-89.9708	-90.0001
2065.38	43855660	4.35359e+07		2065.38	-89.9216	-90.0001
2089.3	43519030	4.30375e+07		2089.3	-89.8352	-90.0001
2113.49	42877780	4.25449e+07		2113.49	-89.8502	-90.0001
2137.96	42491110	4.20579e+07		2137.96	-90.0636	-90.0001
2162.72	41923090	4.15764e+07		2162.72	-89.7724	-90.0001
2187.76	41403920	4.11005e+07		2187.76	-89.8569	-90.0001
2213.09	40981500	4.063e+07		2213.09	-90.0911	-90.0001
2238.72	40400330	4.01649e+07		2238.72	-89.8804	-90.0001
2264.64	40029020	3.97052e+07		2264.64	-89.8072	-90.0001
2290.87	39528430	3.92507e+07		2290.87	-89.9156	-90.0001
2317.39	39200740	3.88014e+07		2317.39	-90.1278	-90.0001
2344.23	38657400	3.83572e+07		2344.23	-89.9972	-90.0001
2371.37	38145680	3.79181e+07		2371.37	-89.7803	-90.0001
2398.83	37769890	3.74841e+07		2398.83	-89.8925	-90.0001
2426.61	37019000	3.7055e+07		2426.61	-90.0206	-90.0001
2454.71	36555850	3.66309e+07		2454.71	-90.1465	-90.0001
2483.13	36388880	3.62115e+07		2483.13	-90.0647	-90.0001
2511.89	36118970	3.5797e+07		2511.89	-90.1721	-90.0001
2540.97	35690240	3.53873e+07		2540.97	-89.9078	-90.0001
2570.4	35355830	3.49822e+07		2570.4	-89.8996	-90.0001
2600.16	34895650	3.45818e+07		2600.16	-90.0287	-90.0001
2630.27	34290050	3.41859e+07		2630.27	-89.9745	-90.0001
2660.72	34034730	3.37946e+07		2660.72	-90.0125	-90.0001
2691.53	33667110	3.34077e+07		2691.53	-90.0305	-90.0001
2722.7	33311810	3.30253e+07		2722.7	-89.9763	-90.0001
2754.23	32894240	3.26473e+07		2754.23	-90.0146	-90.0001
2786.12	32543990	3.22736e+07		2786.12	-89.9683	-90.0001
2818.38	32205830	3.19041e+07		2818.38	-90.051	-90.0001
2851.02	31813870	3.15389e+07		2851.02	-89.9725	-90.0001
2884.03	31410610	3.11779e+07		2884.03	-90.0027	-90.0001
2917.43	30993500	3.0821e+07		2917.43	-89.9593	-90.0001
2951.21	30724590	3.04682e+07		2951.21	-89.8673	-90.0001
2985.38	30381510	3.01195e+07		2985.38	-89.9109	-90.0001
3019.95	30047800	2.97747e+07		3019.95	-89.8759	-90.0001
3054.92	29615860	2.94339e+07		3054.92	-89.7609	-90.0001
3090.3	29262550	2.90969e+07		3090.3	-89.9247	-90.0001
3126.08	28955210	2.87639e+07		3126.08	-89.9636	-90.0001
3162.28	28589980	2.84346e+07		3162.28	-90.1119	-90.0001
3198.89	28334680	2.81091e+07		3198.89	-89.9531	-90.0001
3235.94	28028390	2.77873e+07		3235.94	-89.892	-90.0001
3273.41	27681010	2.74693e+07		3273.41	-89.8693	-90.0001
3311.31	27365850	2.71548e+07		3311.31	-90.0333	-90.0001
3349.65	26999550	2.6844e+07		3349.65	-89.9366	-90.0001
3388.44	26723280	2.65367e+07		3388.44	-90.0425	-90.0001
3427.68	26434460	2.62329e+07		3427.68	-89.8342	-90.0001
3467.37	26149220	2.59327e+07		3467.37	-89.9238	-90.0001
3507.52	25773800	2.56358e+07		3507.52	-89.9357	-90.0001
3548.13	25545550	2.53424e+07		3548.13	-90.0952	-90.0001
3589.22	25252550	2.50523e+07		3589.22	-90.0212	-90.0001
3630.78	24954990	2.47655e+07		3630.78	-89.9838	-90.0001
3672.82	24689310	2.4482e+07		3672.82	-90.0644	-90.0001
3715.35	24388950	2.42018e+07		3715.35	-89.8128	-90.0001
3758.37	24112870	2.39247e+07		3758.37	-90.0597	-90.0001
3801.89	23878530	2.36509e+07		3801.89	-90.0194	-90.0001
3845.92	23547780	2.33801e+07		3845.92	-90.0727	-90.0001
3890.45	23368020	2.31125e+07		3890.45	-89.9939	-90.0001
3935.5	22995770	2.28479e+07		3935.5	-89.9087	-90.0001
3981.07	22785900	2.25864e+07		3981.07	-90.1071	-90.0001
4027.17	22444050	2.23279e+07		4027.17	-90.1013	-90.0001
4073.8	22280530	2.20723e+07		4073.8	-89.9645	-90.0001
4120.98	22010130	2.18196e+07		4120.98	-90.031	-90.0001
4168.69	21754630	2.15698e+07		4168.69	-90.0186	-90.0001
4216.97	21462020	2.13229e+07		4216.97	-89.9369	-90.0001
4265.8	21263900	2.10789e+07		4265.8	-89.9972	-90.0001
4315.19	20999590	2.08376e+07		4315.19	-89.9977	-90.0001
4365.16	20770270	2.0599e+07		4365.16	-89.8909	-90.0001
4415.7	20480940	2.03633e+07		4415.7	-90.1368	-90.0001
4466.84	20310010	2.01302e+07		4466.84	-89.8828	-90.0001
4518.56	20105150	1.98997e+07		4518.56	-89.9832	-90.0001
4570.88	19840030	1.96719e+07		4570.88	-89.9705	-90.0001
4623.81	19606090	1.94468e+07		4623.81	-90.0051	-90.0001
4677.35	19387200	1.92241e+07		4677.35	-89.9924	-90.0001
4731.51	19185920	1.90041e+07		4731.51	-89.8681	-90.0001
4786.3	18925290	1.87866e+07		4786.3	-89.9466	-90.0001
4841.72	18725490	1.85715e+07		4841.72	-89.9124	-90.0001
4897.79	18513780	1.83589e+07		4897.79	-89.9721	-90.0001
4954.5	18310500	1.81488e+07		4954.5	-89.9713	-90.0001
5011.87	18062850	1.7941e+07		5011.87	-90.0932	-90.0001
5069.91	17899870	1.77356e+07		5069.91	-90.0252	-90.0001
5128.61	17674010	1.75326e+07		5128.61	-89.975	-90.0001
5188	17454770	1.73319e+07		5188	-90.0687	-90.0001
5248.07	17234670	1.71335e+07		5248.07	-89.9955	-90.0001
5308.84	17047660	1.69374e+07		5308.84	-90.0393	-90.0001
5370.32	16882980	1.67435e+07		5370.32	-90.0145	-90.0001
5432.5	16680050	1.65519e+07		5432.5	-89.9693	-90.0001
5495.41	16505910	1.63624e+07		5495.41	-89.8979	-90.0001
5559.04	16276340	1.61751e+07		5559.04	-90.0039	-90.0001
5623.41	16124200	1.599e+07		5623.41	-89.9362	-90.0001
5688.53	15946070	1.58069e+07		5688.53	-89.981	-90.0001
5754.4	15737830	1.5626e+07		5754.4	-90.0567	-90.0001
5821.03	15554150	1.54471e+07		5821.03	-89.9553	-90.0001
5888.44	15408870	1.52703e+07		5888.44	-90.0001	-90.0001
5956.62	15240930	1.50955e+07		5956.62	-89.9223	-90.0001
6025.6	15070310	1.49227e+07		6025.6	-89.9764	-90.0001
6095.37	14878560	1.47519e+07		6095.37	-89.9737	-90.0001
6165.95	14698700	1.4583e+07		6165.95	-90.0512	-90.0001
6237.35	14519140	1.44161e+07		6237.35	-89.9494	-90.0001
6309.57	14380930	1.42511e+07		6309.57	-89.9742	-90.0001
6382.64	14201440	1.40879e+07		6382.64	-90.0332	-90.0001
6456.54	14041890	1.39267e+07		6456.54	-89.9866	-90.0001
6531.31	13855220	1.37672e+07		6531.31	-89.9743	-90.0001
6606.93	13723010	1.36097e+07		6606.93	-89.9072	-90.0001
6683.44	13556710	1.34539e+07		6683.44	-90.0421	-90.0001
6760.83	13409920	1.32999e+07		6760.83	-90.0198	-90.0001
6839.12	13261420	1.31476e+07		6839.12	-89.9794	-90.0001
6918.31	13121720	1.29971e+07		6918.31	-89.9304	-90.0001
6998.42	12961330	1.28483e+07		6998.42	-90.0558	-90.0001
7079.46	12797340	1.27013e+07		7079.46	-89.965	-90.0001
7161.43	12656410	1.25559e+07		7161.43	-89.9467	-90.0001
7244.36	12509610	1.24122e+07		7244.36	-89.975	-90.0001
7328.24	12374710	1.22701e+07		7328.24	-90.023	-90.0001
7413.1	12243720	1.21296e+07		7413.1	-89.9489	-90.0001
7498.94	12078340	1.19908e+07		7498.94	-89.9428	-90.0001
7585.78	11945380	1.18535e+07		7585.78	-89.977	-90.0001
7673.61	11825660	1.17178e+07		7673.61	-90.0085	-90.0001
7762.47	11672410	1.15837e+07		7762.47	-90.0361	-90.0001
7852.36	11561410	1.14511e+07		7852.36	-89.9425	-90.0001
7943.28	11418450	1.132e+07		7943.28	-89.9844	-90.0001
8035.26	11287110	1.11904e+07		8035.26	-89.9611	-90.0001
8128.31	11158760	1.10623e+07		8128.31	-89.9323	-90.0001
8222.43	11024360	1.09357e+07		8222.43	-89.974	-90.0001
8317.64	10891210	1.08105e+07		8317.64	-90.0276	-90.0001
8413.95	10768290	1.06868e+07		8413.95	-90.0246	-90.0001
8511.38	10642430	1.05645e+07		8511.38	-89.9872	-90.0001
8609.94	10534650	1.04435e+07		8609.94	-89.9643	-90.0001
8709.64	10408190	1.0324e+07		8709.64	-89.9797	-90.0001
8810.49	10288640	1.02058e+07		8810.49	-89.99	-90.0001
8912.51	10171600	1.0089e+07		8912.51	-89.9914	-90.0001
9015.71	10053460	9.97349e+06		9015.71	-89.9775	-90.0001
9120.11	9943661	9.85932e+06		9120.11	-89.9504	-90.0001
9225.71	9822195	9.74646e+06		9225.71	-89.9152	-90.0001
9332.54	9704196	9.6349e+06		9332.54	-90.0171	-90.0001
9440.61	9602162	9.52461e+06		9440.61	-89.953	-90.0001
9549.93	9489762	9.41558e+06		9549.93	-89.9596	-90.0001
9660.51	9381615	9.3078e+06		9660.51	-90.0009	-90.0001
9772.37	9275920	9.20126e+06		9772.37	-89.9266	-90.0001
9885.53	9171731	9.09593e+06		9885.53	-89.9505	-90.0001
10000	9067000	8.99181e+06		10000	-89.9468	-90.0001
10115.8	8961110	8.88888e+06		10115.8	-89.9894	-90.0001
10232.9	8859362	8.78713e+06		10232.9	-89.9513	-90.0001
10351.4	8758914	8.68655e+06		10351.4	-89.9484	-90.0001
10471.3	8659013	8.58711e+06		10471.3	-89.957	-90.0001
10592.5	8560154	8.48882e+06		10592.5	-89.9584	-90.0001
10715.2	8459758	8.39164e+06		10715.2	-89.9711	-90.0001
10839.3	8361072	8.29559e+06		10839.3	-89.9551	-90.0001
10964.8	8266684	8.20063e+06		10964.8	-89.9338	-90.0001
11091.7	8173554	8.10676e+06		11091.7	-89.9901	-90.0001
11220.2	8082564	8.01396e+06		11220.2	-89.9742	-90.0001
11350.1	7982730	7.92222e+06		11350.1	-89.9698	-90.0001
11481.5	7896216	7.83154e+06		11481.5	-89.9893	-90
11614.5	7810247	7.74189e+06		11614.5	-90.0082	-90
11749	7714198	7.65327e+06		11749	-89.9492	-90
11885	7627391	7.56566e+06		11885	-89.948	-90
12022.6	7543117	7.47906e+06		12022.6	-89.9665	-90
12161.9	7454314	7.39345e+06		12161.9	-89.9797	-90
12302.7	7364046	7.30882e+06		12302.7	-89.9671	-90
12445.1	7283884	7.22515e+06		12445.1	-89.9485	-90
12589.3	7201947	7.14245e+06		12589.3	-89.9525	-90
12735	7120550	7.06069e+06		12735	-90.0131	-90
12882.5	7035820	6.97987e+06		12882.5	-89.9873	-90
13031.7	6957520	6.89997e+06		13031.7	-89.9851	-90
13182.6	6878560	6.82099e+06		13182.6	-89.9703	-90
13335.2	6798924	6.74291e+06		13335.2	-89.9635	-90
13489.6	6720440	6.66572e+06		13489.6	-89.955	-90
13645.8	6642769	6.58942e+06		13645.8	-89.9679	-90
13803.8	6564637	6.51399e+06		13803.8	-89.9672	-90
13963.7	6489962	6.43942e+06		13963.7	-89.9906	-90
14125.4	6416898	6.36571e+06		14125.4	-89.9643	-90
14288.9	6341580	6.29285e+06		14288.9	-89.9558	-90
14454.4	6272290	6.22081e+06		14454.4	-89.9497	-90
14621.8	6201306	6.1496e+06		14621.8	-89.9865	-90
14791.1	6128009	6.07921e+06		14791.1	-89.9556	-90
14962.4	6058882	6.00962e+06		14962.4	-89.9812	-90
15135.6	5990839	5.94083e+06		15135.6	-89.9811	-90
15310.9	5916418	5.87283e+06		15310.9	-89.9559	-90
15488.2	5853676	5.8056e+06		15488.2	-89.9737	-90
15667.5	5785773	5.73914e+06		15667.5	-89.9556	-90
15848.9	5718750	5.67345e+06		15848.9	-89.9705	-90
16032.5	5655912	5.6085e+06		16032.5	-89.9612	-90
16218.1	5587382	5.5443e+06		16218.1	-89.9407	-90
16405.9	5524467	5.48084e+06		16405.9	-89.9776	-90
16595.9	5462109	5.4181e+06		16595.9	-89.9622	-90
16788	5400396	5.35608e+06		16788	-89.9665	-90
16982.4	5335796	5.29477e+06		16982.4	-89.9484	-90
17179.1	5277810	5.23416e+06		17179.1	-89.9766	-90
17378	5219332	5.17425e+06		17378	-89.9467	-90
17579.2	5157330	5.11502e+06		17579.2	-89.9635	-90
17782.8	5097184	5.05647e+06		17782.8	-89.9693	-90
17988.7	5040218	4.99859e+06		17988.7	-89.9688	-90
18197	4983750	4.94137e+06		18197	-89.957	-90
18407.7	4926321	4.8848e+06		18407.7	-89.9578	-90
18620.9	4868736	4.82889e+06		18620.9	-89.9997	-90
18836.5	4811894	4.77361e+06		18836.5	-89.9904	-90
19054.6	4757252	4.71897e+06		19054.6	-89.9582	-90
19275.2	4703558	4.66495e+06		19275.2	-89.9801	-90
19498.4	4648854	4.61155e+06		19498.4	-89.9831	-90
19724.2	4596070	4.55876e+06		19724.2	-89.9815	-90
19952.6	4545479	4.50658e+06		19952.6	-89.9786	-90
20183.7	4491298	4.45499e+06		20183.7	-89.9744	-90
20417.4	4438863	4.404e+06		20417.4	-89.9834	-90
20653.8	4388530	4.35359e+06		20653.8	-89.9752	-90
20893	4337709	4.30375e+06		20893	-89.9763	-90
21134.9	4289458	4.25449e+06		21134.9	-89.9605	-90
21379.6	4239926	4.20579e+06		21379.6	-89.9867	-90
21627.2	4191837	4.15764e+06		21627.2	-89.9737	-90
21877.6	4144361	4.11005e+06		21877.6	-89.983	-90
22130.9	4097408	4.063e+06		22130.9	-89.9648	-90
22387.2	4049608	4.01649e+06		22387.2	-89.9886	-90
22646.4	4003352	3.97052e+06		22646.4	-89.9821	-90
22908.7	3956779	3.92507e+06		22908.7	-89.9713	-90
23173.9	3912240	3.88014e+06		23173.9	-89.9725	-90
23442.3	3867554	3.83572e+06		23442.3	-89.973	-90
23713.7	3823665	3.79181e+06		23713.7	-89.9802	-90
23988.3	3779917	3.74841e+06		23988.3	-89.9699	-90
24266.1	3735965	3.7055e+06		24266.1	-89.9799	-90
24547.1	3693386	3.66309e+06		24547.1	-89.9721	-90
24831.3	3650297	3.62115e+06		24831.3	-89.9723	-90
25118.9	3609956	3.5797e+06		25118.9	-89.9537	-90
25409.7	3568420	3.53873e+06		25409.7	-89.9815	-90
25704	3526922	3.49822e+06		25704	-89.9821	-90
26001.6	3487022	3.45818e+06		26001.6	-89.9891	-90
26302.7	3447918	3.41859e+06		26302.7	-89.9667	-90
26607.3	3407606	3.37946e+06		26607.3	-89.9588	-90
26915.3	3369053	3.34077e+06		26915.3	-89.9757	-90
27227	3330141	3.30253e+06		27227	-89.9853	-90
27542.3	3292058	3.26473e+06		27542.3	-89.9716	-90
27861.2	3254166	3.22736e+06		27861.2	-89.9939	-90
28183.8	3216232	3.19041e+06		28183.8	-89.9734	-90
28510.2	3180075	3.15389e+06		28510.2	-89.9592	-90
28840.3	3144052	3.11779e+06		28840.3	-89.9928	-90
29174.3	3108230	3.0821e+06		29174.3	-89.9914	-90
29512.1	3072104	3.04682e+06		29512.1	-89.9841	-90
29853.8	3036975	3.01195e+06		29853.8	-89.9762	-90
30199.5	3002046	2.97747e+06		30199.5	-89.987	-90
30549.2	2968202	2.94339e+06		30549.2	-89.9842	-90
30903	2934802	2.90969e+06		30903	-89.9681	-90
31260.8	2900776	2.87639e+06		31260.8	-89.9744	-90
31622.8	2866885	2.84346e+06		31622.8	-89.988	-90
31989	2834401	2.81091e+06		31989	-89.9865	-90
32359.4	2802194	2.77873e+06		32359.4	-89.9727	-90
32734.1	2770079	2.74693e+06		32734.1	-89.9894	-90
33113.1	2738157	2.71548e+06		33113.1	-89.9909	-90
33496.5	2706490	2.6844e+06		33496.5	-89.9862	-90
33884.4	2676232	2.65367e+06		33884.4	-89.9719	-90
34276.8	2645476	2.62329e+06		34276.8	-89.9841	-90
34673.7	2615042	2.59327e+06		34673.7	-89.9951	-90
35075.2	2584906	2.56358e+06		35075.2	-89.9768	-90
35481.3	2554972	2.53424e+06		35481.3	-89.9957	-90
35892.2	2525778	2.50523e+06		35892.2	-89.984	-90
36307.8	2497130	2.47655e+06		36307.8	-89.99	-90
36728.2	2468676	2.4482e+06		36728.2	-89.9891	-90
37153.5	2440836	2.42018e+06		37153.5	-89.975	-90
37583.7	2412530	2.39247e+06		37583.7	-89.9799	-90
38018.9	2384518	2.36509e+06		38018.9	-89.9881	-90
38459.2	2357724	2.33801e+06		38459.2	-89.9827	-90
38904.5	2330740	2.31125e+06		38904.5	-89.9969	-90
39355	2303606	2.28479e+06		39355	-89.9769	-90
39810.7	2277484	2.25864e+06		39810.7	-89.9955	-90
40271.7	2250860	2.23279e+06		40271.7	-89.9777	-90
40738	2225405	2.20723e+06		40738	-89.9899	-90
41209.8	2199778	2.18196e+06		41209.8	-89.9864	-90
41686.9	2174820	2.15698e+06		41686.9	-89.9784	-90
42169.7	2149790	2.13229e+06		42169.7	-89.9763	-90
42658	2124844	2.10789e+06		42658	-89.9889	-90
43151.9	2100647	2.08376e+06		43151.9	-89.9942	-90
43651.6	2077128	2.0599e+06		43651.6	-89.9916	-90
44157	2053252	2.03632e+06		44157	-90.0003	-90
44668.4	2029705	2.01302e+06		44668.4	-89.9947	-90
45185.6	2006300	1.98997e+06		45185.6	-89.9945	-90
45708.8	1983092	1.96719e+06		45708.8	-89.9951	-90
46238.1	1961032	1.94468e+06		46238.1	-90.0038	-90
46773.5	1938380	1.92241e+06		46773.5	-89.9835	-90
47315.1	1916318	1.90041e+06		47315.1	-89.9975	-90
47863	1893788	1.87866e+06		47863	-89.9934	-90
48417.2	1872392	1.85715e+06		48417.2	-89.9797	-90
48977.9	1851145	1.83589e+06		48977.9	-89.9941	-90
49545	1830054	1.81488e+06		49545	-89.9988	-90
50118.7	1809001	1.7941e+06		50118.7	-89.9974	-90
50699.1	1788139	1.77356e+06		50699.1	-89.9857	-90
51286.1	1767505	1.75326e+06		51286.1	-89.9886	-90
51880	1747692	1.73319e+06		51880	-89.992	-90
52480.7	1727554	1.71335e+06		52480.7	-89.9867	-90
53088.4	1707894	1.69374e+06		53088.4	-89.9815	-90
53703.2	1688110	1.67435e+06		53703.2	-89.9921	-90
54325	1668805	1.65519e+06		54325	-89.9984	-90
54954.1	1649962	1.63624e+06		54954.1	-89.9888	-90
55590.4	1631082	1.61751e+06		55590.4	-89.9954	-89.9999
56234.1	1612504	1.59899e+06		56234.1	-89.9874	-89.9999
56885.3	1593681	1.58069e+06		56885.3	-89.9934	-89.9999
57544	1575629	1.5626e+06		57544	-90.0017	-89.9999
58210.3	1557667	1.54471e+06		58210.3	-89.9857	-89.9999
58884.4	1539916	1.52703e+06		58884.4	-89.9963	-89.9999
59566.2	1522165	1.50955e+06		59566.2	-89.9916	-89.9999
60256	1504671	1.49227e+06		60256	-89.9929	-89.9999
60953.7	1487460	1.47519e+06		60953.7	-89.9985	-89.9999
61659.5	1470411	1.4583e+06		61659.5	-89.9858	-89.9999
62373.5	1453609	1.44161e+06		62373.5	-90.0031	-89.9999
63095.7	1436308	1.42511e+06		63095.7	-89.9903	-89.9999
63826.3	1420174	1.40879e+06		63826.3	-90.025	-89.9999
64565.4	1403811	1.39267e+06		64565.4	-89.9625	-89.9999
65313.1	1388412	1.37672e+06		65313.1	-89.9993	-89.9999
66069.3	1372596	1.36097e+06		66069.3	-89.9942	-89.9999
66834.4	1356656	1.34539e+06		66834.4	-90.0058	-89.9999
67608.3	1341445	1.32999e+06		67608.3	-90.0029	-89.9999
68391.2	1325918	1.31476e+06		68391.2	-89.9986	-89.9999
69183.1	1310934	1.29971e+06		69183.1	-90.0014	-89.9999
69984.2	1296034	1.28483e+06		69984.2	-89.997	-89.9999
70794.6	1280893	1.27013e+06		70794.6	-89.9988	-89.9999
71614.3	1266090	1.25559e+06		71614.3	-89.9968	-89.9999
72443.6	1251769	1.24122e+06		72443.6	-90.0113	-89.9999
73282.5	1237186	1.22701e+06		73282.5	-89.9997	-89.9999
74131	1223449	1.21296e+06		74131	-90.0052	-89.9999
74989.4	1209155	1.19908e+06		74989.4	-89.9989	-89.9999
75857.8	1195370	1.18535e+06		75857.8	-89.9926	-89.9999
76736.1	1181636	1.17178e+06		76736.1	-90.0058	-89.9999
77624.7	1168043	1.15837e+06		77624.7	-90.0081	-89.9999
78523.6	1154746	1.14511e+06		78523.6	-90.0044	-89.9999
79432.8	1141620	1.132e+06		79432.8	-90.0053	-89.9999
80352.6	1128493	1.11904e+06		80352.6	-90.0117	-89.9999
81283.1	1115582	1.10623e+06		81283.1	-90.0036	-89.9999
82224.3	1102783	1.09357e+06		82224.3	-90.0026	-89.9999
83176.4	1090214	1.08105e+06		83176.4	-90.0112	-89.9999
84139.5	1077586	1.06868e+06		84139.5	-90.0074	-89.9999
85113.8	1065502	1.05645e+06		85113.8	-90.0042	-89.9999
86099.4	1053316	1.04435e+06		86099.4	-90.0068	-89.9999
87096.4	1041165	1.0324e+06		87096.4	-90.0065	-89.9999
88104.9	1029079	1.02058e+06		88104.9	-90.0006	-89.9999
89125.1	1017479	1.0089e+06		89125.1	-90.0029	-89.9999
90157.1	1005686	997349		90157.1	-90.0025	-89.9999
91201.1	994257	985932		91201.1	-90.0096	-89.9999
92257.1	982741	974646		92257.1	-90.0134	-89.9999
93325.4	971657	963490		93325.4	-89.9973	-89.9999
94406.1	960421	952461		94406.1	-90.0064	-89.9999
95499.3	949498	941558		95499.3	-90.0009	-89.9999
96605.1	938512	930780		96605.1	-90.0052	-89.9999
97723.7	927885	920126		97723.7	-90.018	-89.9999
98855.3	917230	909593		98855.3	-90.012	-89.9999
100000	906472	899181		100000	-89.9531	-89.9998
101158	896468	888888		101158	-90.0087	-89.9998
102329	886047	878713		102329	-90.0051	-89.9998
103514	875843	868655		103514	-90.0043	-89.9998
104713	865814	858711		104713	-90.0135	-89.9998
105925	855970	848882		105925	-90.0083	-89.9998
107152	846109	839164		107152	-90.01	-89.9998
108393	836546	829559		108393	-90.0141	-89.9998
109648	826842	820063		109648	-90.005	-89.9998
110917	817572	810676		110917	-90.0091	-89.9998
112202	808133	801396		112202	-90.0096	-89.9998
113501	798857	792222		113501	-89.9945	-89.9998
114815	789689	783154		114815	-90.0105	-89.9998
116145	780686	774189		116145	-90.0092	-89.9998
117490	771621	765327		117490	-90.0062	-89.9998
118850	762877	756566		118850	-90.0141	-89.9998
120226	754191	747906		120226	-90.0046	-89.9998
121619	745565	739345		121619	-90.0107	-89.9998
123027	736947	730882		123027	-90.0098	-89.9998
124451	728466	722515		124451	-90.0133	-89.9998
125893	720271	714245		125893	-90.0153	-89.9998
127350	711931	706069		127350	-90.0182	-89.9998
128825	703868	697987		128825	-90.0119	-89.9998
130317	695782	689997		130317	-90.0175	-89.9998
131826	687858	682098		131826	-90.0092	-89.9998
133352	679952	674291		133352	-90.0136	-89.9998
134896	672143	666572		134896	-90.0163	-89.9998
136458	664473	658942		136458	-90.016	-89.9998
138038	656870	651399		138038	-90.0155	-89.9998
139637	649401	643943		139637	-90.0143	-89.9998
141254	641878	636571		141254	-90.0129	-89.9998
142889	634535	629285		142889	-90.0084	-89.9998
144544	627318	622081		144544	-90.0083	-89.9997
146218	620127	614960		146218	-90.0129	-89.9997
147911	613043	607921		147911	-90.0158	-89.9997
149624	606044	600962		149624	-90.0136	-89.9997
151356	599070	594083		151356	-90.0132	-89.9997
153109	592187	587283		153109	-90.0063	-89.9997
154882	585405	580560		154882	-90.016	-89.9997
156675	578699	573914		156675	-90.0131	-89.9997
158489	572150	567345		158489	-90.0117	-89.9997
160325	565532	560850		160325	-90.0107	-89.9997
162181	559101	554430		162181	-90.021	-89.9997
164059	552691	548084		164059	-90.0124	-89.9997
165959	546422	541810		165959	-90.0104	-89.9997
167880	540121	535608		167880	-90.0134	-89.9997
169824	533929	529477		169824	-90.0198	-89.9997
171791	527834	523416		171791	-90.02	-89.9997
173780	521785	517425		173780	-90.0102	-89.9997
175792	515782	511502		175792	-90.0145	-89.9997
177828	509933	505647		177828	-90.0192	-89.9997
179887	504092	499859		179887	-90.0186	-89.9997
181970	498319	494137		181970	-90.0233	-89.9997
184077	492618	488480		184077	-90.014	-89.9997
186209	487002	482889		186209	-90.0208	-89.9997
188365	481436	477361		188365	-90.0189	-89.9996
190546	475867	471897		190546	-90.0216	-89.9996
192752	470457	466495		192752	-90.0143	-89.9996
194984	465036	461155		194984	-90.0292	-89.9996
197242	459706	455876		197242	-90.0243	-89.9996
199526	454482	450658		199526	-90.0299	-89.9996
201837	449217	445499		201837	-89.9969	-89.9996
204174	444065	440400		204174	-90.0023	-89.9996
206538	438981	435359		206538	-89.9982	-89.9996
208930	433974	430375		208930	-89.9993	-89.9996
211349	429042	425449		211349	-90.0029	-89.9996
213796	424094	420579		213796	-90.0077	-89.9996
216272	419264	415764		216272	-90.0002	-89.9996
218776	414495	411005		218776	-90.0088	-89.9996
221309	409716	406300		221309	-89.9976	-89.9996
223872	405114	401649		223872	-90.0017	-89.9996
226464	400394	397052		226464	-90.0066	-89.9996
229087	395782	392507		229087	-90.0007	-89.9996
231739	391274	388014		231739	-90.0021	-89.9995
234423	386824	383572		234423	-90.005	-89.9995
237137	382431	379181		237137	-89.9951	-89.9995
239883	378042	374841		239883	-90.0069	-89.9995
242661	373705	370550		242661	-89.997	-89.9995
245471	369421	366309		245471	-89.9984	-89.9995
248313	365138	362115		248313	-89.9985	-89.9995
251189	360997	357970		251189	-89.9979	-89.9995
254097	356896	353873		254097	-90.0061	-89.9995
257040	352805	349822		257040	-89.9993	-89.9995
260016	348743	345818		260016	-90.008	-89.9995
263027	344759	341859		263027	-90.0074	-89.9995
266073	340802	337946		266073	-89.9965	-89.9995
269153	336914	334077		269153	-90.0032	-89.9995
272270	333038	330253		272270	-89.9975	-89.9995
275423	329173	326473		275423	-90.0054	-89.9994
278612	325433	322736		278612	-90.019	-89.9994
281838	321763	319041		281838	-90.0054	-89.9994
285102	318013	315389		285102	-90.0049	-89.9994
288403	314388	311779		288403	-90.0062	-89.9994
291743	310766	308210		291743	-90.0095	-89.9994
295121	307242	304682		295121	-90.0052	-89.9994
298538	303672	301195		298538	-89.9998	-89.9994
301995	300264	297747		301995	-89.9917	-89.9994
305492	296863	294339		305492	-90.001	-89.9994
309030	293416	290969		309030	-90.0023	-89.9994
312608	290066	287639		312608	-90.0028	-89.9994
316228	286732	284346		316228	-90.0025	-89.9994
319890	283488	281091		319890	-90.0071	-89.9993
323594	280194	277873		323594	-90.0061	-89.9993
327341	277007	274693		327341	-89.9986	-89.9993
331131	273856	271548		331131	-90.0019	-89.9993
334965	270693	268440		334965	-90.0045	-89.9993
338844	267620	265367		338844	-90.0128	-89.9993
342768	264511	262329		342768	-89.9964	-89.9993
346737	261501	259327		346737	-90.0048	-89.9993
350752	258536	256358		350752	-90.0056	-89.9993
354813	255572	253424		354813	-90.0052	-89.9993
358922	252639	250523		358922	-90.0061	-89.9993
363078	249777	247655		363078	-90.0087	-89.9993
367282	246891	244820		367282	-90.0073	-89.9992
371535	244072	242018		371535	-90.0053	-89.9992
375837	241268	239247		375837	-90.0006	-89.9992
380189	238522	236509		380189	-89.9973	-89.9992
384592	235786	233801		384592	-90.0037	-89.9992
389045	233030	231125		389045	-90.0094	-89.9992
393550	230415	228479		393550	-90.0062	-89.9992
398107	227772	225864		398107	-90.0023	-89.9992
402717	225143	223279		402717	-90.0116	-89.9992
407380	222583	220723		407380	-90.0109	-89.9991
412098	220030	218196		412098	-90.0052	-89.9991
416869	217510	215698		416869	-90.0074	-89.9991
421697	215020	213229		421697	-90.0082	-89.9991
426580	212596	210789		426580	-90.0066	-89.9991
431519	210134	208376		431519	-90.0087	-89.9991
436516	207720	205990		436516	-90.0113	-89.9991
441570	205325	203633		441570	-90.0143	-89.9991
446684	202979	201302		446684	-90.012	-89.9991
451856	200677	198997		451856	-90.0157	-89.999
457088	198368	196719		457088	-90.0192	-89.999
462381	196096	194468		462381	-90.0128	-89.999
467735	193842	192241		467735	-90.0146	-89.999
473151	191637	190041		473151	-90.0145	-89.999
478630	189442	187866		478630	-90.0096	-89.999
484172	187284	185715		484172	-90.0192	-89.999
489779	185167	183589		489779	-90.0086	-89.999
495450	183049	181488		495450	-90.0055	-89.9989
501187	180966	179410		501187	-90.0109	-89.9989
506991	178969	177356		506991	-90.0075	-89.9989
512861	177080	175326		512861	-90.0155	-89.9989
518800	174943	173319		518800	-90.0083	-89.9989
524807	173129	171335		524807	-90.0104	-89.9989
530884	171084	169374		530884	-90.0152	-89.9989
537032	168923	167435		537032	-90.0121	-89.9989
543250	166970	165519		543250	-90.0094	-89.9988
549541	165007	163624		549541	-90.0077	-89.9988
555904	163125	161751		555904	-90.007	-89.9988
562341	161258	159899		562341	-90.0141	-89.9988
568853	159425	158069		568853	-90.0082	-89.9988
575440	157589	156260		575440	-90.0115	-89.9988
582103	155791	154471		582103	-90.0138	-89.9988
588844	154004	152703		588844	-90.0087	-89.9987
595662	152240	150955		595662	-90.0119	-89.9987
602560	150486	149227		602560	-90.0134	-89.9987
609537	148777	147519		609537	-90.0117	-89.9987
616595	147063	145830		616595	-90.0106	-89.9987
623735	145387	144161		623735	-90.0152	-89.9987
630957	143723	142511		630957	-90.0089	-89.9986
638263	142076	140879		638263	-90.0064	-89.9986
645654	140439	139267		645654	-90.01	-89.9986
653131	138841	137672		653131	-90.0072	-89.9986
660693	137252	136097		660693	-90.0101	-89.9986
668344	135676	134539		668344	-90.0063	-89.9986
676083	134123	132999		676083	-90.0107	-89.9985
683912	132589	131476		683912	-90.01	-89.9985
691831	131078	129971		691831	-90.005	-89.9985
699842	129567	128483		699842	-90.0048	-89.9985
707946	128086	127013		707946	-90.0061	-89.9985
716143	126626	125559		716143	-90.0097	-89.9984
724436	125177	124122		724436	-90.0014	-89.9984
732825	123742	122701		732825	-90.0093	-89.9984
741310	122339	121296		741310	-90.0087	-89.9984
749894	120921	119908		749894	-90.009	-89.9984
758578	119539	118535		758578	-90.0083	-89.9984
767361	118168	117178		767361	-90.0109	-89.9983
776247	116814	115837		776247	-90.0144	-89.9983
785236	115480	114511		785236	-90.0101	-89.9983
794328	114162	113200		794328	-90.0117	-89.9983
803526	112857	111904		803526	-90.0077	-89.9982
812831	111561	110623		812831	-90.012	-89.9982
822243	110286	109357		822243	-90.0074	-89.9982
831764	109033	108105		831764	-90.0062	-89.9982
841395	107786	106868		841395	-90.0156	-89.9982
851138	106540	105645		851138	-90.0114	-89.9981
860994	105320	104435		860994	-90.0098	-89.9981
870964	104121	103240		870964	-90.0087	-89.9981
881049	102928	102058		881049	-90.0095	-89.9981
891251	101754	100890		891251	-90.0116	-89.998
901571	100593	99734.9		901571	-90.0139	-89.998
912011	99436.5	98593.2		912011	-90.0101	-89.998
922571	98303.3	97464.6		922571	-90.0204	-89.998
933254	97175.6	96349		933254	-90.0068	-89.998
944061	96069.9	95246.1		944061	-90.0152	-89.9979
954993	94995.2	94155.8		954993	-90.0142	-89.9979
966051	93937.7	93078		966051	-90.0138	-89.9979
977237	92868.5	92012.6		977237	-90.0156	-89.9979
988553	91806.1	90959.3		988553	-90.0143	-89.9978
1000000	90779.6	89918.1		1000000	-90.0178	-89.9978
1.01158e+06	89732.8	88888.8		1.01158e+06	-90.0182	-89.9978
1.02329e+06	88697.6	87871.3		1.02329e+06	-90.0194	-89.9977
1.03514e+06	87693.8	86865.5		1.03514e+06	-90.0163	-89.9977
1.04713e+06	86707.8	85871.1		1.04713e+06	-90.011	-89.9977
1.05925e+06	85715.6	84888.2		1.05925e+06	-90.0158	-89.9977
1.07152e+06	84736.1	83916.4		1.07152e+06	-90.0137	-89.9976
1.08393e+06	83769.4	82955.9		1.08393e+06	-90.0133	-89.9976
1.09648e+06	82800.5	82006.3		1.09648e+06	-90.0138	-89.9976
1.10917e+06	81824	81067.6		1.10917e+06	-89.9982	-89.9976
1.12202e+06	80921.7	80139.6		1.12202e+06	-89.9848	-89.9975
1.13501e+06	79979.2	79222.2		1.13501e+06	-90.0209	-89.9975
1.14815e+06	79042.3	78315.4		1.14815e+06	-89.9746	-89.9975
1.16145e+06	78147.1	77418.9		1.16145e+06	-90.0241	-89.9974
1.1749e+06	77257.9	76532.7		1.1749e+06	-89.9646	-89.9974
1.1885e+06	76329.3	75656.6		1.1885e+06	-89.9987	-89.9974
1.20226e+06	75493.8	74790.6		1.20226e+06	-90.022	-89.9973
1.21619e+06	74676.8	73934.5		1.21619e+06	-90.0161	-89.9973
1.23027e+06	73805.6	73088.2		1.23027e+06	-89.989	-89.9973
1.24451e+06	72967.8	72251.5		1.24451e+06	-90.0087	-89.9972
1.25893e+06	72149.4	71424.5		1.25893e+06	-90.0034	-89.9972
1.2735e+06	71292.3	70606.9		1.2735e+06	-89.9881	-89.9972
1.28825e+06	70451.3	69798.7		1.28825e+06	-90.0005	-89.9971
1.30317e+06	69667.3	68999.7		1.30317e+06	-90.0058	-89.9971
1.31826e+06	68833.5	68209.8		1.31826e+06	-90.0104	-89.9971
1.33352e+06	68010.9	67429.1		1.33352e+06	-89.9952	-89.997
1.34896e+06	67212.2	66657.2		1.34896e+06	-90.0081	-89.997
1.36458e+06	66463.5	65894.2		1.36458e+06	-90.0072	-89.997
1.38038e+06	65706.9	65139.9		1.38038e+06	-90.0011	-89.9969
1.39637e+06	64940.4	64394.3		1.39637e+06	-90.012	-89.9969
1.41254e+06	64206.4	63657.1		1.41254e+06	-90.0108	-89.9969
1.42889e+06	63456.3	62928.5		1.42889e+06	-90.0109	-89.9968
1.44544e+06	62737.9	62208.1		1.44544e+06	-90.0182	-89.9968
1.46218e+06	62038	61496		1.46218e+06	-90.0046	-89.9967
1.47911e+06	61308.1	60792.1		1.47911e+06	-90.0021	-89.9967
1.49624e+06	60613.3	60096.2		1.49624e+06	-89.9974	-89.9967
1.51356e+06	59920.4	59408.3		1.51356e+06	-90.0014	-89.9966
1.53109e+06	59240.9	58728.3		1.53109e+06	-90.0039	-89.9966
1.54882e+06	58568.1	58056		1.54882e+06	-89.9994	-89.9966
1.56675e+06	57881.7	57391.4		1.56675e+06	-90.0038	-89.9965
1.58489e+06	57215.3	56734.5		1.58489e+06	-89.9953	-89.9965
1.60325e+06	56569.4	56085		1.60325e+06	-89.9988	-89.9964
1.62181e+06	55914.5	55443		1.62181e+06	-89.9845	-89.9964
1.64059e+06	55290	54808.4		1.64059e+06	-89.999	-89.9963
1.65959e+06	54650.2	54181		1.65959e+06	-89.9911	-89.9963
1.6788e+06	54014	53560.8		1.6788e+06	-90.0061	-89.9963
1.69824e+06	53406.3	52947.7		1.69824e+06	-90.002	-89.9962
1.71791e+06	52782.9	52341.6		1.71791e+06	-89.9951	-89.9962
1.7378e+06	52180.2	51742.5		1.7378e+06	-89.9949	-89.9961
1.75792e+06	51591.3	51150.2		1.75792e+06	-89.9979	-89.9961
1.77828e+06	50996.1	50564.7		1.77828e+06	-89.9899	-89.996
1.79887e+06	50416.7	49985.9		1.79887e+06	-90.0078	-89.996
1.8197e+06	49849.7	49413.7		1.8197e+06	-90.0036	-89.9959
1.84077e+06	49273.8	48848		1.84077e+06	-89.998	-89.9959
1.86209e+06	48695	48288.9		1.86209e+06	-90.0031	-89.9958
1.88365e+06	48147.9	47736.1		1.88365e+06	-90.008	-89.9958
1.90546e+06	47608.4	47189.7		1.90546e+06	-90.0039	-89.9957
1.92752e+06	47048	46649.5		1.92752e+06	-90.0018	-89.9957
1.94984e+06	46505.9	46115.5		1.94984e+06	-89.9914	-89.9956
1.97242e+06	45975.7	45587.6		1.97242e+06	-90.0011	-89.9956
1.99526e+06	45455.7	45065.8		1.99526e+06	-89.9979	-89.9955
2.01837e+06	44932.1	44549.9		2.01837e+06	-90.0076	-89.9955
2.04174e+06	44421.1	44040		2.04174e+06	-89.9922	-89.9954
2.06538e+06	43907.7	43535.9		2.06538e+06	-89.9975	-89.9954
2.0893e+06	43412.9	43037.5		2.0893e+06	-89.9939	-89.9953
2.11349e+06	42912	42544.9		2.11349e+06	-90.0036	-89.9953
2.13796e+06	42419.3	42057.9		2.13796e+06	-89.9984	-89.9952
2.16272e+06	41935.3	41576.4		2.16272e+06	-89.9918	-89.9952
2.18776e+06	41453.3	41100.5		2.18776e+06	-89.9916	-89.9951
2.21309e+06	40981.6	40630		2.21309e+06	-90.0077	-89.995
2.23872e+06	40504.9	40164.9		2.23872e+06	-90.007	-89.995
2.26464e+06	40044.7	39705.2		2.26464e+06	-89.9994	-89.9949
2.29087e+06	39592.3	39250.7		2.29087e+06	-89.9975	-89.9949
2.31739e+06	39134.7	38801.4		2.31739e+06	-90.0065	-89.9948
2.34423e+06	38688.2	38357.2		2.34423e+06	-90.0022	-89.9947
2.37137e+06	38252.7	37918.1		2.37137e+06	-89.993	-89.9947
2.39883e+06	37809.1	37484.1		2.39883e+06	-90.0018	-89.9946
2.42661e+06	37372.6	37055		2.42661e+06	-89.9997	-89.9946
2.45471e+06	36947.7	36630.9		2.45471e+06	-90.0106	-89.9945
2.48313e+06	36528.3	36211.5		2.48313e+06	-90.0099	-89.9944
2.51189e+06	36099.5	35797		2.51189e+06	-90.0067	-89.9944
2.54097e+06	35700.5	35387.3		2.54097e+06	-89.9955	-89.9943
2.5704e+06	35289.3	34982.2		2.5704e+06	-89.9977	-89.9942
2.60016e+06	34882.9	34581.8		2.60016e+06	-90.0028	-89.9942
2.63027e+06	34480.9	34185.9		2.63027e+06	-90.0062	-89.9941
2.66073e+06	34087.3	33794.6		2.66073e+06	-89.9983	-89.994
2.69153e+06	33698.4	33407.7		2.69153e+06	-89.9968	-89.994
2.7227e+06	33310	33025.3		2.7227e+06	-90.0047	-89.9939
2.75423e+06	32932.9	32647.3		2.75423e+06	-89.9995	-89.9938
2.78612e+06	32556.6	32273.6		2.78612e+06	-89.9965	-89.9937
2.81838e+06	32179.7	31904.1		2.81838e+06	-89.9936	-89.9937
2.85102e+06	31814.6	31538.9		2.85102e+06	-90.0074	-89.9936
2.88403e+06	31451.2	31177.9		2.88403e+06	-90	-89.9935
2.91743e+06	31086.9	30821		2.91743e+06	-90.0021	-89.9934
2.95121e+06	30734.3	30468.2		2.95121e+06	-90.0013	-89.9934
2.98538e+06	30380.7	30119.5		2.98538e+06	-89.9949	-89.9933
3.01995e+06	30030.8	29774.7		3.01995e+06	-90.0016	-89.9932
3.05492e+06	29687.8	29433.9		3.05492e+06	-89.9995	-89.9931
3.0903e+06	29345.6	29096.9		3.0903e+06	-90.0015	-89.993
3.12608e+06	29014.2	28763.9		3.12608e+06	-89.9987	-89.993
3.16228e+06	28681	28434.6		3.16228e+06	-89.9938	-89.9929
3.1989e+06	28352	28109.1		3.1989e+06	-89.9983	-89.9928
3.23594e+06	28027.7	27787.3		3.23594e+06	-89.9973	-89.9927
3.27341e+06	27707.3	27469.3		3.27341e+06	-90.0028	-89.9926
3.31131e+06	27389.2	27154.8		3.31131e+06	-90.0006	-89.9925
3.34965e+06	27075.4	26844		3.34965e+06	-90.0005	-89.9925
3.38844e+06	26765.6	26536.7		3.38844e+06	-89.9984	-89.9924
3.42768e+06	26458.9	26232.9		3.42768e+06	-90.0015	-89.9923
3.46737e+06	26156.1	25932.7		3.46737e+06	-89.9997	-89.9922
3.50752e+06	25858.3	25635.8		3.50752e+06	-90.0023	-89.9921
3.54813e+06	25561.9	25342.4		3.54813e+06	-90.0008	-89.992
3.58922e+06	25268.1	25052.3		3.58922e+06	-90.0034	-89.9919
3.63078e+06	24980.8	24765.5		3.63078e+06	-90.0024	-89.9918
3.67282e+06	24692	24482		3.67282e+06	-90.0083	-89.9917
3.71535e+06	24412.1	24201.8		3.71535e+06	-90.0065	-89.9916
3.75837e+06	24130.2	23924.7		3.75837e+06	-90.0032	-89.9915
3.80189e+06	23855.7	23650.9		3.80189e+06	-90.0002	-89.9914
3.84592e+06	23581.7	23380.1		3.84592e+06	-90.0031	-89.9913
3.89045e+06	23312.3	23112.5		3.89045e+06	-90.0072	-89.9912
3.9355e+06	23046.6	22847.9		3.9355e+06	-90.0065	-89.9911
3.98107e+06	22782.9	22586.4		3.98107e+06	-90.0052	-89.991
4.02717e+06	22520.7	22327.9		4.02717e+06	-90.0061	-89.9909
4.0738e+06	22264.8	22072.3		4.0738e+06	-90.0065	-89.9908
4.12098e+06	22009.3	21819.6		4.12098e+06	-90.0063	-89.9907
4.16869e+06	21756.8	21569.8		4.16869e+06	-90.0053	-89.9906
4.21697e+06	21506.3	21322.9		4.21697e+06	-90.0076	-89.9905
4.2658e+06	21261.3	21078.9		4.2658e+06	-90.0073	-89.9904
4.31519e+06	21018.5	20837.6		4.31519e+06	-90.0067	-89.9903
4.36516e+06	20777.6	20599		4.36516e+06	-90.0054	-89.9901
4.4157e+06	20538.8	20363.2		4.4157e+06	-90.0061	-89.99
4.46684e+06	20304.9	20130.2		4.46684e+06	-90.006	-89.9899
4.51856e+06	20071	19899.7		4.51856e+06	-90.0062	-89.9898
4.57088e+06	19842.3	19671.9		4.57088e+06	-90.004	-89.9897
4.62381e+06	19613.8	19446.8		4.62381e+06	-90.0111	-89.9896
4.67735e+06	19390.5	19224.1		4.67735e+06	-90.0055	-89.9894
4.73151e+06	19167.9	19004.1		4.73151e+06	-90.0073	-89.9893
4.7863e+06	18948.9	18786.6		4.7863e+06	-90.0086	-89.9892
4.84172e+06	18732	18571.5		4.84172e+06	-90.0119	-89.9891
4.89779e+06	18518.6	18358.9		4.89779e+06	-90.0074	-89.9889
4.9545e+06	18306.4	18148.8		4.9545e+06	-90.0127	-89.9888
5.01187e+06	18096.3	17941		5.01187e+06	-90.0095	-89.9887
5.06991e+06	17889.7	17735.6		5.06991e+06	-90.0094	-89.9885
5.12861e+06	17684.7	17532.6		5.12861e+06	-90.0119	-89.9884
5.188e+06	17482.8	17331.9		5.188e+06	-90.0074	-89.9883
5.24807e+06	17290.9	17133.5		5.24807e+06	-90.0109	-89.9881
5.30884e+06	17111.9	16937.4		5.30884e+06	-90.0133	-89.988
5.37032e+06	16928.3	16743.5		5.37032e+06	-90.0163	-89.9879
5.4325e+06	16697.2	16551.9		5.4325e+06	-90.0082	-89.9877
5.49541e+06	16504.5	16362.4		5.49541e+06	-90.011	-89.9876
5.55904e+06	16315.5	16175.1		5.55904e+06	-90.0077	-89.9874
5.62341e+06	16128.7	15989.9		5.62341e+06	-90.0067	-89.9873
5.68853e+06	15944.5	15806.9		5.68853e+06	-90.0056	-89.9871
5.7544e+06	15762.1	15626		5.7544e+06	-90.0088	-89.987
5.82103e+06	15580.8	15447.1		5.82103e+06	-90.0096	-89.9868
5.88844e+06	15402.3	15270.3		5.88844e+06	-90.0081	-89.9867
5.95662e+06	15225.4	15095.5		5.95662e+06	-90.0074	-89.9865
6.0256e+06	15051.4	14922.7		6.0256e+06	-90.0057	-89.9864
6.09537e+06	14879.3	14751.9		6.09537e+06	-90.0075	-89.9862
6.16595e+06	14709	14583		6.16595e+06	-90.0096	-89.986
6.23735e+06	14540	14416.1		6.23735e+06	-90.0085	-89.9859
6.30957e+06	14373.9	14251.1		6.30957e+06	-90.0085	-89.9857
6.38263e+06	14209.2	14087.9		6.38263e+06	-90.0094	-89.9856
6.45654e+06	14046.9	13926.7		6.45654e+06	-90.0088	-89.9854
6.53131e+06	13886.2	13767.2		6.53131e+06	-90.0101	-89.9852
6.60693e+06	13727	13609.7		6.60693e+06	-90.0131	-89.985
6.68344e+06	13570	13453.9		6.68344e+06	-90.0101	-89.9849
6.76083e+06	13414.4	13299.9		6.76083e+06	-90.0099	-89.9847
6.83912e+06	13261.3	13147.6		6.83912e+06	-90.012	-89.9845
6.91831e+06	13109.2	12997.1		6.91831e+06	-90.008	-89.9843
6.99842e+06	12959	12848.3		6.99842e+06	-90.0129	-89.9842
7.07946e+06	12810.8	12701.3		7.07946e+06	-90.0127	-89.984
7.16143e+06	12664.5	12555.9		7.16143e+06	-90.0159	-89.9838
7.24436e+06	12518.6	12412.2		7.24436e+06	-90.0171	-89.9836
7.32825e+06	12375.3	12270.1		7.32825e+06	-90.0148	-89.9834
7.4131e+06	12234	12129.6		7.4131e+06	-90.0183	-89.9832
7.49894e+06	12093.4	11990.8		7.49894e+06	-90.0146	-89.983
7.58578e+06	11955.2	11853.5		7.58578e+06	-90.0197	-89.9828
7.67361e+06	11817.6	11717.8		7.67361e+06	-90.0192	-89.9826
7.76247e+06	11682.4	11583.7		7.76247e+06	-90.0181	-89.9824
7.85236e+06	11549.2	11451.1		7.85236e+06	-90.0169	-89.9822
7.94328e+06	11417.1	11320		7.94328e+06	-90.0159	-89.982
8.03526e+06	11286.6	11190.4		8.03526e+06	-90.0202	-89.9818
8.12831e+06	11156.8	11062.3		8.12831e+06	-90.0215	-89.9816
8.22243e+06	11029.2	10935.7		8.22243e+06	-90.0235	-89.9814
8.31764e+06	10902.6	10810.5		8.31764e+06	-90.0249	-89.9812
8.41395e+06	10778.1	10686.8		8.41395e+06	-90.0251	-89.9809
8.51138e+06	10654.4	10564.5		8.51138e+06	-90.0247	-89.9807
8.60994e+06	10532.9	10443.5		8.60994e+06	-90.0249	-89.9805
8.70964e+06	10411.5	10324		8.70964e+06	-90.0266	-89.9803
8.81049e+06	10291.9	10205.8		8.81049e+06	-90.0297	-89.98
8.91251e+06	10174.1	10089		8.91251e+06	-90.0304	-89.9798
9.01571e+06	10056.9	9973.49		9.01571e+06	-90.0301	-89.9796
9.12011e+06	9941.98	9859.32		9.12011e+06	-90.0263	-89.9793
9.22571e+06	9827.89	9746.46		9.22571e+06	-90.0295	-89.9791
9.33254e+06	9714.97	9634.9		9.33254e+06	-90.0272	-89.9788
9.44061e+06	9603.91	9524.61		9.44061e+06	-90.0268	-89.9786
9.54993e+06	9494.38	9415.58		9.54993e+06	-90.0257	-89.9784
9.66051e+06	9385.79	9307.8		9.66051e+06	-90.0261	-89.9781
9.77237e+06	9278.05	9201.26		9.77237e+06	-90.0226	-89.9778
9.88553e+06	9172.37	9095.93		9.88553e+06	-90.0214	-89.9776
10000000	9066.97	8991.81		10000000	-90.0226	-89.9773
10000000	9010.19	8991.81		10000000	-90.0116	-89.9773
1.00288e+07	8982.78	8965.97		1.00288e+07	-90.0055	-89.9773
1.00577e+07	8957.45	8940.2		1.00577e+07	-90.0048	-89.9772
1.00867e+07	8929.94	8914.5		1.00867e+07	-90.004	-89.9771
1.01158e+07	8904.59	8888.88		1.01158e+07	-90.0131	-89.9771
1.0145e+07	8878.95	8863.33		1.0145e+07	-90.0141	-89.977
1.01742e+07	8853.2	8837.86		1.01742e+07	-90.0123	-89.9769
1.02035e+07	8828.98	8812.46		1.02035e+07	-90.0218	-89.9769
1.02329e+07	8802.15	8787.13		1.02329e+07	-90.011	-89.9768
1.02624e+07	8777.41	8761.88		1.02624e+07	-90.0138	-89.9767
1.0292e+07	8751.58	8736.69		1.0292e+07	-90.0146	-89.9767
1.03217e+07	8727.52	8711.58		1.03217e+07	-90.0159	-89.9766
1.03514e+07	8701.91	8686.55		1.03514e+07	-90.0163	-89.9765
1.03813e+07	8675.07	8661.58		1.03813e+07	-90.0122	-89.9765
1.04112e+07	8651.69	8636.69		1.04112e+07	-90.0082	-89.9764
1.04412e+07	8626.3	8611.86		1.04412e+07	-90.0143	-89.9763
1.04713e+07	8601.89	8587.11		1.04713e+07	-90.0137	-89.9763
1.05015e+07	8576.13	8562.43		1.05015e+07	-90.0043	-89.9762
1.05317e+07	8551.09	8537.82		1.05317e+07	-90.0185	-89.9761
1.05621e+07	8527.63	8513.28		1.05621e+07	-90.0137	-89.976
1.05925e+07	8502.26	8488.82		1.05925e+07	-90.0088	-89.976
1.06231e+07	8478.1	8464.42		1.06231e+07	-90.0017	-89.9759
1.06537e+07	8452.99	8440.09		1.06537e+07	-90.0097	-89.9758
1.06844e+07	8429.01	8415.83		1.06844e+07	-90.0176	-89.9758
1.07152e+07	8405.28	8391.64		1.07152e+07	-90.016	-89.9757
1.07461e+07	8379.26	8367.53		1.07461e+07	-90.0161	-89.9756
1.07771e+07	8356.75	8343.48		1.07771e+07	-90.0088	-89.9756
1.08081e+07	8332.66	8319.5		1.08081e+07	-90.0086	-89.9755
1.08393e+07	8308.67	8295.59		1.08393e+07	-90.0085	-89.9754
1.08705e+07	8285.72	8271.74		1.08705e+07	-90.013	-89.9753
1.09018e+07	8261.55	8247.97		1.09018e+07	-90.0113	-89.9753
1.09333e+07	8238.02	8224.26		1.09333e+07	-90.0098	-89.9752
1.09648e+07	8214.06	8200.63		1.09648e+07	-90.0118	-89.9751
1.09964e+07	8190	8177.06		1.09964e+07	-90.0079	-89.9751
1.10281e+07	8168.02	8153.56		1.10281e+07	-90.0134	-89.975
1.10599e+07	8143	8130.12		1.10599e+07	-90.0135	-89.9749
1.10917e+07	8119.94	8106.76		1.10917e+07	-90.01	-89.9748
1.11237e+07	8096.4	8083.46		1.11237e+07	-90.0214	-89.9748
1.11558e+07	8073.37	8060.22		1.11558e+07	-90.0201	-89.9747
1.11879e+07	8049.95	8037.06		1.11879e+07	-90.0141	-89.9746
1.12202e+07	8026.84	8013.96		1.12202e+07	-90.0153	-89.9746
1.12525e+07	8003.17	7990.93		1.12525e+07	-90.0133	-89.9745
1.1285e+07	7980.53	7967.96		1.1285e+07	-90.0195	-89.9744
1.13175e+07	7957.17	7945.06		1.13175e+07	-90.0167	-89.9743
1.13501e+07	7934.85	7922.22		1.13501e+07	-90.0154	-89.9743
1.13828e+07	7911.82	7899.45		1.13828e+07	-90.0186	-89.9742
1.14156e+07	7889.43	7876.75		1.14156e+07	-90.019	-89.9741
1.14485e+07	7866.21	7854.11		1.14485e+07	-90.0252	-89.974
1.14815e+07	7843.99	7831.54		1.14815e+07	-90.0158	-89.974
1.15146e+07	7820.99	7809.03		1.15146e+07	-90.014	-89.9739
1.15478e+07	7798.63	7786.59		1.15478e+07	-90.0165	-89.9738
1.15811e+07	7776.39	7764.21		1.15811e+07	-90.0243	-89.9737
1.16145e+07	7754.45	7741.89		1.16145e+07	-90.0116	-89.9737
1.1648e+07	7731.77	7719.64		1.1648e+07	-90.0183	-89.9736
1.16815e+07	7708.68	7697.45		1.16815e+07	-90.0164	-89.9735
1.17152e+07	7686.49	7675.33		1.17152e+07	-90.013	-89.9734
1.1749e+07	7664.31	7653.27		1.1749e+07	-90.0139	-89.9733
1.17828e+07	7642.5	7631.27		1.17828e+07	-90.0096	-89.9733
1.18168e+07	7619.96	7609.34		1.18168e+07	-90.0177	-89.9732
1.18509e+07	7598.92	7587.47		1.18509e+07	-90.0185	-89.9731
1.1885e+07	7576.44	7565.66		1.1885e+07	-90.0127	-89.973
1.19193e+07	7554.43	7543.92		1.19193e+07	-90.011	-89.973
1.19536e+07	7534.4	7522.24		1.19536e+07	-90.0189	-89.9729
1.19881e+07	7511.6	7500.62		1.19881e+07	-90.0192	-89.9728
1.20226e+07	7490.95	7479.06		1.20226e+07	-90.023	-89.9727
1.20573e+07	7468.24	7457.57		1.20573e+07	-90.0247	-89.9726
1.20921e+07	7447.52	7436.13		1.20921e+07	-90.0179	-89.9726
1.21269e+07	7425.59	7414.76		1.21269e+07	-90.0101	-89.9725
1.21619e+07	7403.17	7393.45		1.21619e+07	-90.0214	-89.9724
1.21969e+07	7383.69	7372.2		1.21969e+07	-90.0201	-89.9723
1.22321e+07	7361.64	7351.01		1.22321e+07	-90.0112	-89.9723
1.22673e+07	7340.9	7329.88		1.22673e+07	-90.0051	-89.9722
1.23027e+07	7320.05	7308.82		1.23027e+07	-90.012	-89.9721
1.23381e+07	7297.83	7287.81		1.23381e+07	-90.0109	-89.972
1.23737e+07	7278.18	7266.86		1.23737e+07	-90.0058	-89.9719
1.24094e+07	7255.45	7245.98		1.24094e+07	-90.0139	-89.9718
1.24451e+07	7235.35	7225.15		1.24451e+07	-90.0148	-89.9718
1.2481e+07	7214.14	7204.39		1.2481e+07	-90.0091	-89.9717
1.2517e+07	7193.79	7183.68		1.2517e+07	-90.0109	-89.9716
1.25531e+07	7173.15	7163.04		1.25531e+07	-90.0096	-89.9715
1.25893e+07	7153.09	7142.45		1.25893e+07	-90.0205	-89.9714
1.26255e+07	7132.21	7121.92		1.26255e+07	-90.0176	-89.9714
1.26619e+07	7111.42	7101.45		1.26619e+07	-90.0113	-89.9713
1.26984e+07	7091.59	7081.04		1.26984e+07	-90.0164	-89.9712
1.2735e+07	7071.06	7060.69		1.2735e+07	-90.0164	-89.9711
1.27717e+07	7051.1	7040.4		1.27717e+07	-90.0066	-89.971
1.28086e+07	7030.88	7020.16		1.28086e+07	-90.0146	-89.9709
1.28455e+07	7011.78	6999.98		1.28455e+07	-90.0073	-89.9709
1.28825e+07	6990.69	6979.87		1.28825e+07	-90.0138	-89.9708
1.29196e+07	6970.81	6959.81		1.29196e+07	-90.0103	-89.9707
1.29569e+07	6950.34	6939.8		1.29569e+07	-90.0082	-89.9706
1.29942e+07	6930.91	6919.86		1.29942e+07	-90.0075	-89.9705
1.30317e+07	6910.31	6899.97		1.30317e+07	-90.0121	-89.9704
1.30692e+07	6890.72	6880.14		1.30692e+07	-90.0131	-89.9703
1.31069e+07	6870.76	6860.36		1.31069e+07	-90.0064	-89.9703
1.31447e+07	6851.36	6840.65		1.31447e+07	-90.0073	-89.9702
1.31826e+07	6832.35	6820.98		1.31826e+07	-90.0101	-89.9701
1.32206e+07	6812.02	6801.38		1.32206e+07	-90.0135	-89.97
1.32587e+07	6791.87	6781.83		1.32587e+07	-90.0163	-89.9699
1.32969e+07	6772.77	6762.34		1.32969e+07	-90.0095	-89.9698
1.33352e+07	6751.91	6742.91		1.33352e+07	-90.0028	-89.9697
1.33737e+07	6732.88	6723.53		1.33737e+07	-90.0138	-89.9697
1.34122e+07	6713.37	6704.2		1.34122e+07	-90.0112	-89.9696
1.34509e+07	6694.22	6684.93		1.34509e+07	-90.0127	-89.9695
1.34896e+07	6674.89	6665.72		1.34896e+07	-90.0155	-89.9694
1.35285e+07	6655.93	6646.56		1.35285e+07	-90.0119	-89.9693
1.35675e+07	6636.92	6627.46		1.35675e+07	-90.0114	-89.9692
1.36066e+07	6618.1	6608.41		1.36066e+07	-90.0093	-89.9691
1.36458e+07	6599.19	6589.42		1.36458e+07	-90.002	-89.969
1.36852e+07	6579.45	6570.48		1.36852e+07	-90.0072	-89.9689
1.37246e+07	6560.27	6551.6		1.37246e+07	-90.0091	-89.9689
1.37642e+07	6542.5	6532.77		1.37642e+07	-90.0105	-89.9688
1.38038e+07	6523.45	6513.99		1.38038e+07	-90.0088	-89.9687
1.38436e+07	6505.03	6495.27		1.38436e+07	-90.0071	-89.9686
1.38835e+07	6485.57	6476.6		1.38835e+07	-90.0104	-89.9685
1.39236e+07	6467.39	6457.99		1.39236e+07	-90.0112	-89.9684
1.39637e+07	6448.81	6439.42		1.39637e+07	-90.0093	-89.9683
1.40039e+07	6429.58	6420.92		1.40039e+07	-90.0135	-89.9682
1.40443e+07	6411.84	6402.46		1.40443e+07	-90.005	-89.9681
1.40848e+07	6393.78	6384.06		1.40848e+07	-90.0128	-89.968
1.41254e+07	6375.12	6365.71		1.41254e+07	-90.0065	-89.9679
1.41661e+07	6355.74	6347.42		1.41661e+07	-90.0092	-89.9679
1.42069e+07	6338.22	6329.17		1.42069e+07	-90.0124	-89.9678
1.42479e+07	6319.65	6310.98		1.42479e+07	-90.0028	-89.9677
1.42889e+07	6302.58	6292.85		1.42889e+07	-89.998	-89.9676
1.43301e+07	6284.1	6274.76		1.43301e+07	-90.0048	-89.9675
1.43714e+07	6265.87	6256.73		1.43714e+07	-90.003	-89.9674
1.44129e+07	6247.35	6238.74		1.44129e+07	-90.01	-89.9673
1.44544e+07	6229.09	6220.81		1.44544e+07	-90.0028	-89.9672
1.44961e+07	6211.57	6202.93		1.44961e+07	-90.0083	-89.9671
1.45378e+07	6194.19	6185.11		1.45378e+07	-90.0069	-89.967
1.45797e+07	6176.62	6167.33		1.45797e+07	-90.0018	-89.9669
1.46218e+07	6158.39	6149.6		1.46218e+07	-90.0026	-89.9668
1.46639e+07	6140.62	6131.93		1.46639e+07	-90.0091	-89.9667
1.47062e+07	6122.51	6114.3		1.47062e+07	-90.0031	-89.9666
1.47486e+07	6105.22	6096.73		1.47486e+07	-90.0133	-89.9665
1.47911e+07	6087.54	6079.21		1.47911e+07	-90.007	-89.9664
1.48337e+07	6070.53	6061.74		1.48337e+07	-90.0038	-89.9663
1.48765e+07	6051.69	6044.31		1.48765e+07	-90.0045	-89.9662
1.49194e+07	6035.64	6026.94		1.49194e+07	-90.011	-89.9661
1.49624e+07	6017.86	6009.62		1.49624e+07	-90.0108	-89.966
1.50055e+07	6002.66	5992.35		1.50055e+07	-90.0575	-89.9659
1.50487e+07	5985.77	5975.13		1.50487e+07	-90.0578	-89.9658
1.50921e+07	5968.65	5957.95		1.50921e+07	-90.0563	-89.9657
1.51356e+07	5951.34	5940.83		1.51356e+07	-90.0597	-89.9656
1.51792e+07	5934.03	5923.75		1.51792e+07	-90.0539	-89.9655
1.5223e+07	5917	5906.73		1.5223e+07	-90.0591	-89.9654
1.52669e+07	5900.5	5889.75		1.52669e+07	-90.0587	-89.9653
1.53109e+07	5882.7	5872.83		1.53109e+07	-90.056	-89.9652
1.5355e+07	5864.8	5855.95		1.5355e+07	-90.0584	-89.9651
1.53993e+07	5849.25	5839.12		1.53993e+07	-90.0553	-89.965
1.54437e+07	5832.52	5822.33		1.54437e+07	-90.0604	-89.9649
1.54882e+07	5816.04	5805.6		1.54882e+07	-90.0604	-89.9648
1.55328e+07	5798.93	5788.91		1.55328e+07	-90.0574	-89.9647
1.55776e+07	5782.52	5772.28		1.55776e+07	-90.0579	-89.9646
1.56225e+07	5765.5	5755.69		1.56225e+07	-90.0605	-89.9645
1.56675e+07	5749.3	5739.14		1.56675e+07	-90.0608	-89.9644
1.57127e+07	5732.45	5722.65		1.57127e+07	-90.0597	-89.9643
1.5758e+07	5715.81	5706.2		1.5758e+07	-90.0583	-89.9642
1.58034e+07	5699.31	5689.8		1.58034e+07	-90.0628	-89.9641
1.58489e+07	5683.03	5673.45		1.58489e+07	-90.0591	-89.964
1.58946e+07	5666.6	5657.14		1.58946e+07	-90.0576	-89.9639
1.59404e+07	5650.68	5640.88		1.59404e+07	-90.0586	-89.9638
1.59864e+07	5633.95	5624.67		1.59864e+07	-90.0604	-89.9637
1.60325e+07	5618.12	5608.5		1.60325e+07	-90.0637	-89.9636
1.60787e+07	5601.85	5592.39		1.60787e+07	-90.0621	-89.9635
1.6125e+07	5585.78	5576.31		1.6125e+07	-90.058	-89.9634
1.61715e+07	5569.67	5560.29		1.61715e+07	-90.0632	-89.9633
1.62181e+07	5553.87	5544.3		1.62181e+07	-90.0582	-89.9632
1.62648e+07	5537.62	5528.37		1.62648e+07	-90.0646	-89.9631
1.63117e+07	5521.91	5512.48		1.63117e+07	-90.0621	-89.963
1.63587e+07	5505.95	5496.64		1.63587e+07	-90.0621	-89.9629
1.64059e+07	5489.93	5480.84		1.64059e+07	-90.0651	-89.9628
1.64532e+07	5474.18	5465.09		1.64532e+07	-90.0591	-89.9626
1.65006e+07	5458.42	5449.38		1.65006e+07	-90.0606	-89.9625
1.65482e+07	5442.66	5433.72		1.65482e+07	-90.0627	-89.9624
1.65959e+07	5427.14	5418.1		1.65959e+07	-90.062	-89.9623
1.66437e+07	5411.33	5402.53		1.66437e+07	-90.0598	-89.9622
1.66917e+07	5396.06	5387		1.66917e+07	-90.0617	-89.9621
1.67398e+07	5380.32	5371.52		1.67398e+07	-90.0623	-89.962
1.6788e+07	5365.07	5356.08		1.6788e+07	-90.0602	-89.9619
1.68364e+07	5349.36	5340.69		1.68364e+07	-90.0653	-89.9618
1.6885e+07	5334.32	5325.34		1.6885e+07	-90.0604	-89.9617
1.69336e+07	5319.14	5310.03		1.69336e+07	-90.0584	-89.9616
1.69824e+07	5303.83	5294.77		1.69824e+07	-90.0641	-89.9614
1.70314e+07	5288.4	5279.55		1.70314e+07	-90.0619	-89.9613
1.70805e+07	5273.47	5264.38		1.70805e+07	-90.0609	-89.9612
1.71297e+07	5257.99	5249.25		1.71297e+07	-90.063	-89.9611
1.71791e+07	5242.84	5234.16		1.71791e+07	-90.0623	-89.961
1.72286e+07	5227.6	5219.12		1.72286e+07	-90.0598	-89.9609
1.72783e+07	5212.92	5204.12		1.72783e+07	-90.0615	-89.9608
1.73281e+07	5197.66	5189.16		1.73281e+07	-90.064	-89.9607
1.7378e+07	5182.94	5174.25		1.7378e+07	-90.0631	-89.9605
1.74281e+07	5168.07	5159.37		1.74281e+07	-90.0653	-89.9604
1.74783e+07	5153.05	5144.55		1.74783e+07	-90.0628	-89.9603
1.75287e+07	5138.17	5129.76		1.75287e+07	-90.0641	-89.9602
1.75792e+07	5123.31	5115.02		1.75792e+07	-90.0644	-89.9601
1.76299e+07	5108.55	5100.32		1.76299e+07	-90.0602	-89.96
1.76807e+07	5093.54	5085.66		1.76807e+07	-90.062	-89.9599
1.77317e+07	5079.21	5071.04		1.77317e+07	-90.0648	-89.9597
1.77828e+07	5064.58	5056.47		1.77828e+07	-90.0625	-89.9596
1.78341e+07	5050.05	5041.93		1.78341e+07	-90.0666	-89.9595
1.78855e+07	5035.12	5027.44		1.78855e+07	-90.0635	-89.9594
1.7937e+07	5021.05	5012.99		1.7937e+07	-90.0644	-89.9593
1.79887e+07	5006.38	4998.58		1.79887e+07	-90.0628	-89.9592
1.80406e+07	4991.7	4984.22		1.80406e+07	-90.0628	-89.959
1.80926e+07	4977.9	4969.89		1.80926e+07	-90.0628	-89.9589
1.81447e+07	4963.42	4955.61		1.81447e+07	-90.0653	-89.9588
1.8197e+07	4949.02	4941.37		1.8197e+07	-90.0645	-89.9587
1.82495e+07	4934.73	4927.16		1.82495e+07	-90.0638	-89.9586
1.83021e+07	4920.61	4913		1.83021e+07	-90.0617	-89.9584
1.83548e+07	4906.43	4898.88		1.83548e+07	-90.0632	-89.9583
1.84077e+07	4892.17	4884.8		1.84077e+07	-90.0581	-89.9582
1.84608e+07	4878.18	4870.76		1.84608e+07	-90.0627	-89.9581
1.8514e+07	4864.11	4856.76		1.8514e+07	-90.0625	-89.958
1.85674e+07	4850.07	4842.81		1.85674e+07	-90.0654	-89.9578
1.86209e+07	4836.23	4828.89		1.86209e+07	-90.0664	-89.9577
1.86745e+07	4821.82	4815.01		1.86745e+07	-90.0626	-89.9576
1.87284e+07	4808.38	4801.17		1.87284e+07	-90.0649	-89.9575
1.87824e+07	4794.46	4787.37		1.87824e+07	-90.0667	-89.9573
1.88365e+07	4780.56	4773.61		1.88365e+07	-90.0654	-89.9572
1.88908e+07	4767.08	4759.89		1.88908e+07	-90.0647	-89.9571
1.89452e+07	4753.27	4746.21		1.89452e+07	-90.0644	-89.957
1.89998e+07	4739.55	4732.57		1.89998e+07	-90.0651	-89.9569
1.90546e+07	4725.93	4718.97		1.90546e+07	-90.064	-89.9567
1.91095e+07	4712.52	4705.41		1.91095e+07	-90.062	-89.9566
1.91646e+07	4698.74	4691.88		1.91646e+07	-90.0633	-89.9565
1.92199e+07	4685.29	4678.4		1.92199e+07	-90.0666	-89.9564
1.92752e+07	4671.88	4664.95		1.92752e+07	-90.065	-89.9562
1.93308e+07	4658.19	4651.54		1.93308e+07	-90.0673	-89.9561
1.93865e+07	4644.56	4638.17		1.93865e+07	-90.0668	-89.956
1.94424e+07	4631.25	4624.84		1.94424e+07	-90.0659	-89.9558
1.94984e+07	4618.54	4611.55		1.94984e+07	-90.0653	-89.9557
1.95546e+07	4604.87	4598.3		1.95546e+07	-90.0655	-89.9556
1.9611e+07	4591.72	4585.08		1.9611e+07	-90.0667	-89.9555
1.96675e+07	4578.42	4571.9		1.96675e+07	-90.0659	-89.9553
1.97242e+07	4565.2	4558.76		1.97242e+07	-90.0672	-89.9552
1.97811e+07	4552.25	4545.66		1.97811e+07	-90.0659	-89.9551
1.98381e+07	4538.97	4532.6		1.98381e+07	-90.0684	-89.9549
1.98953e+07	4526.05	4519.57		1.98953e+07	-90.0641	-89.9548
1.99526e+07	4513	4506.58		1.99526e+07	-90.065	-89.9547
2.00101e+07	4497.35	4493.63		2.00101e+07	-90.011	-89.9546
2.00678e+07	4486.01	4480.71		2.00678e+07	-90.0154	-89.9544
2.01257e+07	4472.56	4467.83		2.01257e+07	-90.0086	-89.9543
2.01837e+07	4459.05	4454.99		2.01837e+07	-90.0129	-89.9542
2.02418e+07	4446.9	4442.19		2.02418e+07	-90.0101	-89.954
2.03002e+07	4433.88	4429.42		2.03002e+07	-90.0209	-89.9539
2.03587e+07	4421.09	4416.69		2.03587e+07	-90.0142	-89.9538
2.04174e+07	4407.84	4404		2.04174e+07	-90.0074	-89.9536
2.04762e+07	4395.08	4391.34		2.04762e+07	-90.0012	-89.9535
2.05353e+07	4382.49	4378.72		2.05353e+07	-90.0109	-89.9534
2.05944e+07	4370.16	4366.13		2.05944e+07	-90.0035	-89.9532
2.06538e+07	4357.69	4353.59		2.06538e+07	-90.0049	-89.9531
2.07133e+07	4345.48	4341.07		2.07133e+07	-90.0207	-89.953
2.0773e+07	4331.59	4328.6		2.0773e+07	-90.0101	-89.9528
2.08329e+07	4318.93	4316.16		2.08329e+07	-90.0026	-89.9527
2.0893e+07	4307.48	4303.75		2.0893e+07	-90.011	-89.9525
2.09532e+07	4295.49	4291.38		2.09532e+07	-90.0134	-89.9524
2.10136e+07	4281.83	4279.05		2.10136e+07	-90.0004	-89.9523
2.10741e+07	4270.04	4266.75		2.10741e+07	-90.0199	-89.9521
2.11349e+07	4258.3	4254.49		2.11349e+07	-90.015	-89.952
2.11958e+07	4245.94	4242.26		2.11958e+07	-90.0149	-89.9519
2.12569e+07	4233.19	4230.07		2.12569e+07	-90.0174	-89.9517
2.13182e+07	4221.88	4217.91		2.13182e+07	-90.0024	-89.9516
2.13796e+07	4208.56	4205.78		2.13796e+07	-90.0151	-89.9514
2.14412e+07	4197.79	4193.7		2.14412e+07	-90.0241	-89.9513
2.1503e+07	4184.87	4181.64		2.1503e+07	-90.0242	-89.9512
2.1565e+07	4172.87	4169.63		2.1565e+07	-90.022	-89.951
2.16272e+07	4161.24	4157.64		2.16272e+07	-90.0265	-89.9509
2.16895e+07	4147.83	4145.69		2.16895e+07	-90.0132	-89.9507
2.1752e+07	4136.32	4133.78		2.1752e+07	-90.0126	-89.9506
2.18147e+07	4124.61	4121.9		2.18147e+07	-90.0167	-89.9505
2.18776e+07	4113.01	4110.05		2.18776e+07	-90.0228	-89.9503
2.19407e+07	4100.95	4098.24		2.19407e+07	-90.0149	-89.9502
2.20039e+07	4089.89	4086.46		2.20039e+07	-90.0207	-89.95
2.20673e+07	4077.57	4074.71		2.20673e+07	-90.0171	-89.9499
2.21309e+07	4065.93	4063		2.21309e+07	-90.0251	-89.9497
2.21947e+07	4053.98	4051.32		2.21947e+07	-90.0272	-89.9496
2.22587e+07	4042.78	4039.68		2.22587e+07	-90.0027	-89.9494
2.23229e+07	4031.88	4028.07		2.23229e+07	-90.0162	-89.9493
2.23872e+07	4018.39	4016.49		2.23872e+07	-90.0152	-89.9491
2.24517e+07	4008.23	4004.95		2.24517e+07	-90.0202	-89.949
2.25165e+07	3996.22	3993.44		2.25165e+07	-90.0205	-89.9489
2.25814e+07	3984.55	3981.96		2.25814e+07	-90.0169	-89.9487
2.26464e+07	3973.16	3970.52		2.26464e+07	-90.0241	-89.9486
2.27117e+07	3961.89	3959.11		2.27117e+07	-90.0401	-89.9484
2.27772e+07	3950	3947.73		2.27772e+07	-90.028	-89.9483
2.28428e+07	3938.38	3936.38		2.28428e+07	-90.0274	-89.9481
2.29087e+07	3927.05	3925.07		2.29087e+07	-90.016	-89.948
2.29747e+07	3915.32	3913.79		2.29747e+07	-90.0317	-89.9478
2.30409e+07	3904.94	3902.54		2.30409e+07	-90.0231	-89.9477
2.31073e+07	3893.21	3891.32		2.31073e+07	-90.0182	-89.9475
2.31739e+07	3882.18	3880.14		2.31739e+07	-90.022	-89.9474
2.32407e+07	3872.19	3868.99		2.32407e+07	-90.0229	-89.9472
2.33077e+07	3860.07	3857.87		2.33077e+07	-90.0293	-89.9471
2.33749e+07	3848.23	3846.78		2.33749e+07	-90.0193	-89.9469
2.34423e+07	3837.27	3835.72		2.34423e+07	-90.0291	-89.9467
2.35099e+07	3827.23	3824.7		2.35099e+07	-90.0139	-89.9466
2.35776e+07	3815.87	3813.7		2.35776e+07	-90.0145	-89.9464
2.36456e+07	3804.37	3802.74		2.36456e+07	-90.0221	-89.9463
2.37137e+07	3793.78	3791.81		2.37137e+07	-90.0358	-89.9461
2.37821e+07	3782.36	3780.92		2.37821e+07	-90.0249	-89.946
2.38506e+07	3770.75	3770.05		2.38506e+07	-90.0245	-89.9458
2.39194e+07	3760.49	3759.21		2.39194e+07	-90.0263	-89.9457
2.39883e+07	3750.2	3748.41		2.39883e+07	-90.028	-89.9455
2.40575e+07	3739.24	3737.64		2.40575e+07	-90.021	-89.9453
2.41268e+07	3728.62	3726.89		2.41268e+07	-90.0224	-89.9452
2.41964e+07	3717.26	3716.18		2.41964e+07	-90.0253	-89.945
2.42661e+07	3707.07	3705.5		2.42661e+07	-90.0251	-89.9449
2.4336e+07	3696.26	3694.85		2.4336e+07	-90.0315	-89.9447
2.44062e+07	3685.74	3684.23		2.44062e+07	-90.0165	-89.9446
2.44765e+07	3675.32	3673.64		2.44765e+07	-90.0224	-89.9444
2.45471e+07	3664.18	3663.09		2.45471e+07	-90.0189	-89.9442
2.46178e+07	3654.23	3652.56		2.46178e+07	-90.0364	-89.9441
2.46888e+07	3643.15	3642.06		2.46888e+07	-90.0192	-89.9439
2.476e+07	3633.46	3631.59		2.476e+07	-90.0235	-89.9438
2.48313e+07	3622.67	3621.15		2.48313e+07	-90.0287	-89.9436
2.49029e+07	3612.6	3610.75		2.49029e+07	-90.0285	-89.9434
2.49747e+07	3601.44	3600.37		2.49747e+07	-90.0187	-89.9433
2.50467e+07	3590.64	3590.02		2.50467e+07	-90.0277	-89.9431
2.51189e+07	3581.13	3579.7		2.51189e+07	-90.0277	-89.9429
2.51913e+07	3570.79	3569.42		2.51913e+07	-90.0232	-89.9428
2.52639e+07	3560.45	3559.16		2.52639e+07	-90.0263	-89.9426
2.53367e+07	3549.86	3548.93		2.53367e+07	-90.025	-89.9424
2.54097e+07	3539.72	3538.73		2.54097e+07	-90.0268	-89.9423
2.5483e+07	3529.51	3528.56		2.5483e+07	-90.0293	-89.9421
2.55564e+07	3519.09	3518.41		2.55564e+07	-90.0261	-89.9419
2.56301e+07	3509.21	3508.3		2.56301e+07	-90.0399	-89.9418
2.5704e+07	3499.43	3498.22		2.5704e+07	-90.024	-89.9416
2.5778e+07	3489.06	3488.17		2.5778e+07	-90.0197	-89.9414
2.58523e+07	3479.3	3478.14		2.58523e+07	-90.0233	-89.9413
2.59269e+07	3468.91	3468.14		2.59269e+07	-90.0353	-89.9411
2.60016e+07	3459.28	3458.18		2.60016e+07	-90.0213	-89.9409
2.60765e+07	3448.94	3448.24		2.60765e+07	-90.0173	-89.9408
2.61517e+07	3439.69	3438.33		2.61517e+07	-90.0289	-89.9406
2.62271e+07	3429.7	3428.44		2.62271e+07	-90.0267	-89.9404
2.63027e+07	3419.32	3418.59		2.63027e+07	-90.0295	-89.9402
2.63785e+07	3409.66	3408.76		2.63785e+07	-90.0361	-89.9401
2.64545e+07	3399.41	3398.97		2.64545e+07	-90.0375	-89.9399
2.65308e+07	3389.82	3389.2		2.65308e+07	-90.0352	-89.9397
2.66073e+07	3379.89	3379.46		2.66073e+07	-90.0271	-89.9395
2.66839e+07	3370.41	3369.75		2.66839e+07	-90.0325	-89.9394
2.67609e+07	3360.52	3360.06		2.67609e+07	-90.0349	-89.9392
2.6838e+07	3350.58	3350.4		2.6838e+07	-90.026	-89.939
2.69153e+07	3341.56	3340.77		2.69153e+07	-90.0298	-89.9388
2.69929e+07	3331.53	3331.17		2.69929e+07	-90.0328	-89.9387
2.70707e+07	3322.41	3321.6		2.70707e+07	-90.0288	-89.9385
2.71488e+07	3311.96	3312.05		2.71488e+07	-90.0356	-89.9383
2.7227e+07	3303.25	3302.53		2.7227e+07	-90.0288	-89.9381
2.73055e+07	3293.58	3293.04		2.73055e+07	-90.0365	-89.938
2.73842e+07	3283.99	3283.58		2.73842e+07	-90.0221	-89.9378
2.74631e+07	3274.83	3274.14		2.74631e+07	-90.0354	-89.9376
2.75423e+07	3264.64	3264.73		2.75423e+07	-90.0377	-89.9374
2.76217e+07	3255.53	3255.35		2.76217e+07	-90.023	-89.9372
2.77013e+07	3245.78	3245.99		2.77013e+07	-90.026	-89.9371
2.77811e+07	3237.45	3236.66		2.77811e+07	-90.0246	-89.9369
2.78612e+07	3227.69	3227.36		2.78612e+07	-90.0262	-89.9367
2.79415e+07	3218.54	3218.08		2.79415e+07	-90.0305	-89.9365
2.80221e+07	3209	3208.83		2.80221e+07	-90.0369	-89.9363
2.81028e+07	3199.9	3199.61		2.81028e+07	-90.032	-89.9361
2.81838e+07	3190.82	3190.41		2.81838e+07	-90.0276	-89.936
2.82651e+07	3181.46	3181.24		2.82651e+07	-90.0323	-89.9358
2.83465e+07	3172.08	3172.1		2.83465e+07	-90.0305	-89.9356
2.84282e+07	3163.09	3162.98		2.84282e+07	-90.0369	-89.9354
2.85102e+07	3154.47	3153.89		2.85102e+07	-90.0419	-89.9352
2.85924e+07	3145.16	3144.83		2.85924e+07	-90.039	-89.935
2.86748e+07	3135.95	3135.79		2.86748e+07	-90.0222	-89.9348
2.87574e+07	3126.84	3126.78		2.87574e+07	-90.0336	-89.9347
2.88403e+07	3118.13	3117.79		2.88403e+07	-90.0413	-89.9345
2.89234e+07	3109.22	3108.83		2.89234e+07	-90.0305	-89.9343
2.90068e+07	3100.46	3099.9		2.90068e+07	-90.0367	-89.9341
2.90904e+07	3091.68	3090.99		2.90904e+07	-90.0397	-89.9339
2.91743e+07	3082.41	3082.1		2.91743e+07	-90.0349	-89.9337
2.92584e+07	3073.3	3073.24		2.92584e+07	-90.0342	-89.9335
2.93427e+07	3064.54	3064.41		2.93427e+07	-90.0357	-89.9333
2.94273e+07	3055.45	3055.6		2.94273e+07	-90.0421	-89.9331
2.95121e+07	3047.18	3046.82		2.95121e+07	-90.037	-89.9329
2.95972e+07	3038.49	3038.06		2.95972e+07	-90.0417	-89.9327
2.96825e+07	3029.55	3029.33		2.96825e+07	-90.0435	-89.9326
2.9768e+07	3020.66	3020.63		2.9768e+07	-90.0412	-89.9324
2.98538e+07	3012.11	3011.95		2.98538e+07	-90.0357	-89.9322
2.99399e+07	3003.2	3003.29		2.99399e+07	-90.0333	-89.932
3.00262e+07	2994.62	2994.66		3.00262e+07	-90.0383	-89.9318
3.01127e+07	2986.38	2986.05		3.01127e+07	-90.039	-89.9316
3.01995e+07	2977.8	2977.47		3.01995e+07	-90.0452	-89.9314
3.02866e+07	2968.73	2968.91		3.02866e+07	-90.039	-89.9312
3.03739e+07	2960.64	2960.38		3.03739e+07	-90.0448	-89.931
3.04614e+07	2951.99	2951.87		3.04614e+07	-90.0381	-89.9308
3.05492e+07	2943.78	2943.38		3.05492e+07	-90.0361	-89.9306
3.06373e+07	2934.69	2934.93		3.06373e+07	-90.0422	-89.9304
3.07256e+07	2926.58	2926.49		3.07256e+07	-90.0409	-89.9302
3.08141e+07	2918.08	2918.08		3.08141e+07	-90.0383	-89.93
3.0903e+07	2909.74	2909.69		3.0903e+07	-90.0371	-89.9298
3.0992e+07	2901.41	2901.33		3.0992e+07	-90.0503	-89.9296
3.10814e+07	2893.1	2892.99		3.10814e+07	-90.0443	-89.9294
3.11709e+07	2884.51	2884.68		3.11709e+07	-90.0417	-89.9292
3.12608e+07	2876.27	2876.39		3.12608e+07	-90.0414	-89.929
3.13509e+07	2867.82	2868.12		3.13509e+07	-90.0431	-89.9288
3.14413e+07	2859.99	2859.87		3.14413e+07	-90.046	-89.9286
3.15319e+07	2851.7	2851.66		3.15319e+07	-90.0445	-89.9283
3.16228e+07	2843.2	2843.46		3.16228e+07	-90.0347	-89.9281
3.17139e+07	2834.86	2835.29		3.17139e+07	-90.037	-89.9279
3.18053e+07	2827.12	2827.14		3.18053e+07	-90.0372	-89.9277
3.1897e+07	2818.45	2819.01		3.1897e+07	-90.0376	-89.9275
3.1989e+07	2810.4	2810.91		3.1989e+07	-90.0341	-89.9273
3.20812e+07	2802.73	2802.83		3.20812e+07	-90.034	-89.9271
3.21736e+07	2794.44	2794.78		3.21736e+07	-90.0416	-89.9269
3.22664e+07	2786.06	2786.74		3.22664e+07	-90.0474	-89.9267
3.23594e+07	2778.37	2778.73		3.23594e+07	-90.0369	-89.9265
3.24526e+07	2770.63	2770.75		3.24526e+07	-90.0405	-89.9263
3.25462e+07	2762.01	2762.78		3.25462e+07	-90.0428	-89.926
3.264e+07	2754.27	2754.84		3.264e+07	-90.0469	-89.9258
3.27341e+07	2746.31	2746.93		3.27341e+07	-90.0426	-89.9256
3.28284e+07	2738.43	2739.03		3.28284e+07	-90.0409	-89.9254
3.2923e+07	2730.49	2731.16		3.2923e+07	-90.0405	-89.9252
3.30179e+07	2722.56	2723.31		3.30179e+07	-90.0424	-89.925
3.31131e+07	2714.66	2715.48		3.31131e+07	-90.0402	-89.9248
3.32086e+07	2707.08	2707.68		3.32086e+07	-90.0425	-89.9245
3.33043e+07	2699.56	2699.9		3.33043e+07	-90.0338	-89.9243
3.34003e+07	2691.52	2692.14		3.34003e+07	-90.0473	-89.9241
3.34965e+07	2683.97	2684.4		3.34965e+07	-90.0395	-89.9239
3.35931e+07	2675.79	2676.68		3.35931e+07	-90.0348	-89.9237
3.36899e+07	2668.32	2668.99		3.36899e+07	-90.0372	-89.9234
3.3787e+07	2660.76	2661.32		3.3787e+07	-90.0419	-89.9232
3.38844e+07	2652.82	2653.67		3.38844e+07	-90.044	-89.923
3.39821e+07	2645.14	2646.04		3.39821e+07	-90.0355	-89.9228
3.408e+07	2637.84	2638.44		3.408e+07	-90.0397	-89.9226
3.41783e+07	2630.02	2630.86		3.41783e+07	-90.0444	-89.9223
3.42768e+07	2622.4	2623.29		3.42768e+07	-90.0358	-89.9221
3.43756e+07	2615.17	2615.75		3.43756e+07	-90.0394	-89.9219
3.44747e+07	2607.26	2608.24		3.44747e+07	-90.0471	-89.9217
3.4574e+07	2599.66	2600.74		3.4574e+07	-90.0351	-89.9214
3.46737e+07	2592.26	2593.27		3.46737e+07	-90.0319	-89.9212
3.47736e+07	2584.78	2585.81		3.47736e+07	-90.0381	-89.921
3.48739e+07	2578.01	2578.38		3.48739e+07	-90.0396	-89.9207
3.49744e+07	2569.96	2570.97		3.49744e+07	-90.0401	-89.9205
3.50752e+07	2562.64	2563.58		3.50752e+07	-90.032	-89.9203
3.51763e+07	2555.47	2556.21		3.51763e+07	-90.0302	-89.9201
3.52777e+07	2547.83	2548.87		3.52777e+07	-90.0401	-89.9198
3.53794e+07	2540.8	2541.54		3.53794e+07	-90.0321	-89.9196
3.54813e+07	2533.43	2534.24		3.54813e+07	-90.0355	-89.9194
3.55836e+07	2526.34	2526.95		3.55836e+07	-90.0348	-89.9191
3.56862e+07	2519	2519.69		3.56862e+07	-90.0394	-89.9189
3.5789e+07	2511.8	2512.45		3.5789e+07	-90.0327	-89.9187
3.58922e+07	2504.85	2505.23		3.58922e+07	-90.0368	-89.9184
3.59956e+07	2497.01	2498.03		3.59956e+07	-90.0388	-89.9182
3.60994e+07	2490.38	2490.85		3.60994e+07	-90.0394	-89.918
3.62035e+07	2482.97	2483.69		3.62035e+07	-90.0317	-89.9177
3.63078e+07	2475.88	2476.55		3.63078e+07	-90.0403	-89.9175
3.64125e+07	2468.7	2469.43		3.64125e+07	-90.0406	-89.9172
3.65174e+07	2461.74	2462.33		3.65174e+07	-90.0387	-89.917
3.66227e+07	2454.47	2455.26		3.66227e+07	-90.0314	-89.9168
3.67282e+07	2447.41	2448.2		3.67282e+07	-90.0417	-89.9165
3.68341e+07	2440.28	2441.16		3.68341e+07	-90.031	-89.9163
3.69403e+07	2433.28	2434.15		3.69403e+07	-90.0366	-89.916
3.70467e+07	2426.35	2427.15		3.70467e+07	-90.0291	-89.9158
3.71535e+07	2419.2	2420.18		3.71535e+07	-90.0261	-89.9156
3.72606e+07	2412.55	2413.22		3.72606e+07	-90.0318	-89.9153
3.7368e+07	2405.68	2406.28		3.7368e+07	-90.0355	-89.9151
3.74757e+07	2398.86	2399.37		3.74757e+07	-90.0349	-89.9148
3.75837e+07	2391.57	2392.47		3.75837e+07	-90.0274	-89.9146
3.76921e+07	2384.7	2385.6		3.76921e+07	-90.0332	-89.9143
3.78007e+07	2378.44	2378.74		3.78007e+07	-90.0341	-89.9141
3.79097e+07	2371.37	2371.9		3.79097e+07	-90.0327	-89.9138
3.80189e+07	2364.49	2365.09		3.80189e+07	-90.0364	-89.9136
3.81285e+07	2357.49	2358.29		3.81285e+07	-90.03	-89.9133
3.82384e+07	2350.68	2351.51		3.82384e+07	-90.0314	-89.9131
3.83486e+07	2344.02	2344.75		3.83486e+07	-90.0237	-89.9128
3.84592e+07	2337.34	2338.01		3.84592e+07	-90.0212	-89.9126
3.857e+07	2330.86	2331.29		3.857e+07	-90.0252	-89.9123
3.86812e+07	2323.73	2324.59		3.86812e+07	-90.0297	-89.9121
3.87927e+07	2317.2	2317.91		3.87927e+07	-90.026	-89.9118
3.89045e+07	2310.81	2311.25		3.89045e+07	-90.0329	-89.9116
3.90167e+07	2304.01	2304.61		3.90167e+07	-90.0297	-89.9113
3.91291e+07	2297.18	2297.98		3.91291e+07	-90.0269	-89.9111
3.92419e+07	2290.76	2291.38		3.92419e+07	-90.0261	-89.9108
3.9355e+07	2284.11	2284.79		3.9355e+07	-90.0291	-89.9106
3.94684e+07	2277.49	2278.23		3.94684e+07	-90.0229	-89.9103
3.95822e+07	2271.18	2271.68		3.95822e+07	-90.0283	-89.91
3.96963e+07	2264.5	2265.15		3.96963e+07	-90.0265	-89.9098
3.98107e+07	2258.01	2258.64		3.98107e+07	-90.0283	-89.9095
3.99255e+07	2251.84	2252.15		3.99255e+07	-90.0237	-89.9093
4.00405e+07	2245.06	2245.68		4.00405e+07	-90.029	-89.909
4.0156e+07	2238.43	2239.22		4.0156e+07	-90.0258	-89.9087
4.02717e+07	2232.16	2232.79		4.02717e+07	-90.0233	-89.9085
4.03878e+07	2225.67	2226.37		4.03878e+07	-90.0247	-89.9082
4.05042e+07	2219.58	2219.97		4.05042e+07	-90.0276	-89.9079
4.06209e+07	2213.06	2213.59		4.06209e+07	-90.0236	-89.9077
4.0738e+07	2206.51	2207.23		4.0738e+07	-90.0255	-89.9074
4.08555e+07	2200.36	2200.88		4.08555e+07	-90.0212	-89.9071
4.09732e+07	2193.95	2194.56		4.09732e+07	-90.0315	-89.9069
4.10913e+07	2187.84	2188.25		4.10913e+07	-90.0257	-89.9066
4.12098e+07	2181.36	2181.96		4.12098e+07	-90.0259	-89.9063
4.13285e+07	2175.03	2175.69		4.13285e+07	-90.0273	-89.9061
4.14477e+07	2168.76	2169.44		4.14477e+07	-90.0281	-89.9058
4.15671e+07	2162.89	2163.2		4.15671e+07	-90.0139	-89.9055
4.16869e+07	2156.49	2156.98		4.16869e+07	-90.0288	-89.9052
4.18071e+07	2150.37	2150.78		4.18071e+07	-90.0231	-89.905
4.19276e+07	2144.26	2144.6		4.19276e+07	-90.0298	-89.9047
4.20485e+07	2137.94	2138.44		4.20485e+07	-90.0252	-89.9044
4.21697e+07	2131.8	2132.29		4.21697e+07	-90.0278	-89.9041
4.22912e+07	2125.49	2126.17		4.22912e+07	-90.0279	-89.9039
4.24131e+07	2119.46	2120.05		4.24131e+07	-90.0248	-89.9036
4.25353e+07	2113.52	2113.96		4.25353e+07	-90.0252	-89.9033
4.2658e+07	2107.24	2107.89		4.2658e+07	-90.0236	-89.903
4.27809e+07	2101.44	2101.83		4.27809e+07	-90.0184	-89.9028
4.29042e+07	2095.51	2095.79		4.29042e+07	-90.0192	-89.9025
4.30279e+07	2089.38	2089.76		4.30279e+07	-90.0229	-89.9022
4.31519e+07	2083.68	2083.76		4.31519e+07	-90.0242	-89.9019
4.32763e+07	2077.66	2077.77		4.32763e+07	-90.0187	-89.9016
4.3401e+07	2071.71	2071.8		4.3401e+07	-90.0251	-89.9013
4.35261e+07	2065.77	2065.84		4.35261e+07	-90.0228	-89.9011
4.36516e+07	2059.86	2059.9		4.36516e+07	-90.0229	-89.9008
4.37774e+07	2053.81	2053.98		4.37774e+07	-90.024	-89.9005
4.39036e+07	2047.97	2048.08		4.39036e+07	-90.0212	-89.9002
4.40301e+07	2042.22	2042.19		4.40301e+07	-90.0292	-89.8999
4.4157e+07	2036.51	2036.32		4.4157e+07	-90.0262	-89.8996
4.42843e+07	2030.55	2030.47		4.42843e+07	-90.0207	-89.8993
4.4412e+07	2024.51	2024.64		4.4412e+07	-90.0204	-89.899
4.454e+07	2018.98	2018.82		4.454e+07	-90.0224	-89.8988
4.46684e+07	2013.19	2013.01		4.46684e+07	-90.0186	-89.8985
4.47971e+07	2007.39	2007.23		4.47971e+07	-90.0269	-89.8982
4.49262e+07	2001.47	2001.46		4.49262e+07	-90.0228	-89.8979
4.50557e+07	1995.71	1995.71		4.50557e+07	-90.0233	-89.8976
4.51856e+07	1989.79	1989.97		4.51856e+07	-90.0233	-89.8973
4.53158e+07	1984.19	1984.25		4.53158e+07	-90.0189	-89.897
4.54465e+07	1978.5	1978.55		4.54465e+07	-90.0221	-89.8967
4.55774e+07	1972.8	1972.86		4.55774e+07	-90.0205	-89.8964
4.57088e+07	1966.96	1967.19		4.57088e+07	-90.0205	-89.8961
4.58406e+07	1961.32	1961.54		4.58406e+07	-90.0205	-89.8958
4.59727e+07	1955.73	1955.9		4.59727e+07	-90.0198	-89.8955
4.61052e+07	1949.94	1950.28		4.61052e+07	-90.0179	-89.8952
4.62381e+07	1944.51	1944.67		4.62381e+07	-90.0149	-89.8949
4.63714e+07	1938.93	1939.09		4.63714e+07	-90.0214	-89.8946
4.6505e+07	1933.37	1933.51		4.6505e+07	-90.0176	-89.8943
4.66391e+07	1927.84	1927.96		4.66391e+07	-90.0191	-89.894
4.67735e+07	1922.36	1922.41		4.67735e+07	-90.0143	-89.8937
4.69083e+07	1916.75	1916.89		4.69083e+07	-90.0156	-89.8934
4.70435e+07	1911.49	1911.38		4.70435e+07	-90.0125	-89.8931
4.71791e+07	1905.82	1905.89		4.71791e+07	-90.0154	-89.8928
4.73151e+07	1900.39	1900.41		4.73151e+07	-90.0164	-89.8924
4.74515e+07	1894.95	1894.95		4.74515e+07	-90.0155	-89.8921
4.75883e+07	1889.44	1889.5		4.75883e+07	-90.018	-89.8918
4.77254e+07	1884.11	1884.07		4.77254e+07	-90.0125	-89.8915
4.7863e+07	1878.62	1878.65		4.7863e+07	-90.0147	-89.8912
4.8001e+07	1873.37	1873.26		4.8001e+07	-90.0138	-89.8909
4.81393e+07	1867.83	1867.87		4.81393e+07	-90.0121	-89.8906
4.82781e+07	1862.33	1862.5		4.82781e+07	-90.0131	-89.8903
4.84172e+07	1857.13	1857.15		4.84172e+07	-90.0156	-89.8899
4.85568e+07	1851.84	1851.81		4.85568e+07	-90.0203	-89.8896
4.86968e+07	1846.55	1846.49		4.86968e+07	-90.0141	-89.8893
4.88371e+07	1841.15	1841.18		4.88371e+07	-90.0172	-89.889
4.89779e+07	1835.98	1835.89		4.89779e+07	-90.0111	-89.8887
4.91191e+07	1830.59	1830.61		4.91191e+07	-90.0126	-89.8883
4.92606e+07	1825.34	1825.35		4.92606e+07	-90.0142	-89.888
4.94026e+07	1819.97	1820.11		4.94026e+07	-90.0148	-89.8877
4.9545e+07	1814.97	1814.88		4.9545e+07	-90.0097	-89.8874
4.96878e+07	1809.76	1809.66		4.96878e+07	-90.0128	-89.887
4.9831e+07	1804.35	1804.46		4.9831e+07	-90.0132	-89.8867
4.99747e+07	1799.18	1799.27		4.99747e+07	-90.011	-89.8864
5.01187e+07	1794.09	1794.1		5.01187e+07	-90.0099	-89.8861
5.02632e+07	1788.97	1788.94		5.02632e+07	-90.0083	-89.8857
5.04081e+07	1783.91	1783.8		5.04081e+07	-90.012	-89.8854
5.05534e+07	1778.84	1778.68		5.05534e+07	-90.0131	-89.8851
5.06991e+07	1773.63	1773.56		5.06991e+07	-90.0127	-89.8847
5.08452e+07	1768.54	1768.47		5.08452e+07	-90.0091	-89.8844
5.09918e+07	1763.63	1763.38		5.09918e+07	-90.0096	-89.8841
5.11387e+07	1758.35	1758.32		5.11387e+07	-90.0099	-89.8837
5.12861e+07	1753.43	1753.26		5.12861e+07	-90.0122	-89.8834
5.1434e+07	1748.51	1748.22		5.1434e+07	-90.0108	-89.8831
5.15822e+07	1743.41	1743.2		5.15822e+07	-90.012	-89.8827
5.17309e+07	1738.26	1738.19		5.17309e+07	-90.0101	-89.8824
5.188e+07	1733.33	1733.19		5.188e+07	-90.0148	-89.8821
5.20295e+07	1728.35	1728.21		5.20295e+07	-90.0151	-89.8817
5.21795e+07	1723.43	1723.24		5.21795e+07	-90.0152	-89.8814
5.23299e+07	1718.41	1718.29		5.23299e+07	-90.0097	-89.881
5.24807e+07	1713.58	1713.35		5.24807e+07	-90.0112	-89.8807
5.2632e+07	1708.54	1708.43		5.2632e+07	-90.0089	-89.8803
5.27837e+07	1703.69	1703.52		5.27837e+07	-90.0164	-89.88
5.29359e+07	1698.8	1698.62		5.29359e+07	-90.0117	-89.8797
5.30884e+07	1694	1693.74		5.30884e+07	-90.0138	-89.8793
5.32415e+07	1689.01	1688.87		5.32415e+07	-90.0131	-89.879
5.33949e+07	1684.22	1684.02		5.33949e+07	-90.014	-89.8786
5.35488e+07	1679.45	1679.18		5.35488e+07	-90.0163	-89.8783
5.37032e+07	1674.66	1674.35		5.37032e+07	-90.0074	-89.8779
5.3858e+07	1669.76	1669.54		5.3858e+07	-90.01	-89.8776
5.40132e+07	1664.92	1664.74		5.40132e+07	-90.0127	-89.8772
5.41689e+07	1660.06	1659.96		5.41689e+07	-90.0117	-89.8769
5.4325e+07	1655.4	1655.19		5.4325e+07	-90.01	-89.8765
5.44816e+07	1650.7	1650.43		5.44816e+07	-90.0072	-89.8761
5.46387e+07	1645.96	1645.69		5.46387e+07	-90.0165	-89.8758
5.47961e+07	1641.27	1640.96		5.47961e+07	-90.0109	-89.8754
5.49541e+07	1636.52	1636.24		5.49541e+07	-90.0108	-89.8751
5.51125e+07	1631.78	1631.54		5.51125e+07	-90.0101	-89.8747
5.52713e+07	1627.05	1626.85		5.52713e+07	-90.0105	-89.8743
5.54307e+07	1622.39	1622.17		5.54307e+07	-90.0153	-89.874
5.55904e+07	1617.86	1617.51		5.55904e+07	-90.0101	-89.8736
5.57507e+07	1613.13	1612.86		5.57507e+07	-90.0109	-89.8733
5.59114e+07	1608.41	1608.23		5.59114e+07	-90.0103	-89.8729
5.60725e+07	1603.8	1603.6		5.60725e+07	-90.0124	-89.8725
5.62341e+07	1599.21	1598.99		5.62341e+07	-90.013	-89.8722
5.63962e+07	1594.7	1594.4		5.63962e+07	-90.0126	-89.8718
5.65588e+07	1590.06	1589.82		5.65588e+07	-90.016	-89.8714
5.67218e+07	1585.49	1585.25		5.67218e+07	-90.0171	-89.871
5.68853e+07	1580.96	1580.69		5.68853e+07	-90.0143	-89.8707
5.70493e+07	1576.43	1576.15		5.70493e+07	-90.0144	-89.8703
5.72137e+07	1571.87	1571.62		5.72137e+07	-90.0103	-89.8699
5.73786e+07	1567.47	1567.1		5.73786e+07	-90.0104	-89.8696
5.7544e+07	1562.78	1562.6		5.7544e+07	-90.0153	-89.8692
5.77099e+07	1558.4	1558.11		5.77099e+07	-90.016	-89.8688
5.78762e+07	1554.06	1553.63		5.78762e+07	-90.0142	-89.8684
5.8043e+07	1549.52	1549.16		5.8043e+07	-90.0144	-89.868
5.82103e+07	1544.99	1544.71		5.82103e+07	-90.0131	-89.8677
5.83781e+07	1540.68	1540.27		5.83781e+07	-90.0185	-89.8673
5.85464e+07	1536.09	1535.84		5.85464e+07	-90.0191	-89.8669
5.87151e+07	1531.74	1531.43		5.87151e+07	-90.0189	-89.8665
5.88844e+07	1527.34	1527.03		5.88844e+07	-90.013	-89.8661
5.90541e+07	1523.12	1522.64		5.90541e+07	-90.0173	-89.8657
5.92243e+07	1518.61	1518.26		5.92243e+07	-90.0139	-89.8654
5.9395e+07	1514.05	1513.9		5.9395e+07	-90.0219	-89.865
5.95662e+07	1509.99	1509.55		5.95662e+07	-90.0187	-89.8646
5.97379e+07	1505.56	1505.21		5.97379e+07	-90.0164	-89.8642
5.99101e+07	1501.2	1500.88		5.99101e+07	-90.019	-89.8638
6.00828e+07	1496.9	1496.57		6.00828e+07	-90.0196	-89.8634
6.0256e+07	1492.6	1492.27		6.0256e+07	-90.0187	-89.863
6.04296e+07	1488.37	1487.98		6.04296e+07	-90.0197	-89.8626
6.06038e+07	1484.11	1483.7		6.06038e+07	-90.0186	-89.8622
6.07785e+07	1479.89	1479.44		6.07785e+07	-90.0172	-89.8618
6.09537e+07	1475.5	1475.19		6.09537e+07	-90.0172	-89.8614
6.11294e+07	1471.45	1470.95		6.11294e+07	-90.0183	-89.861
6.13056e+07	1467.15	1466.72		6.13056e+07	-90.0244	-89.8606
6.14823e+07	1462.93	1462.5		6.14823e+07	-90.0225	-89.8602
6.16595e+07	1458.8	1458.3		6.16595e+07	-90.0226	-89.8598
6.18372e+07	1454.56	1454.11		6.18372e+07	-90.023	-89.8594
6.20155e+07	1450.39	1449.93		6.20155e+07	-90.0206	-89.859
6.21942e+07	1446.1	1445.76		6.21942e+07	-90.0259	-89.8586
6.23735e+07	1441.95	1441.61		6.23735e+07	-90.0272	-89.8582
6.25533e+07	1437.91	1437.46		6.25533e+07	-90.0273	-89.8578
6.27336e+07	1433.7	1433.33		6.27336e+07	-90.0205	-89.8574
6.29144e+07	1429.55	1429.21		6.29144e+07	-90.0292	-89.857
6.30957e+07	1425.53	1425.1		6.30957e+07	-90.0285	-89.8565
6.32776e+07	1421.32	1421.01		6.32776e+07	-90.03	-89.8561
6.346e+07	1417.29	1416.92		6.346e+07	-90.0283	-89.8557
6.36429e+07	1413.24	1412.85		6.36429e+07	-90.029	-89.8553
6.38263e+07	1409.11	1408.79		6.38263e+07	-90.0321	-89.8549
6.40103e+07	1405.05	1404.74		6.40103e+07	-90.033	-89.8545
6.41948e+07	1401.09	1400.71		6.41948e+07	-90.0327	-89.854
6.43799e+07	1397.08	1396.68		6.43799e+07	-90.031	-89.8536
6.45654e+07	1393.06	1392.67		6.45654e+07	-90.03	-89.8532
6.47515e+07	1389.02	1388.66		6.47515e+07	-90.0331	-89.8528
6.49382e+07	1385.03	1384.67		6.49382e+07	-90.0348	-89.8524
6.51253e+07	1380.99	1380.69		6.51253e+07	-90.0318	-89.8519
6.53131e+07	1376.98	1376.72		6.53131e+07	-90.0351	-89.8515
6.55013e+07	1373.06	1372.77		6.55013e+07	-90.0347	-89.8511
6.56901e+07	1369.11	1368.82		6.56901e+07	-90.0353	-89.8506
6.58795e+07	1365.16	1364.89		6.58795e+07	-90.0381	-89.8502
6.60693e+07	1361.26	1360.96		6.60693e+07	-90.0367	-89.8498
6.62598e+07	1357.39	1357.05		6.62598e+07	-90.0421	-89.8493
6.64508e+07	1353.46	1353.15		6.64508e+07	-90.0412	-89.8489
6.66423e+07	1349.53	1349.26		6.66423e+07	-90.0415	-89.8485
6.68344e+07	1345.62	1345.39		6.68344e+07	-90.0443	-89.848
6.7027e+07	1341.75	1341.52		6.7027e+07	-90.0464	-89.8476
6.72202e+07	1337.9	1337.66		6.72202e+07	-90.0442	-89.8472
6.7414e+07	1334.06	1333.82		6.7414e+07	-90.0446	-89.8467
6.76083e+07	1330.19	1329.99		6.76083e+07	-90.0437	-89.8463
6.78032e+07	1326.34	1326.16		6.78032e+07	-90.0489	-89.8458
6.79986e+07	1322.54	1322.35		6.79986e+07	-90.0488	-89.8454
6.81946e+07	1318.78	1318.55		6.81946e+07	-90.0477	-89.8449
6.83912e+07	1314.95	1314.76		6.83912e+07	-90.0517	-89.8445
6.85883e+07	1311.14	1310.98		6.85883e+07	-90.0499	-89.8441
6.8786e+07	1307.43	1307.21		6.8786e+07	-90.0495	-89.8436
6.89843e+07	1303.64	1303.46		6.89843e+07	-90.0544	-89.8432
6.91831e+07	1299.94	1299.71		6.91831e+07	-90.0518	-89.8427
6.93825e+07	1296.18	1295.98		6.93825e+07	-90.0507	-89.8422
6.95825e+07	1292.43	1292.25		6.95825e+07	-90.0544	-89.8418
6.97831e+07	1288.62	1288.54		6.97831e+07	-90.0564	-89.8413
6.99842e+07	1284.94	1284.83		6.99842e+07	-90.0543	-89.8409
7.01859e+07	1281.22	1281.14		7.01859e+07	-90.0583	-89.8404
7.03882e+07	1277.59	1277.46		7.03882e+07	-90.0594	-89.84
7.05911e+07	1273.83	1273.79		7.05911e+07	-90.0611	-89.8395
7.07946e+07	1270.17	1270.13		7.07946e+07	-90.0627	-89.839
7.09986e+07	1266.54	1266.48		7.09986e+07	-90.0609	-89.8386
71203280	1262.88	1262.84		71203280	-90.0641	-89.8381
7.14085e+07	1259.18	1259.21		7.14085e+07	-90.0663	-89.8376
7.16143e+07	1255.59	1255.59		7.16143e+07	-90.0653	-89.8372
7.18208e+07	1251.95	1251.98		7.18208e+07	-90.0682	-89.8367
7.20278e+07	1248.35	1248.38		7.20278e+07	-90.0644	-89.8362
7.22354e+07	1244.79	1244.79		7.22354e+07	-90.0726	-89.8358
7.24436e+07	1241.16	1241.21		7.24436e+07	-90.0693	-89.8353
7.26524e+07	1237.57	1237.65		7.26524e+07	-90.0727	-89.8348
7.28618e+07	1234.01	1234.09		7.28618e+07	-90.0738	-89.8343
7.30718e+07	1230.44	1230.54		7.30718e+07	-90.0785	-89.8339
7.32825e+07	1226.9	1227.01		7.32825e+07	-90.0763	-89.8334
7.34937e+07	1223.34	1223.48		7.34937e+07	-90.0764	-89.8329
7.37055e+07	1219.88	1219.96		7.37055e+07	-90.0788	-89.8324
7.3918e+07	1216.37	1216.46		7.3918e+07	-90.0777	-89.8319
7.4131e+07	1212.79	1212.96		7.4131e+07	-90.0812	-89.8314
7.43447e+07	1209.26	1209.47		7.43447e+07	-90.0861	-89.831
7.4559e+07	1205.74	1206		7.4559e+07	-90.0853	-89.8305
7.47739e+07	1202.35	1202.53		7.47739e+07	-90.0856	-89.83
7.49894e+07	1198.83	1199.08		7.49894e+07	-90.0863	-89.8295
7.52056e+07	1195.34	1195.63		7.52056e+07	-90.0874	-89.829
7.54223e+07	1191.9	1192.19		7.54223e+07	-90.0921	-89.8285
7.56397e+07	1188.35	1188.77		7.56397e+07	-90.0902	-89.828
7.58578e+07	1184.98	1185.35		7.58578e+07	-90.0933	-89.8275
7.60764e+07	1181.52	1181.94		7.60764e+07	-90.0919	-89.827
7.62957e+07	1178.11	1178.55		7.62957e+07	-90.0936	-89.8265
7.65156e+07	1174.68	1175.16		7.65156e+07	-90.0962	-89.826
7.67361e+07	1171.29	1171.78		7.67361e+07	-90.0978	-89.8255
7.69573e+07	1167.91	1168.41		7.69573e+07	-90.0979	-89.825
7.71792e+07	1164.54	1165.06		7.71792e+07	-90.1016	-89.8245
7.74016e+07	1161.15	1161.71		7.74016e+07	-90.103	-89.824
7.76247e+07	1157.79	1158.37		7.76247e+07	-90.1021	-89.8235
7.78485e+07	1154.43	1155.04		7.78485e+07	-90.1041	-89.823
7.80728e+07	1151.1	1151.72		7.80728e+07	-90.108	-89.8225
7.82979e+07	1147.79	1148.41		7.82979e+07	-90.1088	-89.822
7.85236e+07	1144.46	1145.11		7.85236e+07	-90.1087	-89.8214
7.87499e+07	1141.12	1141.82		7.87499e+07	-90.1111	-89.8209
7.89769e+07	1137.85	1138.54		7.89769e+07	-90.1115	-89.8204
7.92045e+07	1134.56	1135.26		7.92045e+07	-90.1137	-89.8199
7.94328e+07	1131.24	1132		7.94328e+07	-90.1171	-89.8194
7.96618e+07	1127.95	1128.75		7.96618e+07	-90.1171	-89.8189
7.98914e+07	1124.73	1125.5		7.98914e+07	-90.119	-89.8183
8.01217e+07	1121.44	1122.27		8.01217e+07	-90.1226	-89.8178
8.03526e+07	1118.23	1119.04		8.03526e+07	-90.1234	-89.8173
8.05842e+07	1114.97	1115.83		8.05842e+07	-90.1255	-89.8168
8.08165e+07	1111.75	1112.62		8.08165e+07	-90.1272	-89.8162
8.10494e+07	1108.53	1109.42		8.10494e+07	-90.1297	-89.8157
8.12831e+07	1105.3	1106.23		8.12831e+07	-90.1319	-89.8152
8.15173e+07	1102.12	1103.05		8.15173e+07	-90.1351	-89.8146
8.17523e+07	1098.9	1099.88		8.17523e+07	-90.1344	-89.8141
8.19879e+07	1095.67	1096.72		8.19879e+07	-90.1364	-89.8136
8.22243e+07	1092.52	1093.57		8.22243e+07	-90.1396	-89.813
8.24613e+07	1089.37	1090.43		8.24613e+07	-90.1422	-89.8125
8.2699e+07	1086.18	1087.29		8.2699e+07	-90.1431	-89.812
8.29373e+07	1083.04	1084.17		8.29373e+07	-90.1438	-89.8114
8.31764e+07	1079.9	1081.05		8.31764e+07	-90.1481	-89.8109
8.34161e+07	1076.71	1077.95		8.34161e+07	-90.149	-89.8103
8.36566e+07	1073.59	1074.85		8.36566e+07	-90.1509	-89.8098
8.38977e+07	1070.49	1071.76		8.38977e+07	-90.1533	-89.8092
8.41395e+07	1067.41	1068.68		8.41395e+07	-90.1538	-89.8087
8.4382e+07	1064.3	1065.61		8.4382e+07	-90.1584	-89.8081
8.46253e+07	1061.22	1062.54		8.46253e+07	-90.1597	-89.8076
8.48692e+07	1058.1	1059.49		8.48692e+07	-90.1614	-89.807
8.51138e+07	1055.05	1056.44		8.51138e+07	-90.1632	-89.8065
8.53591e+07	1051.97	1053.41		8.53591e+07	-90.1634	-89.8059
8.56052e+07	1048.88	1050.38		8.56052e+07	-90.1659	-89.8053
8.58519e+07	1045.82	1047.36		8.58519e+07	-90.1669	-89.8048
8.60994e+07	1042.79	1044.35		8.60994e+07	-90.1706	-89.8042
8.63475e+07	1039.73	1041.35		8.63475e+07	-90.1709	-89.8037
8.65964e+07	1036.73	1038.36		8.65964e+07	-90.1737	-89.8031
8.6846e+07	1033.7	1035.37		8.6846e+07	-90.1752	-89.8025
8.70964e+07	1030.67	1032.4		8.70964e+07	-90.1764	-89.8019
8.73474e+07	1027.71	1029.43		8.73474e+07	-90.1809	-89.8014
8.75992e+07	1024.68	1026.47		8.75992e+07	-90.1801	-89.8008
8.78517e+07	1021.71	1023.52		8.78517e+07	-90.1826	-89.8002
8.81049e+07	1018.71	1020.58		8.81049e+07	-90.1854	-89.7997
8.83588e+07	1015.76	1017.65		8.83588e+07	-90.1864	-89.7991
8.86135e+07	1012.78	1014.72		8.86135e+07	-90.1898	-89.7985
8.88689e+07	1009.84	1011.8		8.88689e+07	-90.1917	-89.7979
8.91251e+07	1006.86	1008.9		8.91251e+07	-90.1946	-89.7973
8.9382e+07	1003.95	1006		8.9382e+07	-90.1954	-89.7967
8.96396e+07	1000.99	1003.11		8.96396e+07	-90.1969	-89.7962
8.9898e+07	998.083	1000.22		8.9898e+07	-90.201	-89.7956
9.01571e+07	995.146	997.348		9.01571e+07	-90.2011	-89.795
9.0417e+07	992.266	994.481		9.0417e+07	-90.2029	-89.7944
9.06776e+07	989.359	991.623		9.06776e+07	-90.206	-89.7938
9.0939e+07	986.449	988.773		9.0939e+07	-90.208	-89.7932
9.12011e+07	983.581	985.931		9.12011e+07	-90.2087	-89.7926
9.1464e+07	980.676	983.098		9.1464e+07	-90.209	-89.792
9.17276e+07	977.838	980.272		9.17276e+07	-90.2135	-89.7914
9.1992e+07	974.939	977.455		9.1992e+07	-90.2143	-89.7908
9.22571e+07	972.101	974.645		9.22571e+07	-90.2172	-89.7902
9.25231e+07	969.248	971.844		9.25231e+07	-90.2182	-89.7896
9.27897e+07	966.401	969.051		9.27897e+07	-90.2211	-89.789
9.30572e+07	963.57	966.266		9.30572e+07	-90.2224	-89.7884
9.33254e+07	960.74	963.489		9.33254e+07	-90.2228	-89.7878
9.35944e+07	957.923	960.719		9.35944e+07	-90.2234	-89.7872
9.38642e+07	955.081	957.958		9.38642e+07	-90.2256	-89.7866
9.41348e+07	952.321	955.205		9.41348e+07	-90.2255	-89.7859
9.44061e+07	949.515	952.46		9.44061e+07	-90.2283	-89.7853
9.46782e+07	946.714	949.722		9.46782e+07	-90.2306	-89.7847
9.49511e+07	943.947	946.993		9.49511e+07	-90.2313	-89.7841
9.52248e+07	941.189	944.271		9.52248e+07	-90.2321	-89.7835
9.54993e+07	938.429	941.557		9.54993e+07	-90.2352	-89.7828
9.57745e+07	935.658	938.851		9.57745e+07	-90.2351	-89.7822
9.60506e+07	932.908	936.152		9.60506e+07	-90.2366	-89.7816
9.63274e+07	930.155	933.462		9.63274e+07	-90.2364	-89.7809
9.66051e+07	927.42	930.779		9.66051e+07	-90.2416	-89.7803
9.68835e+07	924.694	928.104		9.68835e+07	-90.2412	-89.7797
9.71628e+07	921.968	925.436		9.71628e+07	-90.2414	-89.779
9.74429e+07	919.269	922.777		9.74429e+07	-90.2441	-89.7784
9.77237e+07	916.558	920.124		9.77237e+07	-90.2439	-89.7778
9.80054e+07	913.852	917.48		9.80054e+07	-90.2455	-89.7771
9.82879e+07	911.134	914.843		9.82879e+07	-90.2481	-89.7765
9.85712e+07	908.452	912.214		9.85712e+07	-90.2486	-89.7758
9.88553e+07	905.769	909.592		9.88553e+07	-90.2519	-89.7752
9.91402e+07	903.072	906.978		9.91402e+07	-90.2524	-89.7746
9.9426e+07	900.416	904.371		9.9426e+07	-90.2536	-89.7739
9.97126e+07	897.75	901.772		9.97126e+07	-90.2538	-89.7732
100000000	895.112	899.18		100000000	-90.2538	-89.7726

## Sheet: Cuv1_PBS1
4294A REV1.11
DATE: Mar 25 2012
MEASURE PARAMETER: IMPEDANCE MAG PHASE (DEG)
ADAPTER: NONE
SWEEP TYPE: LOG FREQ
NUMBER of POINTS: 801
POINT DELAY TIME: 0 Sec
SWEEP DELAY TIME: 0 Sec
OSC LEVEL: 500 mVolt							C=	4.9e-07	F
DC BIAS: OFF							L=	-5e-09	H
BW: 5							R=	6.7	ohm
SWEEP AVERAGING: OFF
POINT AVERAGING: OFF
TRACE: A				TRACE: B
FORMAT: LOG				FORMAT: LINEAR
Frequency	Data Trace Real			Frequency	Data Trace Real
1000	276.262	324.875		1000	-82.8639	-88.8184
1011.58	273.361	321.158		1011.58	-82.8565	-88.8047
1023.29	270.495	317.483		1023.29	-82.8618	-88.7908
1035.14	267.651	313.851		1035.14	-82.8565	-88.7768
1047.13	264.802	310.26		1047.13	-82.8554	-88.7627
1059.25	261.995	306.71		1059.25	-82.8482	-88.7484
1071.52	259.198	303.201		1071.52	-82.8407	-88.7339
1083.93	256.437	299.732		1083.93	-82.8325	-88.7192
1096.48	253.713	296.303		1096.48	-82.826	-88.7044
1109.17	250.991	292.912		1109.17	-82.812	-88.6894
1122.02	248.316	289.561		1122.02	-82.8094	-88.6742
1135.01	245.661	286.249		1135.01	-82.8095	-88.6589
1148.15	243.054	282.974		1148.15	-82.7987	-88.6433
1161.45	240.439	279.736		1161.45	-82.791	-88.6276
1174.9	237.859	276.536		1174.9	-82.7832	-88.6118
1188.5	235.304	273.373		1188.5	-82.7801	-88.5957
1202.26	232.789	270.245		1202.26	-82.7739	-88.5794
1216.19	230.284	267.154		1216.19	-82.7685	-88.563
1230.27	227.809	264.097		1230.27	-82.7583	-88.5464
1244.52	225.373	261.076		1244.52	-82.747	-88.5295
1258.92	222.948	258.09		1258.92	-82.7376	-88.5125
1273.5	220.555	255.137		1273.5	-82.7255	-88.4953
1288.25	218.185	252.219		1288.25	-82.7182	-88.4779
1303.17	215.843	249.334		1303.17	-82.705	-88.4603
1318.26	213.531	246.482		1318.26	-82.6933	-88.4424
1333.52	211.232	243.663		1333.52	-82.677	-88.4244
1348.96	208.966	240.875		1348.96	-82.6715	-88.4062
1364.58	206.725	238.12		1364.58	-82.6675	-88.3877
1380.38	204.503	235.397		1380.38	-82.648	-88.3691
1396.37	202.301	232.704		1396.37	-82.6441	-88.3502
1412.54	200.127	230.043		1412.54	-82.6219	-88.3311
1428.89	197.98	227.412		1428.89	-82.6041	-88.3118
1445.44	195.848	224.811		1445.44	-82.5963	-88.2922
1462.18	193.753	222.24		1462.18	-82.5783	-88.2725
1479.11	191.657	219.698		1479.11	-82.5666	-88.2525
1496.24	189.602	217.186		1496.24	-82.5527	-88.2323
1513.56	187.552	214.702		1513.56	-82.5365	-88.2118
1531.09	185.54	212.247		1531.09	-82.5166	-88.1911
1548.82	183.537	209.819		1548.82	-82.5045	-88.1702
1566.75	181.559	207.42		1566.75	-82.4876	-88.149
1584.89	179.624	205.048		1584.89	-82.4821	-88.1276
1603.24	177.696	202.704		1603.24	-82.4589	-88.1059
1621.81	175.763	200.386		1621.81	-82.4503	-88.084
1640.59	173.878	198.095		1640.59	-82.4347	-88.0618
1659.59	171.999	195.83		1659.59	-82.4102	-88.0394
1678.8	170.168	193.591		1678.8	-82.3961	-88.0167
1698.24	168.336	191.377		1698.24	-82.3808	-87.9938
1717.91	166.528	189.189		1717.91	-82.3672	-87.9706
1737.8	164.73	187.027		1737.8	-82.3431	-87.9471
1757.92	162.961	184.888		1757.92	-82.3235	-87.9233
1778.28	161.203	182.775		1778.28	-82.304	-87.8993
1798.87	159.479	180.685		1798.87	-82.2865	-87.875
1819.7	157.754	178.62		1819.7	-82.2681	-87.8504
1840.77	156.06	176.578		1840.77	-82.2471	-87.8255
1862.09	154.385	174.56		1862.09	-82.2269	-87.8004
1883.65	152.723	172.565		1883.65	-82.2113	-87.7749
1905.46	151.079	170.592		1905.46	-82.1872	-87.7492
1927.53	149.455	168.643		1927.53	-82.1705	-87.7232
1949.85	147.841	166.715		1949.85	-82.1481	-87.6968
1972.42	146.254	164.81		1972.42	-82.1257	-87.6702
1995.26	144.677	162.927		1995.26	-82.1089	-87.6432
2018.37	143.119	161.065		2018.37	-82.0892	-87.616
2041.74	141.581	159.224		2041.74	-82.0642	-87.5884
2065.38	140.056	157.405		2065.38	-82.0403	-87.5605
2089.3	138.545	155.606		2089.3	-82.0128	-87.5323
2113.49	137.052	153.828		2113.49	-81.9908	-87.5038
2137.96	135.58	152.071		2137.96	-81.9704	-87.4749
2162.72	134.115	150.334		2162.72	-81.9404	-87.4457
2187.76	132.674	148.616		2187.76	-81.9217	-87.4162
2213.09	131.242	146.919		2213.09	-81.8975	-87.3863
2238.72	129.835	145.24		2238.72	-81.8736	-87.3561
2264.64	128.435	143.581		2264.64	-81.8496	-87.3255
2290.87	127.05	141.941		2290.87	-81.8217	-87.2946
2317.39	125.684	140.32		2317.39	-81.7998	-87.2633
2344.23	124.342	138.718		2344.23	-81.7715	-87.2316
2371.37	123.006	137.133		2371.37	-81.7427	-87.1996
2398.83	121.681	135.567		2398.83	-81.7153	-87.1673
2426.61	120.376	134.019		2426.61	-81.6909	-87.1345
2454.71	119.085	132.489		2454.71	-81.6604	-87.1014
2483.13	117.811	130.977		2483.13	-81.6413	-87.0679
2511.89	116.533	129.481		2511.89	-81.6072	-87.034
2540.97	115.288	128.003		2540.97	-81.5756	-86.9997
2570.4	114.055	126.542		2570.4	-81.5509	-86.965
2600.16	112.825	125.097		2600.16	-81.52	-86.9299
2630.27	111.613	123.67		2630.27	-81.4879	-86.8945
2660.72	110.404	122.258		2660.72	-81.4556	-86.8586
2691.53	109.226	120.863		2691.53	-81.4278	-86.8223
2722.7	108.045	119.484		2722.7	-81.3972	-86.7855
2754.23	106.896	118.12		2754.23	-81.3667	-86.7484
2786.12	105.737	116.773		2786.12	-81.3326	-86.7108
2818.38	104.617	115.44		2818.38	-81.2978	-86.6728
2851.02	103.489	114.123		2851.02	-81.2642	-86.6344
2884.03	102.374	112.821		2884.03	-81.2377	-86.5955
2917.43	101.273	111.535		2917.43	-81.2032	-86.5562
2951.21	100.192	110.263		2951.21	-81.1643	-86.5164
2985.38	99.1114	109.005		2985.38	-81.1307	-86.4762
3019.95	98.0459	107.762		3019.95	-81.0948	-86.4355
3054.92	97.005	106.533		3054.92	-81.066	-86.3943
3090.3	95.9598	105.319		3090.3	-81.0297	-86.3527
3126.08	94.9292	104.118		3126.08	-80.9901	-86.3105
3162.28	93.9044	102.931		3162.28	-80.949	-86.2679
3198.89	92.9022	101.758		3198.89	-80.9153	-86.2248
3235.94	91.8993	100.598		3235.94	-80.8838	-86.1813
3273.41	90.9202	99.4518		3273.41	-80.8417	-86.1372
3311.31	89.9419	98.3186		3311.31	-80.797	-86.0926
3349.65	88.9797	97.1984		3349.65	-80.7637	-86.0475
3388.44	88.0206	96.0911		3388.44	-80.7234	-86.0019
3427.68	87.0786	94.9965		3427.68	-80.6753	-85.9557
3467.37	86.1458	93.9145		3467.37	-80.6371	-85.909
3507.52	85.224	92.845		3507.52	-80.5898	-85.8618
3548.13	84.3077	91.7878		3548.13	-80.5483	-85.8141
3589.22	83.4086	90.7427		3589.22	-80.5037	-85.7658
3630.78	82.5128	89.7097		3630.78	-80.4639	-85.7169
3672.82	81.6307	88.6886		3672.82	-80.4224	-85.6675
3715.35	80.7464	87.6792		3715.35	-80.3798	-85.6175
3758.37	79.887	86.6814		3758.37	-80.3297	-85.567
3801.89	79.0288	85.6952		3801.89	-80.2845	-85.5159
3845.92	78.1819	84.7203		3845.92	-80.2413	-85.4642
3890.45	77.3454	83.7566		3890.45	-80.19	-85.4119
3935.5	76.5189	82.804		3935.5	-80.1356	-85.359
3981.07	75.7005	81.8624		3981.07	-80.0923	-85.3055
4027.17	74.8903	80.9316		4027.17	-80.0397	-85.2514
4073.8	74.0899	80.0116		4073.8	-79.9878	-85.1966
4120.98	73.2954	79.1022		4120.98	-79.9402	-85.1413
4168.69	72.511	78.2032		4168.69	-79.8881	-85.0853
4216.97	71.7355	77.3147		4216.97	-79.8383	-85.0287
4265.8	70.9728	76.4363		4265.8	-79.791	-84.9714
4315.19	70.2115	75.5681		4315.19	-79.7287	-84.9135
4365.16	69.4619	74.71		4365.16	-79.6752	-84.8549
4415.7	68.7239	73.8617		4415.7	-79.6217	-84.7956
4466.84	67.9869	73.0232		4466.84	-79.5676	-84.7357
4518.56	67.2621	72.1944		4518.56	-79.5118	-84.6751
4570.88	66.548	71.3752		4570.88	-79.4629	-84.6138
4623.81	65.8335	70.5654		4623.81	-79.4008	-84.5518
4677.35	65.1377	69.765		4677.35	-79.3495	-84.4891
4731.51	64.4367	68.9738		4731.51	-79.2867	-84.4257
4786.3	63.7531	68.1917		4786.3	-79.2316	-84.3615
4841.72	63.0724	67.4187		4841.72	-79.1732	-84.2967
4897.79	62.4042	66.6547		4897.79	-79.1067	-84.2311
4954.5	61.7378	65.8994		4954.5	-79.0465	-84.1647
5011.87	61.0764	65.1529		5011.87	-78.983	-84.0976
5069.91	60.4288	64.4151		5069.91	-78.9272	-84.0298
5128.61	59.7892	63.6857		5128.61	-78.8631	-83.9611
5188	59.1497	62.9649		5188	-78.8019	-83.8917
5248.07	58.5251	62.2523		5248.07	-78.7366	-83.8216
5308.84	57.8968	61.548		5308.84	-78.6772	-83.7506
5370.32	57.2854	60.8519		5370.32	-78.6101	-83.6788
5432.5	56.6753	60.1638		5432.5	-78.5436	-83.6062
5495.41	56.075	59.4837		5495.41	-78.4821	-83.5328
5559.04	55.4782	58.8115		5559.04	-78.4092	-83.4585
5623.41	54.893	58.1471		5623.41	-78.3436	-83.3835
5688.53	54.3109	57.4904		5688.53	-78.2716	-83.3075
5754.4	53.7343	56.8413		5754.4	-78.2053	-83.2308
5821.03	53.165	56.1997		5821.03	-78.1355	-83.1531
5888.44	52.5996	55.5656		5888.44	-78.0576	-83.0746
5956.62	52.0436	54.9389		5956.62	-77.9905	-82.9952
6025.6	51.4908	54.3194		6025.6	-77.9088	-82.9149
6095.37	50.9519	53.7071		6095.37	-77.8367	-82.8337
6165.95	50.4114	53.102		6165.95	-77.7553	-82.7516
6237.35	49.8795	52.5038		6237.35	-77.6853	-82.6686
6309.57	49.3522	51.9127		6309.57	-77.6052	-82.5846
6382.64	48.8281	51.3284		6382.64	-77.5288	-82.4997
6456.54	48.3103	50.7509		6456.54	-77.4565	-82.4139
6531.31	47.8025	50.1802		6531.31	-77.3653	-82.3271
6606.93	47.2952	49.6161		6606.93	-77.2847	-82.2393
6683.44	46.7996	49.0585		6683.44	-77.2027	-82.1506
6760.83	46.31	48.5075		6760.83	-77.1211	-82.0608
6839.12	45.8167	47.9629		6839.12	-77.0443	-81.9701
6918.31	45.335	47.4247		6918.31	-76.9533	-81.8783
6998.42	44.8577	46.8927		6998.42	-76.8638	-81.7856
7079.46	44.3864	46.3669		7079.46	-76.7779	-81.6918
7161.43	43.9185	45.8473		7161.43	-76.6953	-81.5969
7244.36	43.4594	45.3338		7244.36	-76.6073	-81.501
7328.24	43.0017	44.8263		7328.24	-76.5188	-81.4041
7413.1	42.5508	44.3247		7413.1	-76.4276	-81.3061
7498.94	42.1057	43.829		7498.94	-76.3338	-81.207
7585.78	41.6653	43.3391		7585.78	-76.2426	-81.1068
7673.61	41.2309	42.8549		7673.61	-76.1484	-81.0055
7762.47	40.796	42.3764		7762.47	-76.0528	-80.903
7852.36	40.3695	41.9035		7852.36	-75.955	-80.7995
7943.28	39.9492	41.4362		7943.28	-75.8652	-80.6948
8035.26	39.5273	40.9744		8035.26	-75.7682	-80.589
8128.31	39.1161	40.5179		8128.31	-75.6629	-80.482
8222.43	38.7079	40.0669		8222.43	-75.5639	-80.3738
8317.64	38.303	39.6212		8317.64	-75.4614	-80.2645
8413.95	37.9015	39.1807		8413.95	-75.3644	-80.1539
8511.38	37.5086	38.7454		8511.38	-75.253	-80.0422
8609.94	37.1182	38.3152		8609.94	-75.1537	-79.9292
8709.64	36.7341	37.8901		8709.64	-75.0416	-79.8151
8810.49	36.3503	37.47		8810.49	-74.9397	-79.6996
8912.51	35.9719	37.0549		8912.51	-74.8306	-79.583
9015.71	35.5938	36.6447		9015.71	-74.7017	-79.465
9120.11	35.2246	36.2393		9120.11	-74.5887	-79.3458
9225.71	34.8644	35.8388		9225.71	-74.4947	-79.2253
9332.54	34.5049	35.4429		9332.54	-74.3726	-79.1035
9440.61	34.1451	35.0518		9440.61	-74.2591	-78.9804
9549.93	33.7952	34.6653		9549.93	-74.1371	-78.856
9660.51	33.4499	34.2834		9660.51	-74.0317	-78.7302
9772.37	33.1027	33.9061		9772.37	-73.9073	-78.6031
9885.53	32.7615	33.5332		9885.53	-73.7956	-78.4747
10000	32.4228	33.1648		10000	-73.6655	-78.3449
10115.8	32.0889	32.8007		10115.8	-73.552	-78.2137
10232.9	31.7597	32.441		10232.9	-73.4364	-78.0811
10351.4	31.4345	32.0856		10351.4	-73.3134	-77.9471
10471.3	31.1125	31.7344		10471.3	-73.1788	-77.8117
10592.5	30.7948	31.3874		10592.5	-73.0561	-77.6748
10715.2	30.4792	31.0446		10715.2	-72.9235	-77.5365
10839.3	30.1725	30.7059		10839.3	-72.7857	-77.3968
10964.8	29.8633	30.3713		10964.8	-72.658	-77.2556
11091.7	29.5617	30.0406		11091.7	-72.5313	-77.1129
11220.2	29.2597	29.714		11220.2	-72.407	-76.9688
11350.1	28.9613	29.3912		11350.1	-72.2746	-76.8231
11481.5	28.6677	29.0724		11481.5	-72.1342	-76.6759
11614.5	28.3784	28.7574		11614.5	-71.9985	-76.5273
11749	28.0897	28.4461		11749	-71.863	-76.377
11885	27.8035	28.1387		11885	-71.7228	-76.2253
12022.6	27.5222	27.835		12022.6	-71.5792	-76.0719
12161.9	27.2458	27.5349		12161.9	-71.4408	-75.9171
12302.7	26.9738	27.2385		12302.7	-71.2956	-75.7606
12445.1	26.7024	26.9457		12445.1	-71.146	-75.6025
12589.3	26.4348	26.6564		12589.3	-70.9994	-75.4429
12735	26.1688	26.3707		12735	-70.8513	-75.2816
12882.5	25.9088	26.0884		12882.5	-70.6947	-75.1187
13031.7	25.6498	25.8096		13031.7	-70.5462	-74.9541
13182.6	25.3952	25.5342		13182.6	-70.3856	-74.7879
13335.2	25.1423	25.2621		13335.2	-70.2457	-74.6201
13489.6	24.8922	24.9934		13489.6	-70.0857	-74.4506
13645.8	24.6421	24.728		13645.8	-69.9202	-74.2794
13803.8	24.4001	24.4658		13803.8	-69.7647	-74.1065
13963.7	24.1604	24.2069		13963.7	-69.6078	-73.9319
14125.4	23.9204	23.9512		14125.4	-69.4418	-73.7556
14288.9	23.6867	23.6986		14288.9	-69.2809	-73.5776
14454.4	23.4536	23.4491		14454.4	-69.1166	-73.3979
14621.8	23.2235	23.2027		14621.8	-68.9513	-73.2164
14791.1	22.9959	22.9594		14791.1	-68.785	-73.0332
14962.4	22.7726	22.7191		14962.4	-68.6136	-72.8482
15135.6	22.5506	22.4818		15135.6	-68.4423	-72.6614
15310.9	22.3326	22.2474		15310.9	-68.2708	-72.4729
15488.2	22.1152	22.016		15488.2	-68.1028	-72.2825
15667.5	21.8996	21.7874		15667.5	-67.921	-72.0904
15848.9	21.6899	21.5618		15848.9	-67.7526	-71.8965
16032.5	21.4783	21.3389		16032.5	-67.5665	-71.7008
16218.1	21.2739	21.1189		16218.1	-67.3815	-71.5033
16405.9	21.069	20.9016		16405.9	-67.2044	-71.3039
16595.9	20.8665	20.6871		16595.9	-67.0247	-71.1027
16788	20.668	20.4752		16788	-66.8354	-70.8997
16982.4	20.4725	20.2661		16982.4	-66.6519	-70.6948
17179.1	20.2781	20.0596		17179.1	-66.4615	-70.488
17378	20.086	19.8557		17378	-66.277	-70.2795
17579.2	19.8965	19.6545		17579.2	-66.087	-70.069
17782.8	19.7082	19.4558		17782.8	-65.8965	-69.8567
17988.7	19.5238	19.2596		17988.7	-65.7029	-69.6425
18197	19.3399	19.066		18197	-65.5102	-69.4264
18407.7	19.1615	18.8749		18407.7	-65.3167	-69.2085
18620.9	18.9812	18.6862		18620.9	-65.115	-68.9887
18836.5	18.805	18.4999		18836.5	-64.9133	-68.7669
19054.6	18.629	18.3161		19054.6	-64.7154	-68.5433
19275.2	18.457	18.1346		19275.2	-64.5074	-68.3178
19498.4	18.2883	17.9555		19498.4	-64.311	-68.0904
19724.2	18.1201	17.7788		19724.2	-64.0994	-67.8611
19952.6	17.9537	17.6043		19952.6	-63.8891	-67.6299
20183.7	17.7902	17.4322		20183.7	-63.6794	-67.3968
20417.4	17.628	17.2622		20417.4	-63.4689	-67.1618
20653.8	17.4677	17.0946		20653.8	-63.2538	-66.925
20893	17.3104	16.9291		20893	-63.04	-66.6862
21134.9	17.1547	16.7658		21134.9	-62.8273	-66.4455
21379.6	17.0015	16.6047		21379.6	-62.6046	-66.2029
21627.2	16.8492	16.4458		21627.2	-62.3946	-65.9585
21877.6	16.6981	16.2889		21877.6	-62.1664	-65.7121
22130.9	16.5511	16.1342		22130.9	-61.9499	-65.4639
22387.2	16.4051	15.9815		22387.2	-61.7258	-65.2138
22646.4	16.2604	15.8309		22646.4	-61.4995	-64.9618
22908.7	16.1173	15.6823		22908.7	-61.2733	-64.708
23173.9	15.9781	15.5357		23173.9	-61.0438	-64.4523
23442.3	15.8384	15.3911		23442.3	-60.8154	-64.1947
23713.7	15.7008	15.2485		23713.7	-60.5843	-63.9353
23988.3	15.5652	15.1078		23988.3	-60.3539	-63.674
24266.1	15.4303	14.9691		24266.1	-60.1116	-63.4109
24547.1	15.2983	14.8322		24547.1	-59.8814	-63.146
24831.3	15.1686	14.6973		24831.3	-59.6427	-62.8793
25118.9	15.0392	14.5642		25118.9	-59.3971	-62.6108
25409.7	14.9128	14.4329		25409.7	-59.1585	-62.3405
25704	14.7882	14.3035		25704	-58.9192	-62.0685
26001.6	14.6634	14.1759		26001.6	-58.6741	-61.7946
26302.7	14.5417	14.05		26302.7	-58.4284	-61.519
26607.3	14.4213	13.9259		26607.3	-58.1869	-61.2417
26915.3	14.3031	13.8036		26915.3	-57.9391	-60.9627
27227	14.1853	13.683		27227	-57.6813	-60.6819
27542.3	14.0694	13.5641		27542.3	-57.4357	-60.3995
27861.2	13.9552	13.4469		27861.2	-57.1855	-60.1154
28183.8	13.8424	13.3314		28183.8	-56.9303	-59.8297
28510.2	13.7313	13.2175		28510.2	-56.68	-59.5423
28840.3	13.6217	13.1053		28840.3	-56.423	-59.2533
29174.3	13.5145	12.9947		29174.3	-56.1701	-58.9627
29512.1	13.407	12.8856		29512.1	-55.9138	-58.6706
29853.8	13.3011	12.7782		29853.8	-55.6538	-58.3769
30199.5	13.197	12.6723		30199.5	-55.3908	-58.0816
30549.2	13.095	12.568		30549.2	-55.1329	-57.7849
30903	12.9934	12.4652		30903	-54.8728	-57.4867
31260.8	12.8935	12.3639		31260.8	-54.6014	-57.1871
31622.8	12.7952	12.2642		31622.8	-54.3445	-56.886
31989	12.6975	12.1659		31989	-54.0732	-56.5835
32359.4	12.6019	12.069		32359.4	-53.8078	-56.2797
32734.1	12.5068	11.9736		32734.1	-53.5345	-55.9745
33113.1	12.4143	11.8797		33113.1	-53.262	-55.668
33496.5	12.322	11.7871		33496.5	-52.9955	-55.3602
33884.4	12.2309	11.696		33884.4	-52.7196	-55.0511
34276.8	12.1415	11.6062		34276.8	-52.451	-54.7409
34673.7	12.0534	11.5178		34673.7	-52.178	-54.4294
35075.2	11.9659	11.4308		35075.2	-51.8999	-54.1168
35481.3	11.8809	11.3451		35481.3	-51.6244	-53.8031
35892.2	11.7965	11.2607		35892.2	-51.3451	-53.4882
36307.8	11.7131	11.1776		36307.8	-51.0696	-53.1723
36728.2	11.631	11.0959		36728.2	-50.7933	-52.8554
37153.5	11.5502	11.0153		37153.5	-50.5136	-52.5375
37583.7	11.4707	10.9361		37583.7	-50.2294	-52.2187
38018.9	11.3925	10.8581		38018.9	-49.9409	-51.8989
38459.2	11.3144	10.7813		38459.2	-49.6569	-51.5782
38904.5	11.2383	10.7057		38904.5	-49.3793	-51.2568
39355	11.1631	10.6314		39355	-49.0917	-50.9345
39810.7	11.0883	10.5582		39810.7	-48.8068	-50.6114
40271.7	11.016	10.4862		40271.7	-48.5271	-50.2876
40738	10.9437	10.4154		40738	-48.2403	-49.9632
41209.8	10.8729	10.3457		41209.8	-47.9539	-49.6381
41686.9	10.8027	10.2771		41686.9	-47.6624	-49.3124
42169.7	10.7339	10.2096		42169.7	-47.3747	-48.9862
42658	10.6662	10.1433		42658	-47.0882	-48.6594
43151.9	10.5993	10.078		43151.9	-46.7933	-48.3321
43651.6	10.534	10.0138		43651.6	-46.5041	-48.0044
44157	10.4698	9.95072		44157	-46.2213	-47.6764
44668.4	10.4047	9.88864		44668.4	-45.9261	-47.3479
45185.6	10.3424	9.82759		45185.6	-45.6368	-47.0192
45708.8	10.2798	9.76757		45708.8	-45.346	-46.6902
46238.1	10.219	9.70855		46238.1	-45.053	-46.361
46773.5	10.1592	9.65053		46773.5	-44.7647	-46.0316
47315.1	10.1002	9.59349		47315.1	-44.4739	-45.7021
47863	10.0421	9.53742		47863	-44.1731	-45.3725
48417.2	9.98433	9.48231		48417.2	-43.8917	-45.0428
48977.9	9.92826	9.42814		48977.9	-43.594	-44.7131
49545	9.8719	9.37489		49545	-43.3045	-44.3835
50118.7	9.81762	9.32257		50118.7	-43.0084	-44.054
50699.1	9.76375	9.27115		50699.1	-42.7188	-43.7246
51286.1	9.711	9.22063		51286.1	-42.425	-43.3953
51880	9.65904	9.17099		51880	-42.1367	-43.0663
52480.7	9.6076	9.12221		52480.7	-41.8425	-42.7375
53088.4	9.55685	9.0743		53088.4	-41.5456	-42.4091
53703.2	9.5071	9.02723		53703.2	-41.261	-42.081
54325	9.45879	8.98099		54325	-40.9626	-41.7532
54954.1	9.41071	8.93557		54954.1	-40.6749	-41.4259
55590.4	9.36315	8.89096		55590.4	-40.3809	-41.0991
56234.1	9.31603	8.84715		56234.1	-40.0926	-40.7728
56885.3	9.27063	8.80413		56885.3	-39.799	-40.447
57544	9.22496	8.76188		57544	-39.5098	-40.1219
58210.3	9.18104	8.7204		58210.3	-39.2207	-39.7974
58884.4	9.13733	8.67967		58884.4	-38.9299	-39.4735
59566.2	9.09434	8.63968		59566.2	-38.638	-39.1504
60256	9.05256	8.60042		60256	-38.351	-38.8281
60953.7	9.01092	8.56188		60953.7	-38.058	-38.5065
61659.5	8.9695	8.52405		61659.5	-37.7762	-38.1858
62373.5	8.92928	8.48692		62373.5	-37.4841	-37.8659
63095.7	8.88956	8.45048		63095.7	-37.198	-37.547
63826.3	8.8509	8.41471		63826.3	-36.911	-37.229
64565.4	8.81274	8.37961		64565.4	-36.6265	-36.9119
65313.1	8.77452	8.34517		65313.1	-36.3373	-36.596
66069.3	8.73818	8.31137		66069.3	-36.0583	-36.281
66834.4	8.70154	8.27821		66834.4	-35.7714	-35.9672
67608.3	8.66568	8.24567		67608.3	-35.4882	-35.6545
68391.2	8.63067	8.21375		68391.2	-35.2044	-35.3429
69183.1	8.596	8.18244		69183.1	-34.924	-35.0325
69984.2	8.56161	8.15172		69984.2	-34.6489	-34.7234
70794.6	8.52832	8.12159		70794.6	-34.3705	-34.4154
71614.3	8.49597	8.09204		71614.3	-34.0823	-34.1088
72443.6	8.46311	8.06305		72443.6	-33.8114	-33.8035
73282.5	8.43154	8.03463		73282.5	-33.5303	-33.4996
74131	8.40062	8.00675		74131	-33.2565	-33.197
74989.4	8.37	7.97942		74989.4	-32.9791	-32.8958
75857.8	8.33958	7.95261		75857.8	-32.7062	-32.596
76736.1	8.31025	7.92633		76736.1	-32.4325	-32.2977
77624.7	8.2816	7.90056		77624.7	-32.1615	-32.0008
78523.6	8.25229	7.8753		78523.6	-31.8916	-31.7055
79432.8	8.22423	7.85053		79432.8	-31.6206	-31.4117
80352.6	8.19625	7.82626		80352.6	-31.3504	-31.1194
81283.1	8.16915	7.80246		81283.1	-31.0826	-30.8287
82224.3	8.14272	7.77913		82224.3	-30.8207	-30.5396
83176.4	8.1164	7.75627		83176.4	-30.5512	-30.2521
84139.5	8.09067	7.73386		84139.5	-30.2918	-29.9662
85113.8	8.06523	7.7119		85113.8	-30.0265	-29.682
86099.4	8.04086	7.69037		86099.4	-29.7639	-29.3994
87096.4	8.01609	7.66928		87096.4	-29.5022	-29.1186
88104.9	7.99218	7.64862		88104.9	-29.2431	-28.8394
89125.1	7.96869	7.62837		89125.1	-28.9844	-28.562
90157.1	7.94595	7.60852		90157.1	-28.727	-28.2863
91201.1	7.92229	7.58908		91201.1	-28.4692	-28.0123
92257.1	7.90042	7.57004		92257.1	-28.2157	-27.7401
93325.4	7.87868	7.55138		93325.4	-27.9702	-27.4697
94406.1	7.8573	7.5331		94406.1	-27.7119	-27.2011
95499.3	7.8363	7.5152		95499.3	-27.4671	-26.9343
96605.1	7.81532	7.49766		96605.1	-27.2208	-26.6693
97723.7	7.79516	7.48048		97723.7	-26.9727	-26.4061
98855.3	7.77502	7.46365		98855.3	-26.729	-26.1447
100000	7.75538	7.44717		100000	-26.4856	-25.8852
101158	7.73585	7.43103		101158	-26.2441	-25.6275
102329	7.71697	7.41522		102329	-26	-25.3717
103514	7.69832	7.39974		103514	-25.7623	-25.1178
104713	7.68006	7.38458		104713	-25.5259	-24.8657
105925	7.66234	7.36974		105925	-25.2916	-24.6156
107152	7.64503	7.3552		107152	-25.0546	-24.3672
108393	7.62703	7.34097		108393	-24.821	-24.1208
109648	7.61051	7.32704		109648	-24.5909	-23.8763
110917	7.59373	7.31339		110917	-24.3541	-23.6337
112202	7.57773	7.30003		112202	-24.1287	-23.3929
113501	7.56148	7.28696		113501	-23.9033	-23.1541
114815	7.54603	7.27416		114815	-23.677	-22.9171
116145	7.53018	7.26162		116145	-23.4524	-22.6821
117490	7.51507	7.24936		117490	-23.2269	-22.449
118850	7.50034	7.23735		118850	-23.0058	-22.2177
120226	7.48551	7.22559		120226	-22.7921	-21.9884
121619	7.47152	7.21409		121619	-22.5732	-21.761
123027	7.45739	7.20282		123027	-22.3508	-21.5355
124451	7.44354	7.1918		124451	-22.1395	-21.3118
125893	7.42994	7.18101		125893	-21.9306	-21.0901
127350	7.41709	7.17046		127350	-21.7151	-20.8703
128825	7.40336	7.16012		128825	-21.5084	-20.6523
130317	7.39096	7.15001		130317	-21.2929	-20.4363
131826	7.37845	7.14012		131826	-21.0838	-20.2221
133352	7.36601	7.13043		133352	-20.8852	-20.0098
134896	7.35363	7.12096		134896	-20.6777	-19.7993
136458	7.34185	7.11168		136458	-20.4748	-19.5908
138038	7.33041	7.10261		138038	-20.2743	-19.3841
139637	7.31922	7.09373		139637	-20.0727	-19.1793
141254	7.30809	7.08505		141254	-19.8749	-18.9763
142889	7.29698	7.07655		142889	-19.681	-18.7751
144544	7.28596	7.06823		144544	-19.4838	-18.5758
146218	7.27539	7.0601		146218	-19.292	-18.3784
147911	7.26507	7.05214		147911	-19.0986	-18.1827
149624	7.25481	7.04435		149624	-18.9113	-17.9889
151356	7.24514	7.03673		151356	-18.7215	-17.7969
153109	7.23495	7.02928		153109	-18.5383	-17.6066
154882	7.22549	7.02199		154882	-18.352	-17.4182
156675	7.21576	7.01486		156675	-18.1704	-17.2316
158489	7.20717	7.00788		158489	-17.9865	-17.0467
160325	7.1979	7.00106		160325	-17.8081	-16.8636
162181	7.18895	6.99438		162181	-17.6289	-16.6823
164059	7.18048	6.98785		164059	-17.4497	-16.5027
165959	7.17164	6.98147		165959	-17.2744	-16.3248
167880	7.16343	6.97522		167880	-17.1035	-16.1487
169824	7.15484	6.96911		169824	-16.9352	-15.9743
171791	7.14707	6.96313		171791	-16.7571	-15.8016
173780	7.13908	6.95729		173780	-16.5891	-15.6306
175792	7.13139	6.95157		175792	-16.4205	-15.4612
177828	7.12378	6.94598		177828	-16.2557	-15.2936
179887	7.11597	6.94051		179887	-16.0892	-15.1276
181970	7.10862	6.93516		181970	-15.9285	-14.9633
184077	7.10152	6.92993		184077	-15.7643	-14.8006
186209	7.09457	6.92482		186209	-15.6069	-14.6396
188365	7.08729	6.91981		188365	-15.4465	-14.4802
190546	7.08035	6.91492		190546	-15.2852	-14.3224
192752	7.07386	6.91014		192752	-15.1345	-14.1662
194984	7.06715	6.90546		194984	-14.9785	-14.0116
197242	7.06068	6.90088		197242	-14.8288	-13.8585
199526	7.05424	6.89641		199526	-14.6692	-13.707
201837	7.04814	6.89203		201837	-14.5221	-13.5571
204174	7.04193	6.88776		204174	-14.3725	-13.4088
206538	7.03625	6.88357		206538	-14.223	-13.2619
208930	7.03027	6.87948		208930	-14.0781	-13.1166
211349	7.02431	6.87548		211349	-13.9302	-12.9728
213796	7.01897	6.87157		213796	-13.7865	-12.8305
216272	7.01329	6.86775		216272	-13.6427	-12.6896
218776	7.00826	6.86401		218776	-13.5049	-12.5503
221309	7.00293	6.86035		221309	-13.3613	-12.4124
223872	6.99777	6.85678		223872	-13.2211	-12.276
226464	6.99255	6.85329		226464	-13.089	-12.1409
229087	6.98759	6.84987		229087	-12.9476	-12.0074
231739	6.98265	6.84653		231739	-12.8216	-11.8752
234423	6.97833	6.84326		234423	-12.684	-11.7444
237137	6.97323	6.84007		237137	-12.5524	-11.6151
239883	6.96854	6.83695		239883	-12.4209	-11.4871
242661	6.96352	6.83389		242661	-12.2976	-11.3604
245471	6.95934	6.83091		245471	-12.1666	-11.2352
248313	6.95489	6.82799		248313	-12.041	-11.1112
251189	6.95098	6.82514		251189	-11.9194	-10.9886
254097	6.94634	6.82235		254097	-11.7912	-10.8674
257040	6.94232	6.81962		257040	-11.6684	-10.7474
260016	6.93825	6.81696		260016	-11.5467	-10.6287
263027	6.93468	6.81435		263027	-11.4223	-10.5113
266073	6.93022	6.81181		266073	-11.3027	-10.3952
269153	6.92628	6.80932		269153	-11.1864	-10.2804
272270	6.92258	6.80688		272270	-11.0726	-10.1668
275423	6.91844	6.8045		275423	-10.9553	-10.0544
278612	6.91492	6.80217		278612	-10.8425	-9.94329
281838	6.91136	6.7999		281838	-10.7288	-9.83338
285102	6.90766	6.79768		285102	-10.6144	-9.72467
288403	6.90435	6.7955		288403	-10.5045	-9.61716
291743	6.90076	6.79338		291743	-10.3972	-9.51083
295121	6.89756	6.7913		295121	-10.2867	-9.40567
298538	6.89408	6.78927		298538	-10.18	-9.30168
301995	6.89107	6.78729		301995	-10.0696	-9.19883
305492	6.88808	6.78535		305492	-9.96804	-9.09713
309030	6.88489	6.78345		309030	-9.86489	-8.99655
312608	6.88183	6.7816		312608	-9.75742	-8.89709
316228	6.87889	6.77979		316228	-9.65159	-8.79873
319890	6.87593	6.77801		319890	-9.55291	-8.70148
323594	6.87291	6.77628		323594	-9.45274	-8.6053
327341	6.87057	6.77459		327341	-9.35791	-8.51021
331131	6.86763	6.77294		331131	-9.25748	-8.41618
334965	6.86486	6.77132		334965	-9.16132	-8.3232
338844	6.86221	6.76974		338844	-9.06352	-8.23127
342768	6.85964	6.7682		342768	-8.96878	-8.14037
346737	6.85683	6.76669		346737	-8.87435	-8.05049
350752	6.85441	6.76521		350752	-8.78223	-7.96163
354813	6.85166	6.76377		354813	-8.68928	-7.87377
358922	6.84927	6.76236		358922	-8.5979	-7.78691
363078	6.8472	6.76098		363078	-8.51147	-7.70103
367282	6.84502	6.75963		367282	-8.42119	-7.61612
371535	6.8428	6.75831		371535	-8.33533	-7.53218
375837	6.8403	6.75703		375837	-8.24816	-7.44919
380189	6.83859	6.75577		380189	-8.1626	-7.36715
384592	6.83613	6.75454		384592	-8.07313	-7.28604
389045	6.83409	6.75334		389045	-7.98654	-7.20586
393550	6.83189	6.75216		393550	-7.90254	-7.1266
398107	6.83002	6.75102		398107	-7.82322	-7.04825
402717	6.82787	6.74989		402717	-7.74303	-6.97079
407380	6.82586	6.7488		407380	-7.6614	-6.89422
412098	6.82374	6.74773		412098	-7.58347	-6.81854
416869	6.82223	6.74668		416869	-7.50665	-6.74372
421697	6.81998	6.74565		421697	-7.42484	-6.66977
426580	6.81801	6.74465		426580	-7.34929	-6.59667
431519	6.81652	6.74368		431519	-7.2755	-6.52442
436516	6.81509	6.74272		436516	-7.19625	-6.45301
441570	6.81313	6.74178		441570	-7.11839	-6.38242
446684	6.8114	6.74087		446684	-7.04474	-6.31265
451856	6.80987	6.73998		451856	-6.97026	-6.24369
457088	6.80814	6.73911		457088	-6.9004	-6.17554
462381	6.80665	6.73825		462381	-6.82618	-6.10818
467735	6.80486	6.73742		467735	-6.76085	-6.04161
473151	6.80305	6.73661		473151	-6.68961	-5.97582
478630	6.80147	6.73581		478630	-6.61736	-5.9108
484172	6.80019	6.73503		484172	-6.54931	-5.84654
489779	6.79876	6.73427		489779	-6.47887	-5.78303
495450	6.79721	6.73353		495450	-6.41318	-5.72028
501187	6.79573	6.7328		501187	-6.34888	-5.65826
506991	6.79421	6.73209		506991	-6.28182	-5.59697
512861	6.79272	6.7314		512861	-6.21676	-5.53641
518800	6.79157	6.73072		518800	-6.15614	-5.47657
524807	6.79023	6.73006		524807	-6.08974	-5.41743
530884	6.78915	6.72941		530884	-6.02975	-5.359
537032	6.78792	6.72878		537032	-5.96961	-5.30127
543250	6.78648	6.72816		543250	-5.90559	-5.24422
549541	6.78541	6.72756		549541	-5.84605	-5.18785
555904	6.7843	6.72697		555904	-5.7837	-5.13215
562341	6.78263	6.72639		562341	-5.72583	-5.07713
568853	6.78153	6.72583		568853	-5.66528	-5.02276
575440	6.78043	6.72528		575440	-5.61034	-4.96905
582103	6.77931	6.72474		582103	-5.54781	-4.91598
588844	6.77807	6.72421		588844	-5.49591	-4.86355
595662	6.77693	6.7237		595662	-5.43512	-4.81176
602560	6.77581	6.72319		602560	-5.38022	-4.7606
609537	6.77511	6.7227		609537	-5.32818	-4.71005
616595	6.77394	6.72222		616595	-5.27372	-4.66012
623735	6.77276	6.72175		623735	-5.2195	-4.6108
630957	6.77186	6.72129		630957	-5.16354	-4.56207
638263	6.77129	6.72085		638263	-5.11163	-4.51395
645654	6.76983	6.72041		645654	-5.0606	-4.46641
653131	6.76917	6.71998		653131	-5.01131	-4.41946
660693	6.76787	6.71956		660693	-4.95763	-4.37308
668344	6.7672	6.71915		668344	-4.9059	-4.32728
676083	6.76602	6.71875		676083	-4.85655	-4.28204
683912	6.76534	6.71836		683912	-4.80891	-4.23737
691831	6.76468	6.71798		691831	-4.7614	-4.19324
699842	6.76342	6.71761		699842	-4.71106	-4.14967
707946	6.7625	6.71725		707946	-4.66504	-4.10664
716143	6.76166	6.71689		716143	-4.61936	-4.06415
724436	6.76068	6.71654		724436	-4.57642	-4.02219
732825	6.75979	6.7162		732825	-4.52945	-3.98075
741310	6.75912	6.71587		741310	-4.48811	-3.93984
749894	6.75819	6.71555		749894	-4.44378	-3.89945
758578	6.7573	6.71523		758578	-4.40052	-3.85956
767361	6.75667	6.71492		767361	-4.35267	-3.82019
776247	6.75596	6.71462		776247	-4.31327	-3.78131
785236	6.75537	6.71432		785236	-4.27314	-3.74293
794328	6.75448	6.71403		794328	-4.22856	-3.70504
803526	6.75346	6.71375		803526	-4.18653	-3.66764
812831	6.75307	6.71347		812831	-4.1435	-3.63072
822243	6.75221	6.7132		822243	-4.10591	-3.59428
831764	6.7516	6.71294		831764	-4.06197	-3.55831
841395	6.75058	6.71268		841395	-4.02497	-3.52281
851138	6.7501	6.71243		851138	-3.98458	-3.48777
860994	6.74937	6.71219		860994	-3.94403	-3.45319
870964	6.74884	6.71195		870964	-3.90863	-3.41906
881049	6.74822	6.71171		881049	-3.87031	-3.38538
891251	6.74766	6.71148		891251	-3.83736	-3.35215
901571	6.74708	6.71126		901571	-3.80107	-3.31936
912011	6.74625	6.71104		912011	-3.76405	-3.28701
922571	6.74584	6.71083		922571	-3.72868	-3.25508
933254	6.74506	6.71062		933254	-3.6914	-3.22359
944061	6.74455	6.71041		944061	-3.65953	-3.19252
954993	6.74416	6.71022		954993	-3.62553	-3.16188
966051	6.7431	6.71002		966051	-3.59335	-3.13164
977237	6.74279	6.70983		977237	-3.562	-3.10183
988553	6.7423	6.70964		988553	-3.52677	-3.07242
1000000	6.7415	6.70946		1000000	-3.49418	-3.04341
1.01158e+06	6.74106	6.70929		1.01158e+06	-3.46372	-3.01481
1.02329e+06	6.74073	6.70911		1.02329e+06	-3.42974	-2.9866
1.03514e+06	6.74019	6.70894		1.03514e+06	-3.40133	-2.95879
1.04713e+06	6.73943	6.70878		1.04713e+06	-3.37067	-2.93136
1.05925e+06	6.73909	6.70862		1.05925e+06	-3.33521	-2.90433
1.07152e+06	6.73864	6.70846		1.07152e+06	-3.30867	-2.87767
1.08393e+06	6.73766	6.70831		1.08393e+06	-3.27643	-2.8514
1.09648e+06	6.73725	6.70816		1.09648e+06	-3.2487	-2.8255
1.10917e+06	6.73813	6.70801		1.10917e+06	-3.24326	-2.79998
1.12202e+06	6.73797	6.70786		1.12202e+06	-3.21515	-2.77482
1.13501e+06	6.73743	6.70772		1.13501e+06	-3.18696	-2.75003
1.14815e+06	6.73701	6.70759		1.14815e+06	-3.15776	-2.72561
1.16145e+06	6.73633	6.70745		1.16145e+06	-3.13447	-2.70154
1.1749e+06	6.73588	6.70732		1.1749e+06	-3.10559	-2.67783
1.1885e+06	6.73585	6.7072		1.1885e+06	-3.08089	-2.65447
1.20226e+06	6.73513	6.70707		1.20226e+06	-3.05694	-2.63147
1.21619e+06	6.73478	6.70695		1.21619e+06	-3.02574	-2.60881
1.23027e+06	6.73451	6.70683		1.23027e+06	-3.0039	-2.58649
1.24451e+06	6.734	6.70672		1.24451e+06	-2.98086	-2.56452
1.25893e+06	6.7337	6.7066		1.25893e+06	-2.95467	-2.54289
1.2735e+06	6.73332	6.70649		1.2735e+06	-2.9302	-2.52159
1.28825e+06	6.73294	6.70639		1.28825e+06	-2.90675	-2.50063
1.30317e+06	6.73249	6.70628		1.30317e+06	-2.88076	-2.47999
1.31826e+06	6.73219	6.70618		1.31826e+06	-2.85841	-2.45969
1.33352e+06	6.73203	6.70608		1.33352e+06	-2.8374	-2.4397
1.34896e+06	6.7313	6.70598		1.34896e+06	-2.81601	-2.42004
1.36458e+06	6.73127	6.70589		1.36458e+06	-2.7897	-2.40071
1.38038e+06	6.73061	6.70579		1.38038e+06	-2.76785	-2.38168
1.39637e+06	6.7304	6.7057		1.39637e+06	-2.75023	-2.36298
1.41254e+06	6.73008	6.70561		1.41254e+06	-2.72702	-2.34458
1.42889e+06	6.72985	6.70553		1.42889e+06	-2.70417	-2.3265
1.44544e+06	6.72957	6.70544		1.44544e+06	-2.68977	-2.30872
1.46218e+06	6.72886	6.70536		1.46218e+06	-2.66664	-2.29125
1.47911e+06	6.7288	6.70528		1.47911e+06	-2.64928	-2.27408
1.49624e+06	6.72857	6.7052		1.49624e+06	-2.62642	-2.25721
1.51356e+06	6.72826	6.70513		1.51356e+06	-2.60972	-2.24064
1.53109e+06	6.72802	6.70505		1.53109e+06	-2.5919	-2.22437
1.54882e+06	6.7279	6.70498		1.54882e+06	-2.57032	-2.20839
1.56675e+06	6.72731	6.70491		1.56675e+06	-2.55565	-2.1927
1.58489e+06	6.72712	6.70484		1.58489e+06	-2.53766	-2.1773
1.60325e+06	6.72694	6.70477		1.60325e+06	-2.5179	-2.16219
1.62181e+06	6.72654	6.70471		1.62181e+06	-2.50522	-2.14737
1.64059e+06	6.72584	6.70464		1.64059e+06	-2.48412	-2.13283
1.65959e+06	6.72606	6.70458		1.65959e+06	-2.46938	-2.11857
1.6788e+06	6.72597	6.70452		1.6788e+06	-2.45084	-2.1046
1.69824e+06	6.72572	6.70446		1.69824e+06	-2.4372	-2.0909
1.71791e+06	6.72523	6.70441		1.71791e+06	-2.42025	-2.07748
1.7378e+06	6.72484	6.70435		1.7378e+06	-2.40721	-2.06433
1.75792e+06	6.72487	6.7043		1.75792e+06	-2.38972	-2.05146
1.77828e+06	6.72432	6.70424		1.77828e+06	-2.37524	-2.03886
1.79887e+06	6.7241	6.70419		1.79887e+06	-2.36588	-2.02652
1.8197e+06	6.72404	6.70414		1.8197e+06	-2.3459	-2.01446
1.84077e+06	6.72385	6.70409		1.84077e+06	-2.33475	-2.00266
1.86209e+06	6.72329	6.70405		1.86209e+06	-2.32203	-1.99113
1.88365e+06	6.7232	6.704		1.88365e+06	-2.30639	-1.97986
1.90546e+06	6.723	6.70396		1.90546e+06	-2.29492	-1.96885
1.92752e+06	6.72244	6.70391		1.92752e+06	-2.28223	-1.95811
1.94984e+06	6.72229	6.70387		1.94984e+06	-2.26872	-1.94762
1.97242e+06	6.72213	6.70383		1.97242e+06	-2.25539	-1.93739
1.99526e+06	6.72156	6.70379		1.99526e+06	-2.24565	-1.92742
2.01837e+06	6.72164	6.70375		2.01837e+06	-2.23566	-1.9177
2.04174e+06	6.72161	6.70372		2.04174e+06	-2.2206	-1.90824
2.06538e+06	6.72115	6.70368		2.06538e+06	-2.2097	-1.89903
2.0893e+06	6.72105	6.70365		2.0893e+06	-2.19973	-1.89007
2.11349e+06	6.72071	6.70361		2.11349e+06	-2.18814	-1.88136
2.13796e+06	6.72069	6.70358		2.13796e+06	-2.17988	-1.8729
2.16272e+06	6.72063	6.70355		2.16272e+06	-2.17103	-1.86469
2.18776e+06	6.72058	6.70352		2.18776e+06	-2.16003	-1.85672
2.21309e+06	6.72001	6.70349		2.21309e+06	-2.1464	-1.849
2.23872e+06	6.72014	6.70346		2.23872e+06	-2.13975	-1.84153
2.26464e+06	6.71974	6.70343		2.26464e+06	-2.1326	-1.8343
2.29087e+06	6.71961	6.70341		2.29087e+06	-2.12189	-1.82731
2.31739e+06	6.71942	6.70338		2.31739e+06	-2.11471	-1.82057
2.34423e+06	6.71923	6.70336		2.34423e+06	-2.10612	-1.81406
2.37137e+06	6.71903	6.70334		2.37137e+06	-2.09891	-1.8078
2.39883e+06	6.71877	6.70331		2.39883e+06	-2.08932	-1.80177
2.42661e+06	6.71866	6.70329		2.42661e+06	-2.08156	-1.79599
2.45471e+06	6.71867	6.70327		2.45471e+06	-2.07323	-1.79044
2.48313e+06	6.7182	6.70325		2.48313e+06	-2.06703	-1.78513
2.51189e+06	6.71793	6.70323		2.51189e+06	-2.06099	-1.78005
2.54097e+06	6.71794	6.70322		2.54097e+06	-2.05695	-1.77521
2.5704e+06	6.71772	6.7032		2.5704e+06	-2.0461	-1.77061
2.60016e+06	6.71777	6.70318		2.60016e+06	-2.04369	-1.76624
2.63027e+06	6.71761	6.70317		2.63027e+06	-2.03688	-1.7621
2.66073e+06	6.71754	6.70316		2.66073e+06	-2.0301	-1.7582
2.69153e+06	6.71739	6.70314		2.69153e+06	-2.02842	-1.75453
2.7227e+06	6.71725	6.70313		2.7227e+06	-2.01868	-1.7511
2.75423e+06	6.71691	6.70312		2.75423e+06	-2.0172	-1.74789
2.78612e+06	6.71677	6.70311		2.78612e+06	-2.01234	-1.74492
2.81838e+06	6.71685	6.7031		2.81838e+06	-2.01081	-1.74218
2.85102e+06	6.71662	6.70309		2.85102e+06	-2.00479	-1.73967
2.88403e+06	6.71586	6.70308		2.88403e+06	-2.00151	-1.73738
2.91743e+06	6.71606	6.70307		2.91743e+06	-1.99612	-1.73533
2.95121e+06	6.71599	6.70307		2.95121e+06	-1.99264	-1.73351
2.98538e+06	6.71581	6.70306		2.98538e+06	-1.98863	-1.73192
3.01995e+06	6.71536	6.70306		3.01995e+06	-1.98763	-1.73056
3.05492e+06	6.7152	6.70305		3.05492e+06	-1.98325	-1.72943
3.0903e+06	6.71509	6.70305		3.0903e+06	-1.98163	-1.72852
3.12608e+06	6.71483	6.70305		3.12608e+06	-1.97769	-1.72785
3.16228e+06	6.71462	6.70305		3.16228e+06	-1.97672	-1.7274
3.1989e+06	6.71466	6.70305		3.1989e+06	-1.97429	-1.72719
3.23594e+06	6.71448	6.70305		3.23594e+06	-1.97519	-1.7272
3.27341e+06	6.71418	6.70305		3.27341e+06	-1.97362	-1.72744
3.31131e+06	6.71427	6.70305		3.31131e+06	-1.97311	-1.72791
3.34965e+06	6.71382	6.70305		3.34965e+06	-1.97277	-1.72861
3.38844e+06	6.71403	6.70305		3.38844e+06	-1.97474	-1.72954
3.42768e+06	6.71377	6.70306		3.42768e+06	-1.97451	-1.73069
3.46737e+06	6.71393	6.70306		3.46737e+06	-1.97535	-1.73208
3.50752e+06	6.71347	6.70307		3.50752e+06	-1.97723	-1.73369
3.54813e+06	6.71376	6.70307		3.54813e+06	-1.97594	-1.73554
3.58922e+06	6.713	6.70308		3.58922e+06	-1.97827	-1.73761
3.63078e+06	6.71324	6.70309		3.63078e+06	-1.97879	-1.73992
3.67282e+06	6.71291	6.7031		3.67282e+06	-1.9811	-1.74245
3.71535e+06	6.71306	6.70311		3.71535e+06	-1.9842	-1.74522
3.75837e+06	6.71283	6.70312		3.75837e+06	-1.98513	-1.74822
3.80189e+06	6.71274	6.70313		3.80189e+06	-1.98751	-1.75145
3.84592e+06	6.71251	6.70314		3.84592e+06	-1.99059	-1.75491
3.89045e+06	6.71243	6.70316		3.89045e+06	-1.99499	-1.7586
3.9355e+06	6.71232	6.70317		3.9355e+06	-1.99545	-1.76253
3.98107e+06	6.71218	6.70319		3.98107e+06	-1.99965	-1.76669
4.02717e+06	6.71203	6.7032		4.02717e+06	-2.00211	-1.77108
4.0738e+06	6.71187	6.70322		4.0738e+06	-2.00662	-1.77571
4.12098e+06	6.71177	6.70324		4.12098e+06	-2.0093	-1.78057
4.16869e+06	6.71171	6.70326		4.16869e+06	-2.01422	-1.78567
4.21697e+06	6.71164	6.70327		4.21697e+06	-2.02178	-1.79101
4.2658e+06	6.71164	6.7033		4.2658e+06	-2.02486	-1.79658
4.31519e+06	6.71132	6.70332		4.31519e+06	-2.02993	-1.80239
4.36516e+06	6.71109	6.70334		4.36516e+06	-2.03521	-1.80844
4.4157e+06	6.7112	6.70336		4.4157e+06	-2.04202	-1.81473
4.46684e+06	6.71092	6.70339		4.46684e+06	-2.04739	-1.82126
4.51856e+06	6.71091	6.70341		4.51856e+06	-2.05279	-1.82803
4.57088e+06	6.71096	6.70344		4.57088e+06	-2.05886	-1.83505
4.62381e+06	6.71063	6.70347		4.62381e+06	-2.06755	-1.8423
4.67735e+06	6.71061	6.70349		4.67735e+06	-2.07351	-1.8498
4.73151e+06	6.71055	6.70352		4.73151e+06	-2.08052	-1.85755
4.7863e+06	6.71039	6.70355		4.7863e+06	-2.08785	-1.86554
4.84172e+06	6.71044	6.70358		4.84172e+06	-2.09636	-1.87378
4.89779e+06	6.71028	6.70362		4.89779e+06	-2.10308	-1.88226
4.9545e+06	6.70989	6.70365		4.9545e+06	-2.1111	-1.891
5.01187e+06	6.71	6.70369		5.01187e+06	-2.11934	-1.89998
5.06991e+06	6.71013	6.70372		5.06991e+06	-2.12898	-1.90922
5.12861e+06	6.70979	6.70376		5.12861e+06	-2.13638	-1.91871
5.188e+06	6.70975	6.7038		5.188e+06	-2.14749	-1.92846
5.24807e+06	6.70959	6.70384		5.24807e+06	-2.15831	-1.93845
5.30884e+06	6.70976	6.70388		5.30884e+06	-2.1635	-1.94871
5.37032e+06	6.70945	6.70392		5.37032e+06	-2.17631	-1.95922
5.4325e+06	6.70937	6.70396		5.4325e+06	-2.18677	-1.97
5.49541e+06	6.70941	6.70401		5.49541e+06	-2.19509	-1.98103
5.55904e+06	6.70938	6.70405		5.55904e+06	-2.20814	-1.99233
5.62341e+06	6.70916	6.7041		5.62341e+06	-2.21881	-2.00389
5.68853e+06	6.70895	6.70415		5.68853e+06	-2.22933	-2.01571
5.7544e+06	6.70889	6.7042		5.7544e+06	-2.24135	-2.02781
5.82103e+06	6.70901	6.70425		5.82103e+06	-2.254	-2.04017
5.88844e+06	6.70861	6.7043		5.88844e+06	-2.26627	-2.0528
5.95662e+06	6.70865	6.70436		5.95662e+06	-2.27981	-2.0657
6.0256e+06	6.70873	6.70441		6.0256e+06	-2.29185	-2.07887
6.09537e+06	6.70848	6.70447		6.09537e+06	-2.30364	-2.09232
6.16595e+06	6.70834	6.70453		6.16595e+06	-2.32079	-2.10605
6.23735e+06	6.70827	6.70459		6.23735e+06	-2.33343	-2.12006
6.30957e+06	6.70817	6.70465		6.30957e+06	-2.34838	-2.13434
6.38263e+06	6.70822	6.70472		6.38263e+06	-2.36491	-2.14891
6.45654e+06	6.70825	6.70478		6.45654e+06	-2.37551	-2.16377
6.53131e+06	6.70816	6.70485		6.53131e+06	-2.3914	-2.17891
6.60693e+06	6.70805	6.70492		6.60693e+06	-2.40817	-2.19433
6.68344e+06	6.70782	6.70499		6.68344e+06	-2.42416	-2.21005
6.76083e+06	6.70784	6.70506		6.76083e+06	-2.43956	-2.22606
6.83912e+06	6.7078	6.70513		6.83912e+06	-2.45553	-2.24237
6.91831e+06	6.70767	6.70521		6.91831e+06	-2.47231	-2.25897
6.99842e+06	6.70762	6.70529		6.99842e+06	-2.48824	-2.27587
7.07946e+06	6.70744	6.70537		7.07946e+06	-2.50635	-2.29307
7.16143e+06	6.70736	6.70545		7.16143e+06	-2.52781	-2.31057
7.24436e+06	6.70721	6.70554		7.24436e+06	-2.54188	-2.32838
7.32825e+06	6.70706	6.70562		7.32825e+06	-2.56299	-2.3465
7.4131e+06	6.70693	6.70571		7.4131e+06	-2.58107	-2.36493
7.49894e+06	6.70683	6.7058		7.49894e+06	-2.60126	-2.38367
7.58578e+06	6.70683	6.7059		7.58578e+06	-2.62134	-2.40272
7.67361e+06	6.7069	6.70599		7.67361e+06	-2.64027	-2.42209
7.76247e+06	6.7068	6.70609		7.76247e+06	-2.66037	-2.44179
7.85236e+06	6.7066	6.70619		7.85236e+06	-2.6788	-2.4618
7.94328e+06	6.70644	6.70629		7.94328e+06	-2.69844	-2.48214
8.03526e+06	6.7065	6.7064		8.03526e+06	-2.7213	-2.50281
8.12831e+06	6.7064	6.70651		8.12831e+06	-2.74424	-2.52381
8.22243e+06	6.70606	6.70662		8.22243e+06	-2.765	-2.54514
8.31764e+06	6.70611	6.70673		8.31764e+06	-2.78676	-2.56681
8.41395e+06	6.70616	6.70684		8.41395e+06	-2.80993	-2.58882
8.51138e+06	6.70603	6.70696		8.51138e+06	-2.83171	-2.61117
8.60994e+06	6.70604	6.70709		8.60994e+06	-2.85663	-2.63387
8.70964e+06	6.70566	6.70721		8.70964e+06	-2.87747	-2.65691
8.81049e+06	6.70592	6.70734		8.81049e+06	-2.90172	-2.6803
8.91251e+06	6.70575	6.70747		8.91251e+06	-2.92252	-2.70405
9.01571e+06	6.70588	6.7076		9.01571e+06	-2.94936	-2.72815
9.12011e+06	6.70599	6.70774		9.12011e+06	-2.97248	-2.75262
9.22571e+06	6.7059	6.70788		9.22571e+06	-2.99746	-2.77745
9.33254e+06	6.70591	6.70802		9.33254e+06	-3.02241	-2.80264
9.44061e+06	6.70591	6.70817		9.44061e+06	-3.04978	-2.8282
9.54993e+06	6.70582	6.70832		9.54993e+06	-3.07378	-2.85414
9.66051e+06	6.70602	6.70848		9.66051e+06	-3.09888	-2.88045
9.77237e+06	6.70632	6.70863		9.77237e+06	-3.12702	-2.90715
9.88553e+06	6.70618	6.7088		9.88553e+06	-3.15491	-2.93422
10000000	6.70623	6.70896		10000000	-3.18362	-2.96169
10000000	6.70883	6.70896		10000000	-3.63367	-2.96169
1.00288e+07	6.70718	6.709		1.00288e+07	-3.6369	-2.96862
1.00577e+07	6.70723	6.70905		1.00577e+07	-3.6448	-2.97557
1.00867e+07	6.70678	6.70909		1.00867e+07	-3.65468	-2.98254
1.01158e+07	6.70641	6.70913		1.01158e+07	-3.65997	-2.98954
1.0145e+07	6.70651	6.70917		1.0145e+07	-3.66939	-2.99657
1.01742e+07	6.70657	6.70922		1.01742e+07	-3.67562	-3.00362
1.02035e+07	6.70632	6.70926		1.02035e+07	-3.68696	-3.01069
1.02329e+07	6.70637	6.7093		1.02329e+07	-3.69448	-3.01779
1.02624e+07	6.70639	6.70935		1.02624e+07	-3.7014	-3.02491
1.0292e+07	6.7066	6.70939		1.0292e+07	-3.70958	-3.03206
1.03217e+07	6.70635	6.70944		1.03217e+07	-3.71866	-3.03924
1.03514e+07	6.70643	6.70948		1.03514e+07	-3.72663	-3.04644
1.03813e+07	6.70653	6.70953		1.03813e+07	-3.73446	-3.05366
1.04112e+07	6.70648	6.70957		1.04112e+07	-3.74518	-3.06091
1.04412e+07	6.70644	6.70962		1.04412e+07	-3.75262	-3.06818
1.04713e+07	6.70642	6.70966		1.04713e+07	-3.75941	-3.07548
1.05015e+07	6.70648	6.70971		1.05015e+07	-3.7698	-3.08281
1.05317e+07	6.70639	6.70976		1.05317e+07	-3.77712	-3.09016
1.05621e+07	6.70641	6.7098		1.05621e+07	-3.78621	-3.09754
1.05925e+07	6.70676	6.70985		1.05925e+07	-3.79484	-3.10494
1.06231e+07	6.70656	6.7099		1.06231e+07	-3.80437	-3.11236
1.06537e+07	6.70671	6.70994		1.06537e+07	-3.81395	-3.11982
1.06844e+07	6.70676	6.70999		1.06844e+07	-3.81883	-3.1273
1.07152e+07	6.70653	6.71004		1.07152e+07	-3.83168	-3.1348
1.07461e+07	6.70683	6.71009		1.07461e+07	-3.84111	-3.14233
1.07771e+07	6.70682	6.71014		1.07771e+07	-3.84694	-3.14988
1.08081e+07	6.7067	6.71019		1.08081e+07	-3.85574	-3.15747
1.08393e+07	6.70715	6.71024		1.08393e+07	-3.86458	-3.16507
1.08705e+07	6.70656	6.71029		1.08705e+07	-3.87525	-3.17271
1.09018e+07	6.70704	6.71034		1.09018e+07	-3.88471	-3.18037
1.09333e+07	6.70688	6.71039		1.09333e+07	-3.89212	-3.18805
1.09648e+07	6.70707	6.71044		1.09648e+07	-3.90216	-3.19577
1.09964e+07	6.70695	6.71049		1.09964e+07	-3.91121	-3.2035
1.10281e+07	6.70678	6.71054		1.10281e+07	-3.9177	-3.21127
1.10599e+07	6.70729	6.71059		1.10599e+07	-3.93131	-3.21906
1.10917e+07	6.70707	6.71064		1.10917e+07	-3.94053	-3.22688
1.11237e+07	6.70731	6.71069		1.11237e+07	-3.95086	-3.23472
1.11558e+07	6.70695	6.71074		1.11558e+07	-3.95951	-3.24259
1.11879e+07	6.70693	6.7108		1.11879e+07	-3.9687	-3.25049
1.12202e+07	6.70722	6.71085		1.12202e+07	-3.97898	-3.25842
1.12525e+07	6.70735	6.7109		1.12525e+07	-3.98634	-3.26637
1.1285e+07	6.70704	6.71096		1.1285e+07	-3.99726	-3.27435
1.13175e+07	6.70724	6.71101		1.13175e+07	-4.0043	-3.28235
1.13501e+07	6.70706	6.71106		1.13501e+07	-4.01345	-3.29038
1.13828e+07	6.70729	6.71112		1.13828e+07	-4.02431	-3.29844
1.14156e+07	6.70731	6.71117		1.14156e+07	-4.03639	-3.30653
1.14485e+07	6.70733	6.71123		1.14485e+07	-4.0441	-3.31464
1.14815e+07	6.70724	6.71128		1.14815e+07	-4.05304	-3.32278
1.15146e+07	6.70743	6.71134		1.15146e+07	-4.06347	-3.33095
1.15478e+07	6.70723	6.71139		1.15478e+07	-4.07432	-3.33915
1.15811e+07	6.70785	6.71145		1.15811e+07	-4.08175	-3.34737
1.16145e+07	6.70756	6.71151		1.16145e+07	-4.09164	-3.35562
1.1648e+07	6.70749	6.71156		1.1648e+07	-4.10282	-3.3639
1.16815e+07	6.7077	6.71162		1.16815e+07	-4.11291	-3.3722
1.17152e+07	6.70777	6.71168		1.17152e+07	-4.12237	-3.38054
1.1749e+07	6.70771	6.71174		1.1749e+07	-4.13532	-3.3889
1.17828e+07	6.70785	6.7118		1.17828e+07	-4.14088	-3.39729
1.18168e+07	6.70796	6.71185		1.18168e+07	-4.15271	-3.4057
1.18509e+07	6.70793	6.71191		1.18509e+07	-4.15983	-3.41415
1.1885e+07	6.70804	6.71197		1.1885e+07	-4.16954	-3.42262
1.19193e+07	6.70805	6.71203		1.19193e+07	-4.18116	-3.43112
1.19536e+07	6.70808	6.71209		1.19536e+07	-4.1901	-3.43965
1.19881e+07	6.70819	6.71215		1.19881e+07	-4.20105	-3.44821
1.20226e+07	6.70823	6.71221		1.20226e+07	-4.21044	-3.4568
1.20573e+07	6.7085	6.71227		1.20573e+07	-4.22239	-3.46541
1.20921e+07	6.70852	6.71233		1.20921e+07	-4.23081	-3.47405
1.21269e+07	6.70825	6.7124		1.21269e+07	-4.24106	-3.48272
1.21619e+07	6.70842	6.71246		1.21619e+07	-4.25124	-3.49143
1.21969e+07	6.70843	6.71252		1.21969e+07	-4.26013	-3.50015
1.22321e+07	6.70854	6.71258		1.22321e+07	-4.2721	-3.50891
1.22673e+07	6.70837	6.71265		1.22673e+07	-4.28348	-3.5177
1.23027e+07	6.70859	6.71271		1.23027e+07	-4.29357	-3.52651
1.23381e+07	6.7084	6.71277		1.23381e+07	-4.3013	-3.53536
1.23737e+07	6.70857	6.71284		1.23737e+07	-4.31534	-3.54423
1.24094e+07	6.7088	6.7129		1.24094e+07	-4.32603	-3.55313
1.24451e+07	6.70878	6.71297		1.24451e+07	-4.33138	-3.56206
1.2481e+07	6.70889	6.71303		1.2481e+07	-4.34435	-3.57103
1.2517e+07	6.70903	6.7131		1.2517e+07	-4.35636	-3.58002
1.25531e+07	6.70909	6.71317		1.25531e+07	-4.36612	-3.58904
1.25893e+07	6.70925	6.71323		1.25893e+07	-4.37659	-3.59808
1.26255e+07	6.70933	6.7133		1.26255e+07	-4.38674	-3.60716
1.26619e+07	6.70931	6.71337		1.26619e+07	-4.39928	-3.61627
1.26984e+07	6.70952	6.71344		1.26984e+07	-4.40652	-3.62541
1.2735e+07	6.70933	6.7135		1.2735e+07	-4.41731	-3.63458
1.27717e+07	6.70932	6.71357		1.27717e+07	-4.42948	-3.64377
1.28086e+07	6.70964	6.71364		1.28086e+07	-4.43913	-3.653
1.28455e+07	6.70967	6.71371		1.28455e+07	-4.45207	-3.66226
1.28825e+07	6.7095	6.71378		1.28825e+07	-4.46257	-3.67155
1.29196e+07	6.70986	6.71385		1.29196e+07	-4.47068	-3.68086
1.29569e+07	6.70968	6.71392		1.29569e+07	-4.48161	-3.69021
1.29942e+07	6.71039	6.71399		1.29942e+07	-4.49235	-3.69959
1.30317e+07	6.71015	6.71406		1.30317e+07	-4.50693	-3.709
1.30692e+07	6.71032	6.71413		1.30692e+07	-4.51536	-3.71844
1.31069e+07	6.71011	6.71421		1.31069e+07	-4.52803	-3.72791
1.31447e+07	6.70969	6.71428		1.31447e+07	-4.53721	-3.73741
1.31826e+07	6.70989	6.71435		1.31826e+07	-4.54996	-3.74694
1.32206e+07	6.71034	6.71443		1.32206e+07	-4.5616	-3.7565
1.32587e+07	6.71029	6.7145		1.32587e+07	-4.57318	-3.76609
1.32969e+07	6.71016	6.71457		1.32969e+07	-4.58531	-3.77572
1.33352e+07	6.71019	6.71465		1.33352e+07	-4.59643	-3.78537
1.33737e+07	6.71022	6.71472		1.33737e+07	-4.60857	-3.79505
1.34122e+07	6.71044	6.7148		1.34122e+07	-4.62098	-3.80477
1.34509e+07	6.71016	6.71488		1.34509e+07	-4.62893	-3.81452
1.34896e+07	6.71052	6.71495		1.34896e+07	-4.63901	-3.8243
1.35285e+07	6.71057	6.71503		1.35285e+07	-4.65432	-3.83411
1.35675e+07	6.7103	6.71511		1.35675e+07	-4.66443	-3.84395
1.36066e+07	6.71033	6.71518		1.36066e+07	-4.67753	-3.85382
1.36458e+07	6.71084	6.71526		1.36458e+07	-4.68675	-3.86373
1.36852e+07	6.71098	6.71534		1.36852e+07	-4.7008	-3.87366
1.37246e+07	6.71078	6.71542		1.37246e+07	-4.7117	-3.88363
1.37642e+07	6.71056	6.7155		1.37642e+07	-4.72242	-3.89363
1.38038e+07	6.71105	6.71558		1.38038e+07	-4.73384	-3.90366
1.38436e+07	6.7108	6.71566		1.38436e+07	-4.74716	-3.91373
1.38835e+07	6.71138	6.71574		1.38835e+07	-4.75972	-3.92382
1.39236e+07	6.71105	6.71582		1.39236e+07	-4.76853	-3.93395
1.39637e+07	6.71101	6.71591		1.39637e+07	-4.78428	-3.94411
1.40039e+07	6.7115	6.71599		1.40039e+07	-4.7947	-3.95431
1.40443e+07	6.7113	6.71607		1.40443e+07	-4.80619	-3.96453
1.40848e+07	6.71144	6.71615		1.40848e+07	-4.82124	-3.97479
1.41254e+07	6.71139	6.71624		1.41254e+07	-4.83174	-3.98508
1.41661e+07	6.7115	6.71632		1.41661e+07	-4.84438	-3.9954
1.42069e+07	6.71149	6.71641		1.42069e+07	-4.85465	-4.00576
1.42479e+07	6.71158	6.71649		1.42479e+07	-4.86762	-4.01615
1.42889e+07	6.71195	6.71658		1.42889e+07	-4.879	-4.02657
1.43301e+07	6.71204	6.71667		1.43301e+07	-4.89204	-4.03702
1.43714e+07	6.71195	6.71675		1.43714e+07	-4.90497	-4.04751
1.44129e+07	6.71193	6.71684		1.44129e+07	-4.91628	-4.05803
1.44544e+07	6.7121	6.71693		1.44544e+07	-4.92871	-4.06858
1.44961e+07	6.71226	6.71702		1.44961e+07	-4.94289	-4.07917
1.45378e+07	6.712	6.71711		1.45378e+07	-4.9563	-4.08979
1.45797e+07	6.71223	6.71719		1.45797e+07	-4.96751	-4.10044
1.46218e+07	6.71235	6.71728		1.46218e+07	-4.9785	-4.11113
1.46639e+07	6.71211	6.71737		1.46639e+07	-4.99019	-4.12185
1.47062e+07	6.71243	6.71747		1.47062e+07	-5.00546	-4.13261
1.47486e+07	6.7122	6.71756		1.47486e+07	-5.01828	-4.1434
1.47911e+07	6.71251	6.71765		1.47911e+07	-5.03286	-4.15422
1.48337e+07	6.7124	6.71774		1.48337e+07	-5.04297	-4.16508
1.48765e+07	6.71274	6.71784		1.48765e+07	-5.05459	-4.17597
1.49194e+07	6.71249	6.71793		1.49194e+07	-5.06895	-4.18689
1.49624e+07	6.7125	6.71802		1.49624e+07	-5.08665	-4.19785
1.50055e+07	6.71193	6.71812		1.50055e+07	-5.1298	-4.20884
1.50487e+07	6.71202	6.71821		1.50487e+07	-5.14217	-4.21987
1.50921e+07	6.71208	6.71831		1.50921e+07	-5.15684	-4.23093
1.51356e+07	6.71239	6.71841		1.51356e+07	-5.168	-4.24203
1.51792e+07	6.71232	6.7185		1.51792e+07	-5.1811	-4.25316
1.5223e+07	6.71233	6.7186		1.5223e+07	-5.19624	-4.26433
1.52669e+07	6.71238	6.7187		1.52669e+07	-5.20709	-4.27553
1.53109e+07	6.71263	6.7188		1.53109e+07	-5.22003	-4.28677
1.5355e+07	6.71274	6.7189		1.5355e+07	-5.23442	-4.29804
1.53993e+07	6.71281	6.719		1.53993e+07	-5.24697	-4.30935
1.54437e+07	6.71277	6.7191		1.54437e+07	-5.26132	-4.32069
1.54882e+07	6.71292	6.7192		1.54882e+07	-5.27517	-4.33206
1.55328e+07	6.71291	6.7193		1.55328e+07	-5.28827	-4.34348
1.55776e+07	6.71304	6.7194		1.55776e+07	-5.30354	-4.35492
1.56225e+07	6.71303	6.7195		1.56225e+07	-5.3176	-4.36641
1.56675e+07	6.71319	6.71961		1.56675e+07	-5.33038	-4.37793
1.57127e+07	6.7131	6.71971		1.57127e+07	-5.34276	-4.38948
1.5758e+07	6.71302	6.71981		1.5758e+07	-5.35562	-4.40107
1.58034e+07	6.71337	6.71992		1.58034e+07	-5.37208	-4.4127
1.58489e+07	6.71347	6.72003		1.58489e+07	-5.3841	-4.42436
1.58946e+07	6.71353	6.72013		1.58946e+07	-5.39893	-4.43606
1.59404e+07	6.71351	6.72024		1.59404e+07	-5.41355	-4.4478
1.59864e+07	6.71374	6.72035		1.59864e+07	-5.42729	-4.45957
1.60325e+07	6.71363	6.72045		1.60325e+07	-5.44029	-4.47138
1.60787e+07	6.71372	6.72056		1.60787e+07	-5.45689	-4.48322
1.6125e+07	6.7139	6.72067		1.6125e+07	-5.46894	-4.4951
1.61715e+07	6.71372	6.72078		1.61715e+07	-5.48224	-4.50702
1.62181e+07	6.71408	6.72089		1.62181e+07	-5.49863	-4.51897
1.62648e+07	6.71431	6.721		1.62648e+07	-5.51212	-4.53097
1.63117e+07	6.71407	6.72112		1.63117e+07	-5.52795	-4.54299
1.63587e+07	6.71424	6.72123		1.63587e+07	-5.5411	-4.55506
1.64059e+07	6.71429	6.72134		1.64059e+07	-5.55469	-4.56716
1.64532e+07	6.71431	6.72146		1.64532e+07	-5.5706	-4.5793
1.65006e+07	6.71424	6.72157		1.65006e+07	-5.58525	-4.59148
1.65482e+07	6.7146	6.72169		1.65482e+07	-5.59861	-4.60369
1.65959e+07	6.71462	6.7218		1.65959e+07	-5.61471	-4.61595
1.66437e+07	6.71476	6.72192		1.66437e+07	-5.62851	-4.62824
1.66917e+07	6.71463	6.72204		1.66917e+07	-5.64309	-4.64056
1.67398e+07	6.71481	6.72215		1.67398e+07	-5.65656	-4.65293
1.6788e+07	6.71495	6.72227		1.6788e+07	-5.67086	-4.66533
1.68364e+07	6.71471	6.72239		1.68364e+07	-5.68783	-4.67778
1.6885e+07	6.71515	6.72251		1.6885e+07	-5.70092	-4.69026
1.69336e+07	6.715	6.72263		1.69336e+07	-5.7149	-4.70277
1.69824e+07	6.71536	6.72275		1.69824e+07	-5.73018	-4.71533
1.70314e+07	6.71531	6.72288		1.70314e+07	-5.74502	-4.72792
1.70805e+07	6.71507	6.723		1.70805e+07	-5.76183	-4.74056
1.71297e+07	6.7154	6.72312		1.71297e+07	-5.77563	-4.75323
1.71791e+07	6.71539	6.72325		1.71791e+07	-5.79065	-4.76594
1.72286e+07	6.71587	6.72337		1.72286e+07	-5.8072	-4.77869
1.72783e+07	6.71566	6.7235		1.72783e+07	-5.81969	-4.79148
1.73281e+07	6.71576	6.72362		1.73281e+07	-5.83775	-4.8043
1.7378e+07	6.71585	6.72375		1.7378e+07	-5.85338	-4.81717
1.74281e+07	6.7161	6.72388		1.74281e+07	-5.87035	-4.83008
1.74783e+07	6.71631	6.72401		1.74783e+07	-5.88214	-4.84302
1.75287e+07	6.71634	6.72414		1.75287e+07	-5.89748	-4.85601
1.75792e+07	6.71612	6.72427		1.75792e+07	-5.91269	-4.86903
1.76299e+07	6.71635	6.7244		1.76299e+07	-5.93071	-4.88209
1.76807e+07	6.71632	6.72453		1.76807e+07	-5.94613	-4.8952
1.77317e+07	6.71648	6.72466		1.77317e+07	-5.96037	-4.90834
1.77828e+07	6.71683	6.72479		1.77828e+07	-5.9762	-4.92152
1.78341e+07	6.71669	6.72493		1.78341e+07	-5.99488	-4.93475
1.78855e+07	6.71679	6.72506		1.78855e+07	-6.00674	-4.94801
1.7937e+07	6.71694	6.7252		1.7937e+07	-6.02383	-4.96131
1.79887e+07	6.71713	6.72533		1.79887e+07	-6.0396	-4.97466
1.80406e+07	6.71711	6.72547		1.80406e+07	-6.05858	-4.98804
1.80926e+07	6.71715	6.72561		1.80926e+07	-6.07236	-5.00147
1.81447e+07	6.71712	6.72575		1.81447e+07	-6.08826	-5.01493
1.8197e+07	6.71737	6.72589		1.8197e+07	-6.10483	-5.02844
1.82495e+07	6.71754	6.72603		1.82495e+07	-6.12121	-5.04199
1.83021e+07	6.71754	6.72617		1.83021e+07	-6.13524	-5.05558
1.83548e+07	6.71775	6.72631		1.83548e+07	-6.1522	-5.06921
1.84077e+07	6.71787	6.72645		1.84077e+07	-6.16927	-5.08288
1.84608e+07	6.71785	6.72659		1.84608e+07	-6.18427	-5.09659
1.8514e+07	6.71833	6.72674		1.8514e+07	-6.19928	-5.11034
1.85674e+07	6.7182	6.72688		1.85674e+07	-6.21565	-5.12414
1.86209e+07	6.7182	6.72703		1.86209e+07	-6.23326	-5.13797
1.86745e+07	6.71832	6.72718		1.86745e+07	-6.24993	-5.15185
1.87284e+07	6.71848	6.72732		1.87284e+07	-6.26736	-5.16577
1.87824e+07	6.71881	6.72747		1.87824e+07	-6.28483	-5.17973
1.88365e+07	6.71875	6.72762		1.88365e+07	-6.29996	-5.19374
1.88908e+07	6.71866	6.72777		1.88908e+07	-6.31407	-5.20778
1.89452e+07	6.71875	6.72792		1.89452e+07	-6.3325	-5.22187
1.89998e+07	6.71893	6.72807		1.89998e+07	-6.35055	-5.236
1.90546e+07	6.71898	6.72823		1.90546e+07	-6.36694	-5.25018
1.91095e+07	6.71943	6.72838		1.91095e+07	-6.38449	-5.26439
1.91646e+07	6.71922	6.72854		1.91646e+07	-6.40276	-5.27865
1.92199e+07	6.71937	6.72869		1.92199e+07	-6.41813	-5.29295
1.92752e+07	6.71952	6.72885		1.92752e+07	-6.4364	-5.3073
1.93308e+07	6.71956	6.729		1.93308e+07	-6.45347	-5.32168
1.93865e+07	6.7196	6.72916		1.93865e+07	-6.46772	-5.33611
1.94424e+07	6.71985	6.72932		1.94424e+07	-6.4843	-5.35059
1.94984e+07	6.71978	6.72948		1.94984e+07	-6.50286	-5.36511
1.95546e+07	6.71981	6.72964		1.95546e+07	-6.52092	-5.37967
1.9611e+07	6.72017	6.7298		1.9611e+07	-6.53637	-5.39427
1.96675e+07	6.72007	6.72997		1.96675e+07	-6.55496	-5.40892
1.97242e+07	6.72018	6.73013		1.97242e+07	-6.57199	-5.42361
1.97811e+07	6.72032	6.73029		1.97811e+07	-6.59025	-5.43835
1.98381e+07	6.72035	6.73046		1.98381e+07	-6.60637	-5.45313
1.98953e+07	6.72059	6.73063		1.98953e+07	-6.62445	-5.46795
1.99526e+07	6.72071	6.73079		1.99526e+07	-6.64164	-5.48282
2.00101e+07	6.72095	6.73096		2.00101e+07	-6.65824	-5.49773
2.00678e+07	6.72089	6.73113		2.00678e+07	-6.67931	-5.51269
2.01257e+07	6.7211	6.7313		2.01257e+07	-6.69523	-5.52769
2.01837e+07	6.72125	6.73147		2.01837e+07	-6.71633	-5.54274
2.02418e+07	6.72137	6.73165		2.02418e+07	-6.73213	-5.55783
2.03002e+07	6.72125	6.73182		2.03002e+07	-6.75029	-5.57297
2.03587e+07	6.72193	6.73199		2.03587e+07	-6.76757	-5.58815
2.04174e+07	6.7215	6.73217		2.04174e+07	-6.78529	-5.60338
2.04762e+07	6.72182	6.73234		2.04762e+07	-6.80504	-5.61865
2.05353e+07	6.72216	6.73252		2.05353e+07	-6.82292	-5.63397
2.05944e+07	6.72222	6.7327		2.05944e+07	-6.84015	-5.64933
2.06538e+07	6.72204	6.73288		2.06538e+07	-6.85988	-5.66474
2.07133e+07	6.72239	6.73306		2.07133e+07	-6.87622	-5.68019
2.0773e+07	6.72243	6.73324		2.0773e+07	-6.89717	-5.69569
2.08329e+07	6.72227	6.73342		2.08329e+07	-6.91345	-5.71124
2.0893e+07	6.7224	6.73361		2.0893e+07	-6.9313	-5.72683
2.09532e+07	6.72275	6.73379		2.09532e+07	-6.95223	-5.74247
2.10136e+07	6.7227	6.73398		2.10136e+07	-6.97043	-5.75816
2.10741e+07	6.72291	6.73416		2.10741e+07	-6.99022	-5.77389
2.11349e+07	6.72327	6.73435		2.11349e+07	-7.00791	-5.78967
2.11958e+07	6.72306	6.73454		2.11958e+07	-7.02615	-5.80549
2.12569e+07	6.72326	6.73473		2.12569e+07	-7.04591	-5.82136
2.13182e+07	6.72351	6.73492		2.13182e+07	-7.06423	-5.83728
2.13796e+07	6.72346	6.73511		2.13796e+07	-7.0833	-5.85325
2.14412e+07	6.72395	6.73531		2.14412e+07	-7.10241	-5.86926
2.1503e+07	6.72415	6.7355		2.1503e+07	-7.12049	-5.88532
2.1565e+07	6.72398	6.7357		2.1565e+07	-7.13989	-5.90143
2.16272e+07	6.72401	6.73589		2.16272e+07	-7.15938	-5.91759
2.16895e+07	6.72438	6.73609		2.16895e+07	-7.18002	-5.93379
2.1752e+07	6.7243	6.73629		2.1752e+07	-7.19807	-5.95004
2.18147e+07	6.72458	6.73649		2.18147e+07	-7.21546	-5.96634
2.18776e+07	6.72471	6.73669		2.18776e+07	-7.23821	-5.98269
2.19407e+07	6.72483	6.73689		2.19407e+07	-7.25618	-5.99909
2.20039e+07	6.72505	6.7371		2.20039e+07	-7.27746	-6.01553
2.20673e+07	6.72516	6.7373		2.20673e+07	-7.296	-6.03202
2.21309e+07	6.72519	6.73751		2.21309e+07	-7.3162	-6.04857
2.21947e+07	6.72558	6.73772		2.21947e+07	-7.33399	-6.06516
2.22587e+07	6.72543	6.73792		2.22587e+07	-7.35451	-6.08179
2.23229e+07	6.72578	6.73813		2.23229e+07	-7.3737	-6.09848
2.23872e+07	6.72587	6.73834		2.23872e+07	-7.39489	-6.11522
2.24517e+07	6.72609	6.73856		2.24517e+07	-7.41426	-6.13201
2.25165e+07	6.72601	6.73877		2.25165e+07	-7.43372	-6.14884
2.25814e+07	6.72619	6.73898		2.25814e+07	-7.45446	-6.16573
2.26464e+07	6.72649	6.7392		2.26464e+07	-7.47625	-6.18266
2.27117e+07	6.72679	6.73941		2.27117e+07	-7.49398	-6.19965
2.27772e+07	6.72657	6.73963		2.27772e+07	-7.51287	-6.21668
2.28428e+07	6.72682	6.73985		2.28428e+07	-7.53393	-6.23376
2.29087e+07	6.72712	6.74007		2.29087e+07	-7.55712	-6.2509
2.29747e+07	6.72732	6.74029		2.29747e+07	-7.57645	-6.26808
2.30409e+07	6.72766	6.74052		2.30409e+07	-7.59579	-6.28532
2.31073e+07	6.72776	6.74074		2.31073e+07	-7.61709	-6.3026
2.31739e+07	6.72775	6.74097		2.31739e+07	-7.63898	-6.31994
2.32407e+07	6.72774	6.74119		2.32407e+07	-7.65901	-6.33733
2.33077e+07	6.72815	6.74142		2.33077e+07	-7.67789	-6.35476
2.33749e+07	6.72828	6.74165		2.33749e+07	-7.70045	-6.37225
2.34423e+07	6.72829	6.74188		2.34423e+07	-7.7187	-6.38979
2.35099e+07	6.72847	6.74211		2.35099e+07	-7.74097	-6.40738
2.35776e+07	6.72893	6.74235		2.35776e+07	-7.76312	-6.42503
2.36456e+07	6.72893	6.74258		2.36456e+07	-7.78284	-6.44272
2.37137e+07	6.72918	6.74282		2.37137e+07	-7.80444	-6.46047
2.37821e+07	6.72925	6.74306		2.37821e+07	-7.82453	-6.47826
2.38506e+07	6.72979	6.7433		2.38506e+07	-7.84636	-6.49611
2.39194e+07	6.72972	6.74354		2.39194e+07	-7.86674	-6.51402
2.39883e+07	6.72989	6.74378		2.39883e+07	-7.88984	-6.53197
2.40575e+07	6.73035	6.74402		2.40575e+07	-7.90961	-6.54998
2.41268e+07	6.7298	6.74426		2.41268e+07	-7.92936	-6.56803
2.41964e+07	6.73033	6.74451		2.41964e+07	-7.95164	-6.58615
2.42661e+07	6.7306	6.74476		2.42661e+07	-7.97321	-6.60431
2.4336e+07	6.73095	6.74501		2.4336e+07	-7.99607	-6.62253
2.44062e+07	6.73097	6.74526		2.44062e+07	-8.01812	-6.6408
2.44765e+07	6.73129	6.74551		2.44765e+07	-8.04058	-6.65912
2.45471e+07	6.7313	6.74576		2.45471e+07	-8.06224	-6.6775
2.46178e+07	6.73143	6.74601		2.46178e+07	-8.08305	-6.69593
2.46888e+07	6.73159	6.74627		2.46888e+07	-8.10389	-6.71441
2.476e+07	6.73182	6.74653		2.476e+07	-8.12642	-6.73295
2.48313e+07	6.73199	6.74679		2.48313e+07	-8.14943	-6.75154
2.49029e+07	6.73247	6.74705		2.49029e+07	-8.17148	-6.77018
2.49747e+07	6.73256	6.74731		2.49747e+07	-8.19243	-6.78888
2.50467e+07	6.73264	6.74757		2.50467e+07	-8.21461	-6.80764
2.51189e+07	6.73287	6.74784		2.51189e+07	-8.2387	-6.82645
2.51913e+07	6.73323	6.7481		2.51913e+07	-8.25948	-6.84531
2.52639e+07	6.73337	6.74837		2.52639e+07	-8.28194	-6.86422
2.53367e+07	6.73336	6.74864		2.53367e+07	-8.30643	-6.8832
2.54097e+07	6.73363	6.74891		2.54097e+07	-8.32772	-6.90222
2.5483e+07	6.73384	6.74918		2.5483e+07	-8.35018	-6.92131
2.55564e+07	6.73427	6.74946		2.55564e+07	-8.37127	-6.94044
2.56301e+07	6.73428	6.74973		2.56301e+07	-8.39542	-6.95964
2.5704e+07	6.73476	6.75001		2.5704e+07	-8.41857	-6.97888
2.5778e+07	6.7347	6.75029		2.5778e+07	-8.44138	-6.99819
2.58523e+07	6.73497	6.75057		2.58523e+07	-8.46594	-7.01755
2.59269e+07	6.7351	6.75085		2.59269e+07	-8.48762	-7.03696
2.60016e+07	6.73549	6.75114		2.60016e+07	-8.51085	-7.05643
2.60765e+07	6.73551	6.75142		2.60765e+07	-8.53479	-7.07596
2.61517e+07	6.73563	6.75171		2.61517e+07	-8.55837	-7.09555
2.62271e+07	6.73587	6.752		2.62271e+07	-8.57817	-7.11519
2.63027e+07	6.73635	6.75229		2.63027e+07	-8.60391	-7.13488
2.63785e+07	6.73624	6.75258		2.63785e+07	-8.6268	-7.15464
2.64545e+07	6.73682	6.75287		2.64545e+07	-8.64973	-7.17445
2.65308e+07	6.73697	6.75317		2.65308e+07	-8.67312	-7.19432
2.66073e+07	6.73692	6.75346		2.66073e+07	-8.69827	-7.21424
2.66839e+07	6.73747	6.75376		2.66839e+07	-8.71874	-7.23422
2.67609e+07	6.73727	6.75406		2.67609e+07	-8.74426	-7.25426
2.6838e+07	6.73783	6.75436		2.6838e+07	-8.76493	-7.27436
2.69153e+07	6.73771	6.75467		2.69153e+07	-8.79105	-7.29452
2.69929e+07	6.73826	6.75497		2.69929e+07	-8.81644	-7.31473
2.70707e+07	6.7382	6.75528		2.70707e+07	-8.83958	-7.335
2.71488e+07	6.73867	6.75559		2.71488e+07	-8.86661	-7.35533
2.7227e+07	6.73895	6.7559		2.7227e+07	-8.88869	-7.37572
2.73055e+07	6.73926	6.75621		2.73055e+07	-8.91272	-7.39617
2.73842e+07	6.73959	6.75653		2.73842e+07	-8.93689	-7.41668
2.74631e+07	6.73955	6.75684		2.74631e+07	-8.95976	-7.43724
2.75423e+07	6.7398	6.75716		2.75423e+07	-8.98577	-7.45786
2.76217e+07	6.74013	6.75748		2.76217e+07	-9.01153	-7.47855
2.77013e+07	6.74037	6.7578		2.77013e+07	-9.03494	-7.49929
2.77811e+07	6.74087	6.75813		2.77811e+07	-9.05851	-7.52009
2.78612e+07	6.74078	6.75845		2.78612e+07	-9.08432	-7.54095
2.79415e+07	6.74123	6.75878		2.79415e+07	-9.10671	-7.56187
2.80221e+07	6.74146	6.75911		2.80221e+07	-9.13371	-7.58285
2.81028e+07	6.74152	6.75944		2.81028e+07	-9.15935	-7.60389
2.81838e+07	6.74202	6.75977		2.81838e+07	-9.18399	-7.62499
2.82651e+07	6.74211	6.76011		2.82651e+07	-9.20835	-7.64615
2.83465e+07	6.74224	6.76044		2.83465e+07	-9.2348	-7.66738
2.84282e+07	6.74262	6.76078		2.84282e+07	-9.25709	-7.68866
2.85102e+07	6.74293	6.76112		2.85102e+07	-9.2838	-7.71
2.85924e+07	6.74317	6.76146		2.85924e+07	-9.30946	-7.73141
2.86748e+07	6.7438	6.76181		2.86748e+07	-9.33411	-7.75287
2.87574e+07	6.74383	6.76216		2.87574e+07	-9.36064	-7.7744
2.88403e+07	6.74415	6.7625		2.88403e+07	-9.38575	-7.79598
2.89234e+07	6.74436	6.76285		2.89234e+07	-9.41012	-7.81763
2.90068e+07	6.74444	6.76321		2.90068e+07	-9.4365	-7.83934
2.90904e+07	6.74504	6.76356		2.90904e+07	-9.46499	-7.86112
2.91743e+07	6.7452	6.76392		2.91743e+07	-9.48906	-7.88295
2.92584e+07	6.74546	6.76428		2.92584e+07	-9.51443	-7.90485
2.93427e+07	6.74598	6.76464		2.93427e+07	-9.54063	-7.92681
2.94273e+07	6.74613	6.765		2.94273e+07	-9.5688	-7.94883
2.95121e+07	6.74622	6.76536		2.95121e+07	-9.59314	-7.97092
2.95972e+07	6.74649	6.76573		2.95972e+07	-9.61999	-7.99306
2.96825e+07	6.74682	6.7661		2.96825e+07	-9.64869	-8.01527
2.9768e+07	6.74741	6.76647		2.9768e+07	-9.67337	-8.03755
2.98538e+07	6.74738	6.76684		2.98538e+07	-9.69799	-8.05988
2.99399e+07	6.74766	6.76722		2.99399e+07	-9.72485	-8.08228
3.00262e+07	6.74827	6.76759		3.00262e+07	-9.75394	-8.10475
3.01127e+07	6.7484	6.76797		3.01127e+07	-9.77821	-8.12727
3.01995e+07	6.74844	6.76836		3.01995e+07	-9.80786	-8.14987
3.02866e+07	6.74902	6.76874		3.02866e+07	-9.83219	-8.17252
3.03739e+07	6.74959	6.76913		3.03739e+07	-9.86036	-8.19524
3.04614e+07	6.74953	6.76951		3.04614e+07	-9.88847	-8.21802
3.05492e+07	6.74994	6.7699		3.05492e+07	-9.91312	-8.24087
3.06373e+07	6.75029	6.7703		3.06373e+07	-9.94083	-8.26379
3.07256e+07	6.75071	6.77069		3.07256e+07	-9.97017	-8.28676
3.08141e+07	6.75098	6.77109		3.08141e+07	-9.9969	-8.30981
3.0903e+07	6.75136	6.77149		3.0903e+07	-10.027	-8.33291
3.0992e+07	6.75151	6.77189		3.0992e+07	-10.0526	-8.35609
3.10814e+07	6.75172	6.77229		3.10814e+07	-10.0786	-8.37933
3.11709e+07	6.75213	6.7727		3.11709e+07	-10.1086	-8.40263
3.12608e+07	6.75257	6.77311		3.12608e+07	-10.1376	-8.426
3.13509e+07	6.75285	6.77352		3.13509e+07	-10.1633	-8.44944
3.14413e+07	6.75312	6.77393		3.14413e+07	-10.1893	-8.47294
3.15319e+07	6.75357	6.77435		3.15319e+07	-10.2193	-8.49651
3.16228e+07	6.75376	6.77477		3.16228e+07	-10.2484	-8.52014
3.17139e+07	6.75402	6.77519		3.17139e+07	-10.275	-8.54385
3.18053e+07	6.75456	6.77561		3.18053e+07	-10.3042	-8.56762
3.1897e+07	6.75432	6.77604		3.1897e+07	-10.3338	-8.59145
3.1989e+07	6.75469	6.77646		3.1989e+07	-10.3575	-8.61535
3.20812e+07	6.75545	6.77689		3.20812e+07	-10.3878	-8.63932
3.21736e+07	6.75572	6.77733		3.21736e+07	-10.4186	-8.66336
3.22664e+07	6.7557	6.77776		3.22664e+07	-10.4486	-8.68747
3.23594e+07	6.75596	6.7782		3.23594e+07	-10.4748	-8.71164
3.24526e+07	6.75638	6.77864		3.24526e+07	-10.5066	-8.73588
3.25462e+07	6.75685	6.77908		3.25462e+07	-10.536	-8.76019
3.264e+07	6.75733	6.77953		3.264e+07	-10.5643	-8.78456
3.27341e+07	6.75792	6.77997		3.27341e+07	-10.5937	-8.80901
3.28284e+07	6.75783	6.78042		3.28284e+07	-10.6216	-8.83352
3.2923e+07	6.75816	6.78088		3.2923e+07	-10.6515	-8.85811
3.30179e+07	6.75861	6.78133		3.30179e+07	-10.6794	-8.88276
3.31131e+07	6.75915	6.78179		3.31131e+07	-10.7092	-8.90748
3.32086e+07	6.75913	6.78225		3.32086e+07	-10.7367	-8.93227
3.33043e+07	6.75957	6.78271		3.33043e+07	-10.7661	-8.95713
3.34003e+07	6.76004	6.78318		3.34003e+07	-10.7971	-8.98206
3.34965e+07	6.7604	6.78365		3.34965e+07	-10.8261	-9.00706
3.35931e+07	6.76092	6.78412		3.35931e+07	-10.851	-9.03213
3.36899e+07	6.76129	6.78459		3.36899e+07	-10.8838	-9.05726
3.3787e+07	6.76174	6.78507		3.3787e+07	-10.9104	-9.08247
3.38844e+07	6.76206	6.78555		3.38844e+07	-10.9382	-9.10775
3.39821e+07	6.76267	6.78603		3.39821e+07	-10.97	-9.1331
3.408e+07	6.76293	6.78652		3.408e+07	-11.0029	-9.15852
3.41783e+07	6.76305	6.787		3.41783e+07	-11.0319	-9.18402
3.42768e+07	6.76358	6.78749		3.42768e+07	-11.0605	-9.20958
3.43756e+07	6.76347	6.78799		3.43756e+07	-11.0917	-9.23521
3.44747e+07	6.7638	6.78848		3.44747e+07	-11.1213	-9.26092
3.4574e+07	6.76438	6.78898		3.4574e+07	-11.1519	-9.2867
3.46737e+07	6.76475	6.78948		3.46737e+07	-11.1814	-9.31255
3.47736e+07	6.76507	6.78999		3.47736e+07	-11.2126	-9.33847
3.48739e+07	6.76548	6.79049		3.48739e+07	-11.2443	-9.36446
3.49744e+07	6.76565	6.79101		3.49744e+07	-11.2722	-9.39052
3.50752e+07	6.76624	6.79152		3.50752e+07	-11.306	-9.41666
3.51763e+07	6.76688	6.79203		3.51763e+07	-11.3353	-9.44287
3.52777e+07	6.76735	6.79255		3.52777e+07	-11.3662	-9.46916
3.53794e+07	6.76782	6.79308		3.53794e+07	-11.3979	-9.49551
3.54813e+07	6.76803	6.7936		3.54813e+07	-11.4282	-9.52194
3.55836e+07	6.76856	6.79413		3.55836e+07	-11.4602	-9.54845
3.56862e+07	6.76968	6.79466		3.56862e+07	-11.4936	-9.57502
3.5789e+07	6.76977	6.79519		3.5789e+07	-11.5255	-9.60167
3.58922e+07	6.77036	6.79573		3.58922e+07	-11.5562	-9.6284
3.59956e+07	6.77069	6.79627		3.59956e+07	-11.5898	-9.65519
3.60994e+07	6.77118	6.79681		3.60994e+07	-11.6192	-9.68207
3.62035e+07	6.77186	6.79736		3.62035e+07	-11.6533	-9.70901
3.63078e+07	6.77198	6.79791		3.63078e+07	-11.6822	-9.73603
3.64125e+07	6.77264	6.79846		3.64125e+07	-11.7125	-9.76313
3.65174e+07	6.77276	6.79902		3.65174e+07	-11.7466	-9.7903
3.66227e+07	6.77324	6.79957		3.66227e+07	-11.7769	-9.81755
3.67282e+07	6.77374	6.80014		3.67282e+07	-11.8099	-9.84487
3.68341e+07	6.77431	6.8007		3.68341e+07	-11.842	-9.87226
3.69403e+07	6.77493	6.80127		3.69403e+07	-11.8748	-9.89974
3.70467e+07	6.77529	6.80184		3.70467e+07	-11.9054	-9.92728
3.71535e+07	6.77562	6.80242		3.71535e+07	-11.9405	-9.95491
3.72606e+07	6.77614	6.80299		3.72606e+07	-11.9713	-9.98261
3.7368e+07	6.7766	6.80358		3.7368e+07	-12.0057	-10.0104
3.74757e+07	6.77724	6.80416		3.74757e+07	-12.037	-10.0382
3.75837e+07	6.77751	6.80475		3.75837e+07	-12.0736	-10.0662
3.76921e+07	6.77808	6.80534		3.76921e+07	-12.1075	-10.0942
3.78007e+07	6.77862	6.80593		3.78007e+07	-12.1404	-10.1223
3.79097e+07	6.77912	6.80653		3.79097e+07	-12.1727	-10.1504
3.80189e+07	6.77985	6.80713		3.80189e+07	-12.2069	-10.1787
3.81285e+07	6.78037	6.80774		3.81285e+07	-12.239	-10.207
3.82384e+07	6.78061	6.80835		3.82384e+07	-12.2745	-10.2354
3.83486e+07	6.78112	6.80896		3.83486e+07	-12.306	-10.2638
3.84592e+07	6.78171	6.80957		3.84592e+07	-12.3397	-10.2924
3.857e+07	6.78232	6.81019		3.857e+07	-12.3725	-10.321
3.86812e+07	6.78265	6.81082		3.86812e+07	-12.407	-10.3497
3.87927e+07	6.78345	6.81144		3.87927e+07	-12.44	-10.3785
3.89045e+07	6.78378	6.81207		3.89045e+07	-12.4724	-10.4074
3.90167e+07	6.78422	6.8127		3.90167e+07	-12.5084	-10.4363
3.91291e+07	6.78496	6.81334		3.91291e+07	-12.5418	-10.4653
3.92419e+07	6.78542	6.81398		3.92419e+07	-12.5777	-10.4944
3.9355e+07	6.78621	6.81462		3.9355e+07	-12.6127	-10.5236
3.94684e+07	6.78657	6.81527		3.94684e+07	-12.6465	-10.5529
3.95822e+07	6.78706	6.81592		3.95822e+07	-12.6827	-10.5822
3.96963e+07	6.78753	6.81658		3.96963e+07	-12.7151	-10.6116
3.98107e+07	6.78787	6.81724		3.98107e+07	-12.747	-10.6411
3.99255e+07	6.7887	6.8179		3.99255e+07	-12.7884	-10.6707
4.00405e+07	6.7893	6.81856		4.00405e+07	-12.8173	-10.7004
4.0156e+07	6.78995	6.81923		4.0156e+07	-12.8562	-10.7301
4.02717e+07	6.79049	6.81991		4.02717e+07	-12.8891	-10.7599
4.03878e+07	6.79129	6.82058		4.03878e+07	-12.9253	-10.7898
4.05042e+07	6.79154	6.82127		4.05042e+07	-12.9602	-10.8198
4.06209e+07	6.79197	6.82195		4.06209e+07	-12.9957	-10.8499
4.0738e+07	6.79256	6.82264		4.0738e+07	-13.0307	-10.88
4.08555e+07	6.79357	6.82333		4.08555e+07	-13.0672	-10.9103
4.09732e+07	6.79408	6.82403		4.09732e+07	-13.1022	-10.9406
4.10913e+07	6.79473	6.82473		4.10913e+07	-13.1408	-10.971
4.12098e+07	6.79528	6.82544		4.12098e+07	-13.1739	-11.0015
4.13285e+07	6.79569	6.82614		4.13285e+07	-13.2123	-11.032
4.14477e+07	6.79629	6.82686		4.14477e+07	-13.2488	-11.0627
4.15671e+07	6.79695	6.82757		4.15671e+07	-13.2869	-11.0934
4.16869e+07	6.79748	6.82829		4.16869e+07	-13.3193	-11.1242
4.18071e+07	6.79805	6.82902		4.18071e+07	-13.3579	-11.1551
4.19276e+07	6.79886	6.82975		4.19276e+07	-13.3924	-11.1861
4.20485e+07	6.79947	6.83048		4.20485e+07	-13.4306	-11.2171
4.21697e+07	6.79996	6.83122		4.21697e+07	-13.4642	-11.2483
4.22912e+07	6.80092	6.83196		4.22912e+07	-13.5048	-11.2795
4.24131e+07	6.80165	6.83271		4.24131e+07	-13.5413	-11.3108
4.25353e+07	6.80199	6.83346		4.25353e+07	-13.5773	-11.3422
4.2658e+07	6.80265	6.83421		4.2658e+07	-13.6164	-11.3737
4.27809e+07	6.80301	6.83497		4.27809e+07	-13.6538	-11.4052
4.29042e+07	6.80388	6.83573		4.29042e+07	-13.6889	-11.4369
4.30279e+07	6.80467	6.8365		4.30279e+07	-13.7277	-11.4686
4.31519e+07	6.80544	6.83727		4.31519e+07	-13.766	-11.5004
4.32763e+07	6.80584	6.83805		4.32763e+07	-13.8014	-11.5323
4.3401e+07	6.80666	6.83883		4.3401e+07	-13.8421	-11.5643
4.35261e+07	6.80701	6.83961		4.35261e+07	-13.8787	-11.5964
4.36516e+07	6.80808	6.8404		4.36516e+07	-13.9182	-11.6286
4.37774e+07	6.80854	6.84119		4.37774e+07	-13.9542	-11.6608
4.39036e+07	6.80954	6.84199		4.39036e+07	-13.9901	-11.6932
4.40301e+07	6.81006	6.84279		4.40301e+07	-14.0291	-11.7256
4.4157e+07	6.81064	6.8436		4.4157e+07	-14.066	-11.7581
4.42843e+07	6.81147	6.84441		4.42843e+07	-14.1075	-11.7907
4.4412e+07	6.81207	6.84523		4.4412e+07	-14.1452	-11.8234
4.454e+07	6.81289	6.84605		4.454e+07	-14.1841	-11.8562
4.46684e+07	6.81372	6.84688		4.46684e+07	-14.2226	-11.889
4.47971e+07	6.8146	6.84771		4.47971e+07	-14.2635	-11.922
4.49262e+07	6.81521	6.84854		4.49262e+07	-14.3	-11.955
4.50557e+07	6.81592	6.84938		4.50557e+07	-14.3409	-11.9881
4.51856e+07	6.81671	6.85022		4.51856e+07	-14.3794	-12.0213
4.53158e+07	6.81751	6.85107		4.53158e+07	-14.4184	-12.0546
4.54465e+07	6.81812	6.85193		4.54465e+07	-14.4597	-12.088
4.55774e+07	6.81875	6.85279		4.55774e+07	-14.4987	-12.1215
4.57088e+07	6.81942	6.85365		4.57088e+07	-14.5378	-12.1551
4.58406e+07	6.82036	6.85452		4.58406e+07	-14.5805	-12.1887
4.59727e+07	6.82095	6.85539		4.59727e+07	-14.6153	-12.2225
4.61052e+07	6.82162	6.85627		4.61052e+07	-14.6547	-12.2563
4.62381e+07	6.82276	6.85715		4.62381e+07	-14.6956	-12.2902
4.63714e+07	6.82345	6.85804		4.63714e+07	-14.7361	-12.3242
4.6505e+07	6.82418	6.85893		4.6505e+07	-14.7806	-12.3583
4.66391e+07	6.82504	6.85983		4.66391e+07	-14.8173	-12.3925
4.67735e+07	6.82557	6.86074		4.67735e+07	-14.8585	-12.4268
4.69083e+07	6.82651	6.86164		4.69083e+07	-14.8973	-12.4612
4.70435e+07	6.82753	6.86256		4.70435e+07	-14.9385	-12.4957
4.71791e+07	6.82856	6.86348		4.71791e+07	-14.9801	-12.5302
4.73151e+07	6.82895	6.8644		4.73151e+07	-15.0237	-12.5649
4.74515e+07	6.8299	6.86533		4.74515e+07	-15.0636	-12.5996
4.75883e+07	6.83065	6.86626		4.75883e+07	-15.104	-12.6344
4.77254e+07	6.83153	6.8672		4.77254e+07	-15.1433	-12.6694
4.7863e+07	6.83261	6.86815		4.7863e+07	-15.1875	-12.7044
4.8001e+07	6.83324	6.8691		4.8001e+07	-15.2301	-12.7395
4.81393e+07	6.83401	6.87005		4.81393e+07	-15.2697	-12.7747
4.82781e+07	6.8349	6.87101		4.82781e+07	-15.3111	-12.81
4.84172e+07	6.83588	6.87198		4.84172e+07	-15.3524	-12.8454
4.85568e+07	6.83662	6.87295		4.85568e+07	-15.3946	-12.8808
4.86968e+07	6.83793	6.87393		4.86968e+07	-15.4367	-12.9164
4.88371e+07	6.83842	6.87491		4.88371e+07	-15.4793	-12.9521
4.89779e+07	6.83897	6.8759		4.89779e+07	-15.5187	-12.9878
4.91191e+07	6.84041	6.87689		4.91191e+07	-15.5629	-13.0237
4.92606e+07	6.84122	6.87789		4.92606e+07	-15.6041	-13.0596
4.94026e+07	6.84193	6.8789		4.94026e+07	-15.647	-13.0957
4.9545e+07	6.8428	6.87991		4.9545e+07	-15.6922	-13.1318
4.96878e+07	6.8438	6.88093		4.96878e+07	-15.735	-13.168
4.9831e+07	6.84465	6.88195		4.9831e+07	-15.7758	-13.2043
4.99747e+07	6.84546	6.88298		4.99747e+07	-15.8179	-13.2408
5.01187e+07	6.84626	6.88401		5.01187e+07	-15.8612	-13.2773
5.02632e+07	6.84764	6.88505		5.02632e+07	-15.9053	-13.3139
5.04081e+07	6.84884	6.88609		5.04081e+07	-15.948	-13.3506
5.05534e+07	6.84949	6.88714		5.05534e+07	-15.9914	-13.3874
5.06991e+07	6.85069	6.8882		5.06991e+07	-16.0355	-13.4243
5.08452e+07	6.85168	6.88926		5.08452e+07	-16.0787	-13.4613
5.09918e+07	6.85253	6.89033		5.09918e+07	-16.1234	-13.4983
5.11387e+07	6.8535	6.89141		5.11387e+07	-16.1679	-13.5355
5.12861e+07	6.85434	6.89249		5.12861e+07	-16.2131	-13.5728
5.1434e+07	6.85554	6.89358		5.1434e+07	-16.2562	-13.6102
5.15822e+07	6.85615	6.89467		5.15822e+07	-16.2981	-13.6477
5.17309e+07	6.85723	6.89577		5.17309e+07	-16.3455	-13.6852
5.188e+07	6.85861	6.89687		5.188e+07	-16.3886	-13.7229
5.20295e+07	6.85925	6.89799		5.20295e+07	-16.4316	-13.7606
5.21795e+07	6.86056	6.8991		5.21795e+07	-16.4774	-13.7985
5.23299e+07	6.86132	6.90023		5.23299e+07	-16.5217	-13.8365
5.24807e+07	6.86268	6.90136		5.24807e+07	-16.5694	-13.8745
5.2632e+07	6.86341	6.9025		5.2632e+07	-16.6123	-13.9127
5.27837e+07	6.86454	6.90364		5.27837e+07	-16.6572	-13.9509
5.29359e+07	6.86554	6.90479		5.29359e+07	-16.7009	-13.9893
5.30884e+07	6.86662	6.90594		5.30884e+07	-16.7449	-14.0277
5.32415e+07	6.86766	6.90711		5.32415e+07	-16.7959	-14.0663
5.33949e+07	6.86878	6.90828		5.33949e+07	-16.8402	-14.1049
5.35488e+07	6.86955	6.90945		5.35488e+07	-16.8844	-14.1437
5.37032e+07	6.87075	6.91063		5.37032e+07	-16.931	-14.1825
5.3858e+07	6.87176	6.91182		5.3858e+07	-16.977	-14.2214
5.40132e+07	6.87319	6.91302		5.40132e+07	-17.0225	-14.2605
5.41689e+07	6.87426	6.91422		5.41689e+07	-17.0679	-14.2996
5.4325e+07	6.87515	6.91543		5.4325e+07	-17.1162	-14.3389
5.44816e+07	6.87628	6.91665		5.44816e+07	-17.1613	-14.3782
5.46387e+07	6.87756	6.91787		5.46387e+07	-17.2093	-14.4177
5.47961e+07	6.87875	6.9191		5.47961e+07	-17.2536	-14.4572
5.49541e+07	6.87982	6.92033		5.49541e+07	-17.303	-14.4968
5.51125e+07	6.88079	6.92158		5.51125e+07	-17.3493	-14.5366
5.52713e+07	6.882	6.92283		5.52713e+07	-17.3956	-14.5764
5.54307e+07	6.8831	6.92408		5.54307e+07	-17.4444	-14.6164
5.55904e+07	6.88436	6.92535		5.55904e+07	-17.4916	-14.6564
5.57507e+07	6.88565	6.92662		5.57507e+07	-17.5359	-14.6966
5.59114e+07	6.88666	6.9279		5.59114e+07	-17.5872	-14.7368
5.60725e+07	6.88764	6.92918		5.60725e+07	-17.6371	-14.7772
5.62341e+07	6.8891	6.93047		5.62341e+07	-17.6798	-14.8176
5.63962e+07	6.89025	6.93177		5.63962e+07	-17.7321	-14.8582
5.65588e+07	6.89165	6.93308		5.65588e+07	-17.7775	-14.8989
5.67218e+07	6.89236	6.9344		5.67218e+07	-17.8268	-14.9396
5.68853e+07	6.89404	6.93572		5.68853e+07	-17.8743	-14.9805
5.70493e+07	6.89518	6.93705		5.70493e+07	-17.9248	-15.0215
5.72137e+07	6.89636	6.93838		5.72137e+07	-17.9708	-15.0625
5.73786e+07	6.89743	6.93973		5.73786e+07	-18.0214	-15.1037
5.7544e+07	6.89852	6.94108		5.7544e+07	-18.0729	-15.145
5.77099e+07	6.9001	6.94244		5.77099e+07	-18.1191	-15.1864
5.78762e+07	6.90114	6.9438		5.78762e+07	-18.1705	-15.2278
5.8043e+07	6.90261	6.94518		5.8043e+07	-18.2176	-15.2694
5.82103e+07	6.90379	6.94656		5.82103e+07	-18.2699	-15.3111
5.83781e+07	6.90524	6.94795		5.83781e+07	-18.32	-15.3529
5.85464e+07	6.90652	6.94935		5.85464e+07	-18.3658	-15.3948
5.87151e+07	6.90781	6.95075		5.87151e+07	-18.4166	-15.4368
5.88844e+07	6.90939	6.95216		5.88844e+07	-18.4672	-15.4789
5.90541e+07	6.91048	6.95359		5.90541e+07	-18.5181	-15.5212
5.92243e+07	6.91184	6.95501		5.92243e+07	-18.5679	-15.5635
5.9395e+07	6.91318	6.95645		5.9395e+07	-18.6179	-15.6059
5.95662e+07	6.9144	6.95789		5.95662e+07	-18.6681	-15.6484
5.97379e+07	6.91569	6.95935		5.97379e+07	-18.7194	-15.6911
5.99101e+07	6.91717	6.96081		5.99101e+07	-18.77	-15.7338
6.00828e+07	6.91824	6.96228		6.00828e+07	-18.8213	-15.7767
6.0256e+07	6.92004	6.96375		6.0256e+07	-18.8741	-15.8196
6.04296e+07	6.92145	6.96524		6.04296e+07	-18.9215	-15.8627
6.06038e+07	6.92247	6.96673		6.06038e+07	-18.9731	-15.9058
6.07785e+07	6.92384	6.96823		6.07785e+07	-19.0271	-15.9491
6.09537e+07	6.92562	6.96974		6.09537e+07	-19.078	-15.9925
6.11294e+07	6.92687	6.97126		6.11294e+07	-19.1272	-16.036
6.13056e+07	6.92821	6.97279		6.13056e+07	-19.1806	-16.0796
6.14823e+07	6.92978	6.97433		6.14823e+07	-19.2318	-16.1233
6.16595e+07	6.93109	6.97587		6.16595e+07	-19.2864	-16.1671
6.18372e+07	6.93267	6.97742		6.18372e+07	-19.336	-16.211
6.20155e+07	6.93361	6.97898		6.20155e+07	-19.3909	-16.255
6.21942e+07	6.93547	6.98055		6.21942e+07	-19.4426	-16.2992
6.23735e+07	6.93684	6.98213		6.23735e+07	-19.4951	-16.3434
6.25533e+07	6.93841	6.98372		6.25533e+07	-19.5474	-16.3878
6.27336e+07	6.93979	6.98531		6.27336e+07	-19.5985	-16.4322
6.29144e+07	6.94144	6.98692		6.29144e+07	-19.653	-16.4768
6.30957e+07	6.9424	6.98853		6.30957e+07	-19.706	-16.5214
6.32776e+07	6.94394	6.99016		6.32776e+07	-19.7598	-16.5662
6.346e+07	6.94565	6.99179		6.346e+07	-19.8129	-16.6111
6.36429e+07	6.94731	6.99343		6.36429e+07	-19.8687	-16.6561
6.38263e+07	6.94863	6.99508		6.38263e+07	-19.922	-16.7012
6.40103e+07	6.95001	6.99674		6.40103e+07	-19.9742	-16.7464
6.41948e+07	6.95167	6.9984		6.41948e+07	-20.0292	-16.7918
6.43799e+07	6.95323	7.00008		6.43799e+07	-20.0827	-16.8372
6.45654e+07	6.95501	7.00177		6.45654e+07	-20.1377	-16.8828
6.47515e+07	6.95645	7.00346		6.47515e+07	-20.1919	-16.9284
6.49382e+07	6.95846	7.00517		6.49382e+07	-20.2442	-16.9742
6.51253e+07	6.95927	7.00688		6.51253e+07	-20.3011	-17.0201
6.53131e+07	6.96139	7.00861		6.53131e+07	-20.3545	-17.066
6.55013e+07	6.96302	7.01034		6.55013e+07	-20.4099	-17.1121
6.56901e+07	6.96471	7.01209		6.56901e+07	-20.4649	-17.1583
6.58795e+07	6.96577	7.01384		6.58795e+07	-20.522	-17.2047
6.60693e+07	6.96784	7.0156		6.60693e+07	-20.5787	-17.2511
6.62598e+07	6.96946	7.01737		6.62598e+07	-20.6332	-17.2976
6.64508e+07	6.97097	7.01916		6.64508e+07	-20.6886	-17.3443
6.66423e+07	6.97261	7.02095		6.66423e+07	-20.744	-17.3911
6.68344e+07	6.9739	7.02275		6.68344e+07	-20.8012	-17.4379
6.7027e+07	6.97615	7.02456		6.7027e+07	-20.8578	-17.4849
6.72202e+07	6.97784	7.02638		6.72202e+07	-20.9116	-17.532
6.7414e+07	6.97907	7.02822		6.7414e+07	-20.9708	-17.5792
6.76083e+07	6.9809	7.03006		6.76083e+07	-21.0251	-17.6265
6.78032e+07	6.98258	7.03191		6.78032e+07	-21.0816	-17.674
6.79986e+07	6.98406	7.03377		6.79986e+07	-21.1385	-17.7215
6.81946e+07	6.98604	7.03564		6.81946e+07	-21.1945	-17.7692
6.83912e+07	6.98774	7.03753		6.83912e+07	-21.2526	-17.8169
6.85883e+07	6.98936	7.03942		6.85883e+07	-21.3106	-17.8648
6.8786e+07	6.99111	7.04132		6.8786e+07	-21.3697	-17.9128
6.89843e+07	6.99311	7.04324		6.89843e+07	-21.4222	-17.9609
6.91831e+07	6.99457	7.04516		6.91831e+07	-21.4808	-18.0092
6.93825e+07	6.99648	7.0471		6.93825e+07	-21.54	-18.0575
6.95825e+07	6.99805	7.04904		6.95825e+07	-21.5963	-18.1059
6.97831e+07	6.99968	7.051		6.97831e+07	-21.6571	-18.1545
6.99842e+07	7.00155	7.05297		6.99842e+07	-21.7135	-18.2032
7.01859e+07	7.00331	7.05495		7.01859e+07	-21.7727	-18.252
7.03882e+07	7.00505	7.05693		7.03882e+07	-21.8298	-18.3009
7.05911e+07	7.00719	7.05893		7.05911e+07	-21.8895	-18.3499
7.07946e+07	7.00908	7.06094		7.07946e+07	-21.9511	-18.399
7.09986e+07	7.0104	7.06297		7.09986e+07	-22.0068	-18.4483
71203280	7.01246	7.065		71203280	-22.0683	-18.4976
7.14085e+07	7.01434	7.06704		7.14085e+07	-22.1285	-18.5471
7.16143e+07	7.01627	7.0691		7.16143e+07	-22.187	-18.5967
7.18208e+07	7.01773	7.07117		7.18208e+07	-22.246	-18.6464
7.20278e+07	7.01959	7.07324		7.20278e+07	-22.3054	-18.6962
7.22354e+07	7.02132	7.07533		7.22354e+07	-22.3648	-18.7461
7.24436e+07	7.02358	7.07743		7.24436e+07	-22.4269	-18.7962
7.26524e+07	7.02532	7.07955		7.26524e+07	-22.4854	-18.8463
7.28618e+07	7.02736	7.08167		7.28618e+07	-22.548	-18.8966
7.30718e+07	7.0294	7.0838		7.30718e+07	-22.6053	-18.947
7.32825e+07	7.0309	7.08595		7.32825e+07	-22.667	-18.9975
7.34937e+07	7.03283	7.08811		7.34937e+07	-22.7286	-19.0481
7.37055e+07	7.0348	7.09028		7.37055e+07	-22.7888	-19.0989
7.3918e+07	7.0365	7.09246		7.3918e+07	-22.8491	-19.1497
7.4131e+07	7.0384	7.09466		7.4131e+07	-22.9069	-19.2007
7.43447e+07	7.0405	7.09686		7.43447e+07	-22.9722	-19.2518
7.4559e+07	7.04239	7.09908		7.4559e+07	-23.0326	-19.303
7.47739e+07	7.04411	7.10131		7.47739e+07	-23.0927	-19.3543
7.49894e+07	7.0464	7.10356		7.49894e+07	-23.1577	-19.4057
7.52056e+07	7.04844	7.10581		7.52056e+07	-23.217	-19.4573
7.54223e+07	7.05028	7.10808		7.54223e+07	-23.2791	-19.5089
7.56397e+07	7.05206	7.11036		7.56397e+07	-23.3394	-19.5607
7.58578e+07	7.05374	7.11265		7.58578e+07	-23.4046	-19.6126
7.60764e+07	7.05625	7.11495		7.60764e+07	-23.4656	-19.6646
7.62957e+07	7.05824	7.11727		7.62957e+07	-23.5283	-19.7167
7.65156e+07	7.05986	7.1196		7.65156e+07	-23.5897	-19.769
7.67361e+07	7.06193	7.12194		7.67361e+07	-23.6534	-19.8214
7.69573e+07	7.06435	7.1243		7.69573e+07	-23.717	-19.8738
7.71792e+07	7.06608	7.12667		7.71792e+07	-23.778	-19.9264
7.74016e+07	7.06815	7.12905		7.74016e+07	-23.8437	-19.9792
7.76247e+07	7.07019	7.13144		7.76247e+07	-23.9064	-20.032
7.78485e+07	7.07232	7.13385		7.78485e+07	-23.9702	-20.0849
7.80728e+07	7.07433	7.13627		7.80728e+07	-24.0344	-20.138
7.82979e+07	7.07622	7.1387		7.82979e+07	-24.0978	-20.1912
7.85236e+07	7.07856	7.14115		7.85236e+07	-24.1625	-20.2445
7.87499e+07	7.08049	7.14361		7.87499e+07	-24.2246	-20.2979
7.89769e+07	7.08254	7.14608		7.89769e+07	-24.2897	-20.3514
7.92045e+07	7.08466	7.14856		7.92045e+07	-24.354	-20.4051
7.94328e+07	7.0865	7.15106		7.94328e+07	-24.4182	-20.4589
7.96618e+07	7.0891	7.15358		7.96618e+07	-24.4811	-20.5127
7.98914e+07	7.0903	7.1561		7.98914e+07	-24.5452	-20.5668
8.01217e+07	7.0929	7.15864		8.01217e+07	-24.6124	-20.6209
8.03526e+07	7.0951	7.1612		8.03526e+07	-24.6766	-20.6751
8.05842e+07	7.09748	7.16377		8.05842e+07	-24.7392	-20.7295
8.08165e+07	7.09944	7.16635		8.08165e+07	-24.8083	-20.784
8.10494e+07	7.10175	7.16894		8.10494e+07	-24.8716	-20.8385
8.12831e+07	7.10377	7.17155		8.12831e+07	-24.9384	-20.8933
8.15173e+07	7.10581	7.17418		8.15173e+07	-25.0017	-20.9481
8.17523e+07	7.10753	7.17682		8.17523e+07	-25.0687	-21.003
8.19879e+07	7.11035	7.17947		8.19879e+07	-25.1338	-21.0581
8.22243e+07	7.11189	7.18214		8.22243e+07	-25.199	-21.1133
8.24613e+07	7.1145	7.18482		8.24613e+07	-25.265	-21.1686
8.2699e+07	7.11664	7.18751		8.2699e+07	-25.333	-21.224
8.29373e+07	7.11897	7.19022		8.29373e+07	-25.3968	-21.2796
8.31764e+07	7.12113	7.19295		8.31764e+07	-25.462	-21.3352
8.34161e+07	7.12326	7.19569		8.34161e+07	-25.5333	-21.391
8.36566e+07	7.12572	7.19844		8.36566e+07	-25.5967	-21.4469
8.38977e+07	7.12753	7.20121		8.38977e+07	-25.6626	-21.5029
8.41395e+07	7.12974	7.204		8.41395e+07	-25.7328	-21.5591
8.4382e+07	7.13187	7.20679		8.4382e+07	-25.7979	-21.6153
8.46253e+07	7.13458	7.20961		8.46253e+07	-25.8663	-21.6717
8.48692e+07	7.13655	7.21244		8.48692e+07	-25.9319	-21.7282
8.51138e+07	7.1389	7.21528		8.51138e+07	-25.9993	-21.7848
8.53591e+07	7.14093	7.21814		8.53591e+07	-26.0683	-21.8415
8.56052e+07	7.14359	7.22102		8.56052e+07	-26.1361	-21.8984
8.58519e+07	7.14588	7.22391		8.58519e+07	-26.2015	-21.9553
8.60994e+07	7.1476	7.22681		8.60994e+07	-26.2735	-22.0124
8.63475e+07	7.15006	7.22974		8.63475e+07	-26.3392	-22.0696
8.65964e+07	7.15225	7.23267		8.65964e+07	-26.4087	-22.1269
8.6846e+07	7.15461	7.23563		8.6846e+07	-26.4751	-22.1844
8.70964e+07	7.15672	7.2386		8.70964e+07	-26.5446	-22.2419
8.73474e+07	7.15907	7.24158		8.73474e+07	-26.6133	-22.2996
8.75992e+07	7.1615	7.24458		8.75992e+07	-26.6831	-22.3574
8.78517e+07	7.1636	7.2476		8.78517e+07	-26.7505	-22.4153
8.81049e+07	7.16653	7.25063		8.81049e+07	-26.8175	-22.4734
8.83588e+07	7.16877	7.25368		8.83588e+07	-26.8864	-22.5315
8.86135e+07	7.17061	7.25675		8.86135e+07	-26.9582	-22.5898
8.88689e+07	7.17359	7.25983		8.88689e+07	-27.0241	-22.6482
8.91251e+07	7.17597	7.26293		8.91251e+07	-27.0941	-22.7067
8.9382e+07	7.17793	7.26604		8.9382e+07	-27.1657	-22.7653
8.96396e+07	7.18034	7.26917		8.96396e+07	-27.2348	-22.8241
8.9898e+07	7.18297	7.27232		8.9898e+07	-27.3066	-22.883
9.01571e+07	7.18506	7.27549		9.01571e+07	-27.3769	-22.9419
9.0417e+07	7.18754	7.27867		9.0417e+07	-27.4493	-23.001
9.06776e+07	7.1897	7.28187		9.06776e+07	-27.5178	-23.0603
9.0939e+07	7.1918	7.28509		9.0939e+07	-27.5877	-23.1196
9.12011e+07	7.19438	7.28832		9.12011e+07	-27.659	-23.1791
9.1464e+07	7.19647	7.29157		9.1464e+07	-27.7299	-23.2387
9.17276e+07	7.19887	7.29484		9.17276e+07	-27.8007	-23.2984
9.1992e+07	7.20167	7.29812		9.1992e+07	-27.8732	-23.3582
9.22571e+07	7.20397	7.30142		9.22571e+07	-27.9464	-23.4181
9.25231e+07	7.20641	7.30474		9.25231e+07	-28.0143	-23.4782
9.27897e+07	7.20871	7.30808		9.27897e+07	-28.0852	-23.5383
9.30572e+07	7.21107	7.31144		9.30572e+07	-28.1578	-23.5986
9.33254e+07	7.21382	7.31481		9.33254e+07	-28.2291	-23.6591
9.35944e+07	7.2161	7.3182		9.35944e+07	-28.299	-23.7196
9.38642e+07	7.21836	7.32161		9.38642e+07	-28.3703	-23.7802
9.41348e+07	7.22123	7.32504		9.41348e+07	-28.4415	-23.841
9.44061e+07	7.22322	7.32849		9.44061e+07	-28.5146	-23.9019
9.46782e+07	7.22608	7.33195		9.46782e+07	-28.5834	-23.9629
9.49511e+07	7.22851	7.33543		9.49511e+07	-28.6584	-24.024
9.52248e+07	7.23084	7.33893		9.52248e+07	-28.7296	-24.0853
9.54993e+07	7.23298	7.34245		9.54993e+07	-28.8055	-24.1466
9.57745e+07	7.23573	7.34599		9.57745e+07	-28.8782	-24.2081
9.60506e+07	7.23792	7.34955		9.60506e+07	-28.9515	-24.2697
9.63274e+07	7.24015	7.35312		9.63274e+07	-29.0242	-24.3314
9.66051e+07	7.24303	7.35671		9.66051e+07	-29.0959	-24.3932
9.68835e+07	7.24552	7.36033		9.68835e+07	-29.1692	-24.4552
9.71628e+07	7.24824	7.36396		9.71628e+07	-29.2435	-24.5173
9.74429e+07	7.25071	7.36761		9.74429e+07	-29.3146	-24.5794
9.77237e+07	7.2531	7.37128		9.77237e+07	-29.3911	-24.6417
9.80054e+07	7.25517	7.37497		9.80054e+07	-29.4663	-24.7042
9.82879e+07	7.25796	7.37868		9.82879e+07	-29.5397	-24.7667
9.85712e+07	7.26021	7.38241		9.85712e+07	-29.6136	-24.8294
9.88553e+07	7.26264	7.38616		9.88553e+07	-29.6853	-24.8921
9.91402e+07	7.26549	7.38993		9.91402e+07	-29.7618	-24.955
9.9426e+07	7.26771	7.39372		9.9426e+07	-29.8401	-25.018
9.97126e+07	7.26999	7.39752		9.97126e+07	-29.9105	-25.0811
100000000	7.27291	7.40135		100000000	-29.9867	-25.1444

## Sheet: Cuv1_PBS1_1
4294A REV1.11
DATE: Mar 25 2012
MEASURE PARAMETER: IMPEDANCE MAG PHASE (DEG)
ADAPTER: NONE
SWEEP TYPE: LOG FREQ
NUMBER of POINTS: 801
POINT DELAY TIME: 0 Sec								LCR in series
SWEEP DELAY TIME: 0 Sec
OSC LEVEL: 500 mVolt							C=	1.2e-06	F
DC BIAS: OFF							L=	-5e-09	H
BW: 5							R=	6.7	ohm
SWEEP AVERAGING: OFF
POINT AVERAGING: OFF
TRACE: A				TRACE: B
FORMAT: LOG				FORMAT: LINEAR
Frequency	Data Trace Real			Frequency	Data Trace Real
40	2001.49	3315.74		40	-77.2717	-89.8843
40.626	1974.77	3264.65		40.626	-77.3145	-89.8825
41.262	1948.3	3214.32		41.262	-77.3538	-89.8806
41.909	1921.8	3164.7		41.909	-77.3866	-89.8788
42.565	1895.92	3115.93		42.565	-77.4285	-89.8769
43.231	1870.2	3067.93		43.231	-77.4673	-89.8749
43.908	1844.67	3020.62		43.908	-77.4905	-89.873
44.596	1819.88	2974.02		44.596	-77.528	-89.871
45.294	1794.72	2928.19		45.294	-77.5535	-89.869
46.003	1770.96	2883.06		46.003	-77.6011	-89.8669
46.723	1747.07	2838.64		46.723	-77.6339	-89.8648
47.455	1723.36	2794.85		47.455	-77.6655	-89.8627
48.198	1700	2751.77		48.198	-77.7011	-89.8606
48.953	1676.85	2709.33		48.953	-77.7316	-89.8584
49.719	1654.02	2667.58		49.719	-77.7569	-89.8562
50.498	1631.65	2626.43		50.498	-77.7942	-89.8539
51.288	1609.61	2585.98		51.288	-77.8249	-89.8516
52.091	1587.78	2546.11		52.091	-77.8498	-89.8493
52.907	1566.25	2506.85		52.907	-77.8882	-89.8469
53.735	1545.28	2468.22		53.735	-77.9215	-89.8445
54.577	1524.26	2430.14		54.577	-77.9458	-89.8421
55.431	1503.54	2392.7		55.431	-77.9784	-89.8396
56.299	1483.11	2355.81		56.299	-78.0072	-89.8371
57.181	1463.12	2319.47		57.181	-78.0366	-89.8346
58.076	1443.11	2283.73		58.076	-78.0638	-89.832
58.986	1423.53	2248.5		58.986	-78.0963	-89.8293
59.909	1404.18	2213.85		59.909	-78.1284	-89.8267
60.847	1385.09	2179.73		60.847	-78.1515	-89.824
61.8	1366.29	2146.11		61.8	-78.1797	-89.8212
62.768	1347.85	2113.02		62.768	-78.2148	-89.8184
63.75	1329.45	2080.47		63.75	-78.2388	-89.8156
64.749	1311.37	2048.37		64.749	-78.2676	-89.8127
65.762	1293.48	2016.82		65.762	-78.2932	-89.8097
66.792	1276.01	1985.72		66.792	-78.3239	-89.8068
67.838	1258.53	1955.1		67.838	-78.3508	-89.8037
68.9	1241.57	1924.96		68.9	-78.3825	-89.8007
69.979	1224.59	1895.28		69.979	-78.409	-89.7975
71.075	1207.89	1866.06		71.075	-78.4373	-89.7944
72.188	1191.47	1837.29		72.188	-78.4647	-89.7911
73.318	1175.15	1808.97		73.318	-78.4907	-89.7879
74.466	1159.15	1781.08		74.466	-78.5189	-89.7845
75.632	1143.26	1753.62		75.632	-78.5384	-89.7812
76.816	1127.63	1726.6		76.816	-78.5633	-89.7777
78.019	1112.21	1699.97		78.019	-78.5896	-89.7743
79.24	1097	1673.78		79.24	-78.6099	-89.7707
80.481	1082.11	1647.97		80.481	-78.638	-89.7671
81.741	1067.28	1622.57		81.741	-78.6646	-89.7635
83.021	1052.73	1597.55		83.021	-78.6873	-89.7598
84.321	1038.34	1572.92		84.321	-78.7094	-89.756
85.641	1024.23	1548.68		85.641	-78.7386	-89.7522
86.982	1010.27	1524.8		86.982	-78.7595	-89.7483
88.344	996.533	1501.3		88.344	-78.7853	-89.7444
89.728	982.863	1478.14		89.728	-78.8097	-89.7404
91.133	969.459	1455.35		91.133	-78.8323	-89.7363
92.559	956.222	1432.93		92.559	-78.8579	-89.7322
94.009	943.145	1410.83		94.009	-78.8801	-89.728
95.481	930.278	1389.08		95.481	-78.9019	-89.7237
96.976	917.533	1367.67		96.976	-78.9244	-89.7194
98.494	904.973	1346.59		98.494	-78.9487	-89.715
100.036	892.644	1325.83		100.036	-78.9711	-89.7105
101.603	880.384	1305.38		101.603	-78.993	-89.706
103.194	868.321	1285.26		103.194	-79.0197	-89.7014
104.809	856.433	1265.45		104.809	-79.0431	-89.6967
106.451	844.699	1245.94		106.451	-79.069	-89.692
108.117	833.146	1226.74		108.117	-79.0855	-89.6871
109.81	821.786	1207.82		109.81	-79.1125	-89.6822
111.53	810.445	1189.2		111.53	-79.1323	-89.6773
113.276	799.366	1170.87		113.276	-79.1584	-89.6722
115.05	788.399	1152.82		115.05	-79.1797	-89.6671
116.851	777.591	1135.05		116.851	-79.202	-89.6619
118.681	766.917	1117.55		118.681	-79.2267	-89.6566
120.539	756.408	1100.32		120.539	-79.2499	-89.6512
122.426	746.043	1083.36		122.426	-79.268	-89.6457
124.343	735.76	1066.66		124.343	-79.2896	-89.6402
126.29	725.665	1050.22		126.29	-79.3134	-89.6345
128.268	715.686	1034.02		128.268	-79.3327	-89.6288
130.276	705.833	1018.09		130.276	-79.355	-89.623
132.316	696.154	1002.39		132.316	-79.377	-89.6171
134.388	686.584	986.935		134.388	-79.3918	-89.6111
136.492	677.138	971.722		136.492	-79.4142	-89.605
138.629	667.853	956.744		138.629	-79.4388	-89.5988
140.8	658.627	941.993		140.8	-79.461	-89.5926
143.004	649.521	927.475		143.004	-79.4667	-89.5862
145.243	640.589	913.178		145.243	-79.4904	-89.5797
147.518	631.75	899.096		147.518	-79.5089	-89.5731
149.827	623.063	885.241		149.827	-79.5277	-89.5664
152.173	614.519	871.594		152.173	-79.5486	-89.5596
154.556	606.094	858.156		154.556	-79.572	-89.5527
156.976	597.691	844.928		156.976	-79.5904	-89.5457
159.434	589.464	831.902		159.434	-79.6081	-89.5386
161.93	581.288	819.08		161.93	-79.6291	-89.5314
164.466	573.258	806.451		164.466	-79.6454	-89.5241
167.041	565.37	794.02		167.041	-79.6639	-89.5166
169.657	557.509	781.778		169.657	-79.6863	-89.509
172.313	549.834	769.728		172.313	-79.7	-89.5013
175.011	542.196	757.863		175.011	-79.7169	-89.4935
177.751	534.683	746.182		177.751	-79.7366	-89.4856
180.535	527.293	734.676		180.535	-79.7537	-89.4776
183.361	519.957	723.354		183.361	-79.7761	-89.4694
186.232	512.78	712.203		186.232	-79.7927	-89.4611
189.148	505.689	701.225		189.148	-79.8063	-89.4526
192.11	498.687	690.414		192.11	-79.8274	-89.4441
195.118	491.783	679.771		195.118	-79.8371	-89.4353
198.173	484.971	669.293		198.173	-79.8573	-89.4265
201.276	478.28	658.976		201.276	-79.8717	-89.4175
204.428	471.659	648.817		204.428	-79.8873	-89.4084
207.629	465.103	638.815		207.629	-79.8984	-89.3991
210.88	458.675	628.968		210.88	-79.915	-89.3897
214.181	452.285	619.275		214.181	-79.9271	-89.3802
217.535	446.012	609.728		217.535	-79.9474	-89.3705
220.941	439.828	600.33		220.941	-79.9638	-89.3606
224.401	433.671	591.075		224.401	-79.9818	-89.3506
227.914	427.65	581.965		227.914	-79.9947	-89.3404
231.483	421.688	572.994		231.483	-80.0109	-89.3301
235.107	415.86	564.162		235.107	-80.0246	-89.3196
238.789	409.953	555.465		238.789	-80.0241	-89.309
242.528	404.263	546.902		242.528	-80.0342	-89.2981
246.325	398.624	538.473		246.325	-80.0447	-89.2871
250.182	393.055	530.173		250.182	-80.0605	-89.276
254.099	387.636	522.002		254.099	-80.0739	-89.2647
258.078	382.198	513.955		258.078	-80.0867	-89.2531
262.119	376.886	506.033		262.119	-80.1015	-89.2414
266.223	371.639	498.233		266.223	-80.1122	-89.2296
270.392	366.46	490.553		270.392	-80.118	-89.2175
274.625	361.341	482.993		274.625	-80.1267	-89.2053
278.925	356.313	475.548		278.925	-80.1434	-89.1928
283.293	351.333	468.218		283.293	-80.1568	-89.1802
287.729	346.42	461		287.729	-80.17	-89.1673
292.234	341.595	453.895		292.234	-80.1784	-89.1543
296.81	336.831	446.899		296.81	-80.1829	-89.1411
301.457	332.119	440.012		301.457	-80.1925	-89.1276
306.177	327.474	433.23		306.177	-80.2083	-89.1139
310.971	322.872	426.553		310.971	-80.2161	-89.1001
315.84	318.363	419.979		315.84	-80.2291	-89.086
320.786	313.918	413.505		320.786	-80.2381	-89.0717
325.808	309.519	407.133		325.808	-80.248	-89.0571
330.91	305.193	400.857		330.91	-80.2499	-89.0424
336.091	300.931	394.68		336.091	-80.2556	-89.0274
341.354	296.701	388.596		341.354	-80.2682	-89.0122
346.699	292.538	382.607		346.699	-80.2659	-88.9967
352.127	288.465	376.711		352.127	-80.277	-88.981
357.641	284.382	370.905		357.641	-80.2806	-88.965
363.241	280.388	365.189		363.241	-80.286	-88.9488
368.928	276.473	359.561		368.928	-80.2984	-88.9324
374.705	272.575	354.02		374.705	-80.3008	-88.9157
380.572	268.763	348.564		380.572	-80.3034	-88.8987
386.531	264.992	343.192		386.531	-80.3114	-88.8814
392.583	261.265	337.904		392.583	-80.3185	-88.8639
398.73	257.6	332.697		398.73	-80.3181	-88.8461
404.973	253.962	327.57		404.973	-80.3265	-88.8281
411.314	250.39	322.522		411.314	-80.3234	-88.8097
417.755	246.875	317.551		417.755	-80.3267	-88.7911
424.296	243.397	312.658		424.296	-80.333	-88.7722
430.939	239.976	307.841		430.939	-80.3261	-88.753
437.687	236.608	303.097		437.687	-80.332	-88.7334
444.54	233.271	298.427		444.54	-80.3322	-88.7136
451.501	229.98	293.828		451.501	-80.3348	-88.6935
458.57	226.761	289.301		458.57	-80.3377	-88.673
465.75	223.558	284.844		465.75	-80.3373	-88.6523
473.043	220.392	280.455		473.043	-80.3388	-88.6312
480.45	217.285	276.133		480.45	-80.3347	-88.6097
487.973	214.223	271.879		487.973	-80.3345	-88.588
495.613	211.202	267.69		495.613	-80.3309	-88.5659
503.373	208.218	263.566		503.373	-80.3307	-88.5434
511.255	205.292	259.505		511.255	-80.3344	-88.5206
519.26	202.389	255.507		519.26	-80.323	-88.4975
527.391	199.539	251.571		527.391	-80.3181	-88.474
535.649	196.743	247.695		535.649	-80.3146	-88.4501
544.036	193.954	243.88		544.036	-80.3157	-88.4258
552.554	191.208	240.123		552.554	-80.3046	-88.4012
561.206	188.498	236.424		561.206	-80.2957	-88.3762
569.993	185.852	232.782		569.993	-80.2899	-88.3507
578.918	183.217	229.196		578.918	-80.2828	-88.3249
587.983	180.625	225.666		587.983	-80.272	-88.2987
597.189	178.078	222.19		597.189	-80.2578	-88.2721
606.54	175.558	218.768		606.54	-80.2562	-88.2451
616.037	173.083	215.398		616.037	-80.2458	-88.2176
625.683	170.629	212.081		625.683	-80.2318	-88.1897
635.48	168.22	208.815		635.48	-80.2203	-88.1614
645.43	165.844	205.599		645.43	-80.1942	-88.1326
655.536	163.497	202.433		655.536	-80.1851	-88.1034
665.8	161.177	199.315		665.8	-80.1783	-88.0737
676.225	158.909	196.246		676.225	-80.1613	-88.0436
686.813	156.66	193.224		686.813	-80.146	-88.013
697.567	154.424	190.249		697.567	-80.1298	-87.9819
708.49	152.247	187.32		708.49	-80.1145	-87.9503
719.583	150.105	184.436		719.583	-80.1045	-87.9182
730.85	147.976	181.596		730.85	-80.0886	-87.8857
742.294	145.868	178.8		742.294	-80.0633	-87.8526
753.917	143.805	176.048		753.917	-80.0498	-87.819
765.721	141.763	173.338		765.721	-80.0344	-87.7849
777.711	139.763	170.669		777.711	-80.0135	-87.7502
789.888	137.789	168.042		789.888	-79.9926	-87.715
802.256	135.833	165.456		802.256	-79.9709	-87.6793
814.818	133.919	162.909		814.818	-79.9506	-87.643
827.576	132.023	160.402		827.576	-79.9315	-87.6061
840.534	130.15	157.934		840.534	-79.9021	-87.5687
853.695	128.315	155.503		853.695	-79.8799	-87.5307
867.062	126.491	153.111		867.062	-79.8585	-87.4921
880.638	124.707	150.755		880.638	-79.8311	-87.4528
894.427	122.942	148.435		894.427	-79.8103	-87.413
908.432	121.218	146.152		908.432	-79.7736	-87.3726
922.656	119.495	143.903		922.656	-79.7524	-87.3315
937.103	117.8	141.69		937.103	-79.7214	-87.2897
951.776	116.134	139.51		951.776	-79.6953	-87.2474
966.679	114.486	137.364		966.679	-79.6577	-87.2043
981.815	112.872	135.252		981.815	-79.6223	-87.1606
997.188	111.268	133.172		997.188	-79.5889	-87.1163
1012.8	109.693	131.124		1012.8	-79.5598	-87.0712
1028.66	108.136	129.108		1028.66	-79.5221	-87.0254
1044.77	106.607	127.123		1044.77	-79.4921	-86.9789
1061.12	105.096	125.169		1061.12	-79.4485	-86.9317
1077.74	103.609	123.245		1077.74	-79.4105	-86.8837
1094.62	102.14	121.35		1094.62	-79.3716	-86.835
1111.76	100.697	119.485		1111.76	-79.3346	-86.7856
1129.16	99.2798	117.649		1129.16	-79.2937	-86.7354
1146.84	97.871	115.841		1146.84	-79.2525	-86.6844
1164.8	96.4841	114.061		1164.8	-79.2164	-86.6326
1183.04	95.1165	112.309		1183.04	-79.1826	-86.58
1201.56	93.7758	110.584		1201.56	-79.1319	-86.5265
1220.38	92.4462	108.885		1220.38	-79.0982	-86.4723
1239.48	91.1358	107.213		1239.48	-79.0473	-86.4172
1258.89	89.8474	105.567		1258.89	-79.0031	-86.3612
1278.6	88.5737	103.946		1278.6	-78.9547	-86.3044
1298.62	87.3209	102.35		1298.62	-78.9039	-86.2467
1318.96	86.0896	100.779		1318.96	-78.8601	-86.1881
1339.61	84.8743	99.2324		1339.61	-78.8096	-86.1286
1360.58	83.6781	97.7096		1360.58	-78.7605	-86.0682
1381.89	82.4911	96.2104		1381.89	-78.7006	-86.0068
1403.53	81.3323	94.7344		1403.53	-78.6488	-85.9445
1425.5	80.186	93.2813		1425.5	-78.5939	-85.8812
1447.82	79.0509	91.8507		1447.82	-78.5432	-85.817
1470.49	77.9318	90.4423		1470.49	-78.4782	-85.7517
1493.52	76.8318	89.0558		1493.52	-78.4162	-85.6854
1516.9	75.7471	87.6906		1516.9	-78.3479	-85.6181
1540.65	74.6793	86.3467		1540.65	-78.2876	-85.5498
1564.78	73.6229	85.0237		1564.78	-78.2306	-85.4804
1589.28	72.5866	83.7211		1589.28	-78.1698	-85.4099
1614.16	71.5626	82.4387		1614.16	-78.1091	-85.3384
1639.44	70.5528	81.1763		1639.44	-78.0449	-85.2657
1665.11	69.5593	79.9334		1665.11	-77.9779	-85.1919
1691.18	68.5821	78.7099		1691.18	-77.9102	-85.117
1717.66	67.6167	77.5053		1717.66	-77.8395	-85.0409
1744.55	66.6684	76.3195		1744.55	-77.7733	-84.9637
1771.87	65.7331	75.152		1771.87	-77.7001	-84.8852
1799.61	64.8085	74.0027		1799.61	-77.6304	-84.8056
1827.79	63.8994	72.8713		1827.79	-77.5572	-84.7247
1856.41	63.0009	71.7574		1856.41	-77.4774	-84.6426
1885.48	62.1179	70.6609		1885.48	-77.4015	-84.5592
1915	61.2467	69.5814		1915	-77.3281	-84.4745
1944.98	60.3884	68.5188		1944.98	-77.2503	-84.3885
1975.44	59.5381	67.4726		1975.44	-77.1706	-84.3012
2006.37	58.7062	66.4428		2006.37	-77.0831	-84.2126
2037.79	57.8834	65.429		2037.79	-77.0036	-84.1226
2069.69	57.0709	64.4309		2069.69	-76.9203	-84.0312
2102.1	56.2763	63.4485		2102.1	-76.8355	-83.9385
2135.01	55.486	62.4813		2135.01	-76.7468	-83.8443
2168.44	54.71	61.5292		2168.44	-76.6575	-83.7487
2202.4	53.9488	60.592		2202.4	-76.5665	-83.6516
2236.88	53.1913	59.6694		2236.88	-76.4724	-83.553
2271.91	52.4515	58.7612		2271.91	-76.3833	-83.4529
2307.48	51.7212	57.8672		2307.48	-76.2875	-83.3513
2343.61	50.9999	56.9871		2343.61	-76.1943	-83.2482
2380.31	50.2923	56.1208		2380.31	-76.0981	-83.1434
2417.58	49.5909	55.2681		2417.58	-75.9929	-83.0371
2455.43	48.9039	54.4287		2455.43	-75.8988	-82.9292
2493.88	48.2256	53.6024		2493.88	-75.7964	-82.8196
2532.93	47.5516	52.789		2532.93	-75.6938	-82.7084
2572.59	46.898	51.9884		2572.59	-75.5896	-82.5955
2612.87	46.2429	51.2004		2612.87	-75.4751	-82.4809
2653.78	45.601	50.4247		2653.78	-75.369	-82.3645
2695.33	44.9758	49.6611		2695.33	-75.2535	-82.2464
2737.53	44.3521	48.9096		2737.53	-75.1428	-82.1265
2780.4	43.7399	48.1698		2780.4	-75.0294	-82.0048
2823.93	43.1352	47.4417		2823.93	-74.9193	-81.8813
2868.15	42.5444	46.725		2868.15	-74.802	-81.7559
2913.06	41.9555	46.0196		2913.06	-74.6746	-81.6286
2958.67	41.3773	45.3253		2958.67	-74.5592	-81.4994
3005	40.8093	44.6419		3005	-74.4441	-81.3683
3052.05	40.2486	43.9693		3052.05	-74.3102	-81.2353
3099.84	39.6979	43.3074		3099.84	-74.1871	-81.1002
3148.38	39.1499	42.6558		3148.38	-74.0594	-80.9631
3197.67	38.6172	42.0146		3197.67	-73.928	-80.824
3247.74	38.0856	41.3834		3247.74	-73.7886	-80.6828
3298.59	37.5655	40.7623		3298.59	-73.6558	-80.5396
3350.24	37.0526	40.151		3350.24	-73.524	-80.3942
3402.7	36.5436	39.5494		3402.7	-73.3823	-80.2466
3455.98	36.0501	38.9573		3455.98	-73.2411	-80.0969
3510.09	35.557	38.3746		3510.09	-73.0958	-79.945
3565.05	35.0762	37.8012		3565.05	-72.9576	-79.7909
3620.87	34.597	37.2369		3620.87	-72.8063	-79.6344
3677.57	34.1265	36.6816		3677.57	-72.6572	-79.4757
3735.15	33.6633	36.1351		3735.15	-72.5144	-79.3147
3793.64	33.2125	35.5973		3793.64	-72.3554	-79.1514
3853.03	32.7621	35.0681		3853.03	-72.1958	-78.9856
3913.36	32.3211	34.5474		3913.36	-72.0418	-78.8175
3974.64	31.8871	34.035		3974.64	-71.8797	-78.6469
4036.87	31.4585	33.5308		4036.87	-71.717	-78.4738
4100.08	31.036	33.0346		4100.08	-71.5547	-78.2983
4164.28	30.6202	32.5465		4164.28	-71.3901	-78.1203
4229.48	30.2078	32.0661		4229.48	-71.2207	-77.9396
4295.71	29.8035	31.5935		4295.71	-71.0483	-77.7565
4362.97	29.4063	31.1286		4362.97	-70.8728	-77.5707
4431.29	29.0191	30.6711		4431.29	-70.6977	-77.3822
4500.67	28.6331	30.221		4500.67	-70.5249	-77.1911
4571.14	28.2515	29.7781		4571.14	-70.3383	-76.9973
4642.72	27.8786	29.3425		4642.72	-70.1579	-76.8008
4715.41	27.5088	28.9139		4715.41	-69.9776	-76.6016
4789.24	27.1487	28.4923		4789.24	-69.7877	-76.3995
4864.23	26.7897	28.0775		4864.23	-69.5893	-76.1946
4940.4	26.4386	27.6695		4940.4	-69.3953	-75.9869
5017.75	26.092	27.2681		5017.75	-69.2033	-75.7764
5096.32	25.7499	26.8733		5096.32	-69.0114	-75.5629
5176.12	25.4154	26.4849		5176.12	-68.8059	-75.3465
5257.16	25.0844	26.103		5257.16	-68.6034	-75.1272
5339.48	24.759	25.7273		5339.48	-68.4081	-74.9048
5423.08	24.4369	25.3577		5423.08	-68.1878	-74.6795
5508	24.1232	24.9943		5508	-67.9846	-74.4511
5594.24	23.8116	24.6369		5594.24	-67.7782	-74.2197
5681.83	23.5055	24.2854		5681.83	-67.5615	-73.9852
5770.8	23.2058	23.9397		5770.8	-67.3391	-73.7476
5861.16	22.9095	23.5997		5861.16	-67.126	-73.5069
5952.93	22.6174	23.2654		5952.93	-66.9023	-73.263
6046.14	22.3296	22.9367		6046.14	-66.6773	-73.0159
6140.81	22.0468	22.6135		6140.81	-66.4495	-72.7656
6236.96	21.7673	22.2957		6236.96	-66.2208	-72.5121
6334.62	21.4934	21.9833		6334.62	-65.991	-72.2553
6433.81	21.2253	21.6761		6433.81	-65.7461	-71.9953
6534.55	20.9581	21.3741		6534.55	-65.516	-71.732
6636.86	20.696	21.0772		6636.86	-65.2732	-71.4653
6740.78	20.4396	20.7853		6740.78	-65.0341	-71.1954
6846.33	20.1839	20.4984		6846.33	-64.7886	-70.9221
6953.53	19.9396	20.2164		6953.53	-64.5372	-70.6454
7062.4	19.6909	19.9392		7062.4	-64.291	-70.3654
7172.98	19.4516	19.6668		7172.98	-64.0324	-70.082
7285.3	19.2128	19.399		7285.3	-63.7728	-69.7952
7399.37	18.9786	19.1359		7399.37	-63.5271	-69.5049
7515.23	18.7504	18.8773		7515.23	-63.2548	-69.2113
7632.9	18.5226	18.6232		7632.9	-62.9942	-68.9142
7752.42	18.299	18.3735		7752.42	-62.7276	-68.6137
7873.8	18.081	18.1282		7873.8	-62.4616	-68.3097
7997.09	17.8661	17.8871		7997.09	-62.1773	-68.0023
8122.31	17.6542	17.6503		8122.31	-61.913	-67.6914
8249.48	17.4433	17.4177		8249.48	-61.6332	-67.3771
8378.65	17.2377	17.1892		8378.65	-61.3473	-67.0593
8509.84	17.0376	16.9647		8509.84	-61.0679	-66.738
8643.09	16.838	16.7443		8643.09	-60.7754	-66.4133
8778.42	16.6425	16.5277		8778.42	-60.4924	-66.0852
8915.87	16.4505	16.3151		8915.87	-60.2035	-65.7536
9055.48	16.2593	16.1063		9055.48	-59.8906	-65.4186
9197.27	16.0729	15.9012		9197.27	-59.6042	-65.0802
9341.27	15.8924	15.6999		9341.27	-59.3002	-64.7383
9487.54	15.7117	15.5022		9487.54	-58.9984	-64.3931
9636.09	15.5375	15.3082		9636.09	-58.702	-64.0445
9786.97	15.3647	15.1177		9786.97	-58.3909	-63.6925
9940.22	15.1928	14.9307		9940.22	-58.0784	-63.3372
10095.9	15.024	14.7472		10095.9	-57.772	-62.9786
10253.9	14.8592	14.567		10253.9	-57.4597	-62.6167
10414.5	14.6968	14.3903		10414.5	-57.1463	-62.2515
10577.6	14.5376	14.2168		10577.6	-56.8205	-61.8831
10743.2	14.3817	14.0466		10743.2	-56.4992	-61.5115
10911.4	14.2284	13.8797		10911.4	-56.1773	-61.1368
11082.2	14.0763	13.7159		11082.2	-55.8563	-60.7589
11255.8	13.9302	13.5552		11255.8	-55.5297	-60.378
11432	13.7831	13.3976		11432	-55.2035	-59.994
11611	13.6415	13.243		11611	-54.8653	-59.6071
11792.8	13.4973	13.0914		11792.8	-54.537	-59.2171
11977.5	13.3582	12.9427		11977.5	-54.1938	-58.8243
12165	13.2222	12.797		12165	-53.8663	-58.4287
12355.5	13.09	12.6541		12355.5	-53.5267	-58.0303
12548.9	12.9581	12.514		12548.9	-53.1838	-57.6291
12745.4	12.829	12.3767		12745.4	-52.8313	-57.2253
12945	12.7029	12.2422		12945	-52.4985	-56.8188
13147.7	12.5788	12.1103		13147.7	-52.1465	-56.4099
13353.6	12.4575	11.981		13353.6	-51.7992	-55.9984
13562.6	12.3365	11.8544		13562.6	-51.4391	-55.5846
13775	12.2201	11.7304		13775	-51.093	-55.1684
13990.7	12.1047	11.6088		13990.7	-50.7368	-54.75
14209.8	11.9905	11.4898		14209.8	-50.3782	-54.3294
14432.3	11.8794	11.3732		14432.3	-50.0256	-53.9067
14658.2	11.7716	11.2591		14658.2	-49.6596	-53.482
14887.7	11.6628	11.1473		14887.7	-49.3083	-53.0554
15120.9	11.559	11.0378		15120.9	-48.9419	-52.6269
15357.6	11.4557	10.9307		15357.6	-48.5742	-52.1967
15598.1	11.3543	10.8258		15598.1	-48.2073	-51.7648
15842.3	11.2551	10.7231		15842.3	-47.849	-51.3313
16090.4	11.1585	10.6227		16090.4	-47.4733	-50.8964
16342.3	11.0625	10.5244		16342.3	-47.105	-50.4601
16598.2	10.9681	10.4282		16598.2	-46.7325	-50.0225
16858.1	10.8761	10.3341		16858.1	-46.36	-49.5837
17122	10.7865	10.2421		17122	-45.9909	-49.1438
17390.1	10.6985	10.1521		17390.1	-45.6165	-48.703
17662.4	10.6116	10.064		17662.4	-45.249	-48.2612
17939	10.5269	9.97797		17939	-44.8809	-47.8187
18219.9	10.4437	9.89381		18219.9	-44.5022	-47.3755
18505.2	10.362	9.81154		18505.2	-44.1282	-46.9318
18794.9	10.2822	9.73112		18794.9	-43.7594	-46.4876
19089.2	10.2036	9.65252		19089.2	-43.3899	-46.043
19388.1	10.1262	9.57571		19388.1	-43.0117	-45.5982
19691.7	10.0506	9.50066		19691.7	-42.6299	-45.1532
20000	9.97737	9.42733		20000	-42.2551	-44.7082
20313.2	9.90449	9.3557		20313.2	-41.8742	-44.2633
20631.2	9.8338	9.28573		20631.2	-41.5017	-43.8185
20954.3	9.76397	9.2174		20954.3	-41.125	-43.3741
21282.4	9.69661	9.15067		21282.4	-40.7486	-42.93
21615.6	9.62997	9.08551		21615.6	-40.3768	-42.4864
21954	9.56431	9.0219		21954	-39.9988	-42.0435
22297.8	9.50045	8.9598		22297.8	-39.6225	-41.6012
22646.9	9.43805	8.89919		22646.9	-39.251	-41.1598
23001.5	9.37724	8.84004		23001.5	-38.8771	-40.7193
23361.7	9.3175	8.78231		23361.7	-38.4986	-40.2798
23727.5	9.25845	8.72599		23727.5	-38.1255	-39.8414
24099	9.20067	8.67104		24099	-37.7497	-39.4043
24476.3	9.14464	8.61744		24476.3	-37.3768	-38.9684
24859.6	9.09005	8.56516		24859.6	-37.0003	-38.534
25248.8	9.03625	8.51417		25248.8	-36.6347	-38.1011
25644.2	8.9841	8.46445		25644.2	-36.2604	-37.6698
26045.7	8.9321	8.41597		26045.7	-35.8976	-37.2402
26453.5	8.88182	8.3687		26453.5	-35.5241	-36.8124
26867.7	8.83241	8.32263		26867.7	-35.1531	-36.3865
27288.4	8.78466	8.27772		27288.4	-34.7939	-35.9625
27715.7	8.73694	8.23395		27715.7	-34.4247	-35.5406
28149.7	8.69055	8.19129		28149.7	-34.0697	-35.1207
28590.4	8.64513	8.14973		28590.4	-33.7091	-34.7031
29038.1	8.60147	8.10923		29038.1	-33.3523	-34.2878
29492.8	8.55852	8.06978		29492.8	-32.994	-33.8748
29954.6	8.51592	8.03136		29954.6	-32.6326	-33.4643
30423.6	8.47445	7.99393		30423.6	-32.289	-33.0562
30900	8.43439	7.95748		30900	-31.9324	-32.6507
31383.8	8.39484	7.92198		31383.8	-31.5836	-32.2478
31875.2	8.35588	7.88742		31875.2	-31.2365	-31.8477
32374.3	8.31803	7.85377		32374.3	-30.8914	-31.4503
32881.2	8.28122	7.82101		32881.2	-30.5396	-31.0556
33396	8.24462	7.78912		33396	-30.1941	-30.6639
33919	8.20994	7.75808		33919	-29.8588	-30.275
34450.1	8.17541	7.72787		34450.1	-29.519	-29.8892
34989.5	8.14146	7.69848		34989.5	-29.1781	-29.5063
35537.3	8.10847	7.66987		35537.3	-28.8465	-29.1265
36093.8	8.0762	7.64204		36093.8	-28.5134	-28.7498
36658.9	8.04503	7.61497		36658.9	-28.174	-28.3762
37232.9	8.01442	7.58863		37232.9	-27.8507	-28.0058
37815.9	7.98456	7.563		37815.9	-27.5296	-27.6386
38408	7.95508	7.53808		38408	-27.1947	-27.2747
39009.4	7.92625	7.51384		39009.4	-26.8771	-26.914
39620.2	7.89853	7.49027		39620.2	-26.5608	-26.5566
40240.6	7.87146	7.46735		40240.6	-26.2427	-26.2025
40870.7	7.845	7.44506		40870.7	-25.9236	-25.8518
41510.6	7.81881	7.4234		41510.6	-25.6141	-25.5045
42160.6	7.79397	7.40233		42160.6	-25.2992	-25.1605
42820.7	7.76878	7.38185		42820.7	-24.9951	-24.8199
43491.2	7.74412	7.36194		43491.2	-24.6951	-24.4828
44172.2	7.72082	7.34259		44172.2	-24.3857	-24.1491
44863.8	7.69807	7.32378		44863.8	-24.0882	-23.8188
45566.3	7.67561	7.30551		45566.3	-23.7926	-23.4919
46279.7	7.65323	7.28775		46279.7	-23.4975	-23.1686
47004.4	7.63196	7.27049		47004.4	-23.2027	-22.8486
47740.4	7.61093	7.25371		47740.4	-22.9186	-22.5322
48487.9	7.59035	7.23742		48487.9	-22.6329	-22.2192
49247.1	7.56993	7.22159		49247.1	-22.3486	-21.9096
50018.2	7.55037	7.20621		50018.2	-22.0668	-21.6035
50801.4	7.53188	7.19127		50801.4	-21.787	-21.3009
51596.8	7.51347	7.17675		51596.8	-21.5111	-21.0017
52404.7	7.49581	7.16265		52404.7	-21.2464	-20.7059
53225.3	7.47792	7.14896		53225.3	-20.9688	-20.4136
54058.7	7.4601	7.13566		54058.7	-20.7011	-20.1247
54905.1	7.44348	7.12275		54905.1	-20.4318	-19.8393
55764.8	7.42745	7.1102		55764.8	-20.1702	-19.5572
56637.9	7.41111	7.09802		56637.9	-19.906	-19.2785
57524.8	7.39546	7.08619		57524.8	-19.6529	-19.0032
58425.5	7.38088	7.07471		58425.5	-19.4008	-18.7312
59340.3	7.36505	7.06356		59340.3	-19.1494	-18.4626
60269.4	7.35132	7.05273		60269.4	-18.8943	-18.1973
61213.1	7.33659	7.04222		61213.1	-18.6488	-17.9353
62171.6	7.32254	7.03201		62171.6	-18.4038	-17.6766
63145.1	7.30945	7.02211		63145.1	-18.1647	-17.4212
64133.8	7.29626	7.01249		64133.8	-17.9239	-17.169
65138	7.28334	7.00315		65138	-17.6925	-16.92
66157.9	7.27078	6.99409		66157.9	-17.4628	-16.6743
67193.8	7.25837	6.9853		67193.8	-17.2277	-16.4317
68245.9	7.24646	6.97676		68245.9	-17.0024	-16.1923
69314.5	7.23449	6.96847		69314.5	-16.7722	-15.956
70399.8	7.22333	6.96043		70399.8	-16.5508	-15.7228
71502.1	7.21201	6.95262		71502.1	-16.3315	-15.4926
72621.7	7.20148	6.94505		72621.7	-16.115	-15.2656
73758.8	7.19093	6.9377		73758.8	-15.8952	-15.0415
74913.7	7.18047	6.93057		74913.7	-15.684	-14.8205
76086.7	7.17043	6.92364		76086.7	-15.47	-14.6025
77278	7.16073	6.91693		77278	-15.2634	-14.3873
78488	7.15093	6.91041		78488	-15.0559	-14.1752
79717	7.14118	6.90409		79717	-14.8516	-13.9659
80965.2	7.13252	6.89795		80965.2	-14.6577	-13.7594
82232.9	7.12303	6.892		82232.9	-14.4582	-13.5558
83520.5	7.11447	6.88622		83520.5	-14.26	-13.355
84828.3	7.10604	6.88062		84828.3	-14.067	-13.157
86156.5	7.09751	6.87518		86156.5	-13.8802	-12.9618
87505.5	7.08973	6.8699		87505.5	-13.6829	-12.7692
88875.7	7.08179	6.86479		88875.7	-13.4953	-12.5794
90267.3	7.07382	6.85982		90267.3	-13.3078	-12.3922
91680.6	7.06624	6.85501		91680.6	-13.1336	-12.2076
93116.2	7.05883	6.85034		93116.2	-12.9502	-12.0257
94574.2	7.05151	6.8458		94574.2	-12.773	-11.8463
96055	7.04448	6.84141		96055	-12.6059	-11.6695
97559	7.03785	6.83714		97559	-12.429	-11.4952
99086.6	7.03114	6.83301		99086.6	-12.264	-11.3234
100638	7.02456	6.82899		100638	-12.0934	-11.154
102214	7.01801	6.8251		102214	-11.9244	-10.9871
103814	7.012	6.82133		103814	-11.7611	-10.8225
105440	7.00561	6.81767		105440	-11.6	-10.6604
107091	6.99982	6.81412		107091	-11.446	-10.5006
108768	6.99389	6.81067		108768	-11.28	-10.3431
110471	6.98846	6.80733		110471	-11.1259	-10.1879
112200	6.98292	6.80409		112200	-10.9723	-10.0349
113957	6.97759	6.80095		113957	-10.8195	-9.8842
115741	6.97229	6.7979		115741	-10.6677	-9.73568
117554	6.96755	6.79495		117554	-10.5188	-9.58934
119394	6.96241	6.79208		119394	-10.3723	-9.44514
121264	6.95731	6.7893		121264	-10.2314	-9.30306
123163	6.95258	6.7866		123163	-10.0873	-9.16308
125091	6.94805	6.78399		125091	-9.94906	-9.02517
127050	6.94348	6.78145		127050	-9.80935	-8.88929
129039	6.93925	6.77899		129039	-9.67972	-8.75542
131059	6.93466	6.77661		131059	-9.54398	-8.62354
133112	6.93037	6.7743		133112	-9.40513	-8.49362
135196	6.92623	6.77206		135196	-9.2756	-8.36563
137313	6.92221	6.76988		137313	-9.1429	-8.23955
139463	6.91835	6.76777		139463	-9.02011	-8.11536
141646	6.91428	6.76573		141646	-8.89576	-7.99302
143864	6.91041	6.76375		143864	-8.76407	-7.87251
146117	6.90671	6.76182		146117	-8.643	-7.75381
148405	6.90341	6.75996		148405	-8.51952	-7.63689
150728	6.89973	6.75815		150728	-8.40162	-7.52174
153089	6.89645	6.7564		153089	-8.28592	-7.40831
155486	6.89326	6.7547		155486	-8.16312	-7.2966
157920	6.89007	6.75305		157920	-8.05238	-7.18657
160393	6.88693	6.75145		160393	-7.94464	-7.07821
162904	6.88405	6.7499		162904	-7.83493	-6.97149
165455	6.88098	6.7484		165455	-7.72669	-6.86639
168046	6.87757	6.74695		168046	-7.61355	-6.76289
170677	6.87476	6.74553		170677	-7.5121	-6.66095
173349	6.87224	6.74416		173349	-7.40635	-6.56057
176064	6.86905	6.74284		176064	-7.30464	-6.46172
178820	6.86672	6.74155		178820	-7.20299	-6.36438
181620	6.86415	6.7403		181620	-7.10172	-6.26853
184464	6.8609	6.73909		184464	-7.00241	-6.17414
187352	6.85843	6.73792		187352	-6.90626	-6.0812
190286	6.85611	6.73678		190286	-6.80718	-5.98968
193265	6.85391	6.73567		193265	-6.7194	-5.89957
196291	6.85112	6.73461		196291	-6.62509	-5.81084
199365	6.84868	6.73357		199365	-6.53271	-5.72348
202487	6.84653	6.73256		202487	-6.43617	-5.63747
205657	6.84396	6.73159		205657	-6.34725	-5.55278
208877	6.84211	6.73064		208877	-6.25772	-5.4694
212148	6.84017	6.72973		212148	-6.17019	-5.38731
215470	6.83824	6.72884		215470	-6.08467	-5.30649
218843	6.83615	6.72798		218843	-5.99767	-5.22692
222270	6.83413	6.72714		222270	-5.91658	-5.14859
225750	6.83235	6.72633		225750	-5.83109	-5.07147
229285	6.83066	6.72555		229285	-5.7508	-4.99556
232875	6.82877	6.72479		232875	-5.66927	-4.92083
236521	6.82685	6.72405		236521	-5.59087	-4.84726
240225	6.82536	6.72333		240225	-5.51485	-4.77484
243986	6.82339	6.72264		243986	-5.44145	-4.70355
247807	6.82162	6.72197		247807	-5.36072	-4.63338
251687	6.8201	6.72132		251687	-5.28787	-4.56431
255628	6.81888	6.72068		255628	-5.21367	-4.49632
259630	6.81705	6.72007		259630	-5.14283	-4.42941
263695	6.81549	6.71948		263695	-5.06927	-4.36354
267824	6.81389	6.7189		267824	-4.99896	-4.29871
272018	6.8125	6.71834		272018	-4.93131	-4.23491
276277	6.81054	6.7178		276277	-4.8617	-4.17211
280603	6.80878	6.71728		280603	-4.7955	-4.11031
284997	6.80745	6.71677		284997	-4.73138	-4.04949
289459	6.80632	6.71628		289459	-4.66735	-3.98963
293991	6.80501	6.7158		293991	-4.60282	-3.93072
298595	6.8035	6.71533		298595	-4.5386	-3.87275
303270	6.80224	6.71489		303270	-4.47618	-3.81571
308018	6.80084	6.71445		308018	-4.41945	-3.75957
312841	6.79999	6.71403		312841	-4.35331	-3.70434
317740	6.79839	6.71362		317740	-4.298	-3.64999
322715	6.79765	6.71322		322715	-4.23913	-3.59651
327768	6.79616	6.71284		327768	-4.18306	-3.54389
332900	6.79485	6.71246		332900	-4.12443	-3.49212
338113	6.7938	6.7121		338113	-4.06949	-3.44118
343407	6.7927	6.71175		343407	-4.01052	-3.39107
348784	6.79188	6.71141		348784	-3.9594	-3.34176
354245	6.79079	6.71108		354245	-3.90145	-3.29326
359792	6.78976	6.71076		359792	-3.84885	-3.24555
365425	6.7887	6.71045		365425	-3.79972	-3.19861
371147	6.78771	6.71015		371147	-3.7514	-3.15244
376958	6.78675	6.70986		376958	-3.69666	-3.10703
382861	6.78578	6.70958		382861	-3.65211	-3.06236
388855	6.78464	6.70931		388855	-3.60017	-3.01842
394944	6.78364	6.70904		394944	-3.55548	-2.97521
401128	6.78327	6.70879		401128	-3.5072	-2.93271
407409	6.78212	6.70854		407409	-3.45886	-2.89092
413788	6.78128	6.7083		413788	-3.41279	-2.84982
420267	6.78043	6.70806		420267	-3.369	-2.8094
426847	6.77988	6.70784		426847	-3.3256	-2.76966
433531	6.77885	6.70762		433531	-3.27991	-2.73058
440319	6.77806	6.7074		440319	-3.23773	-2.69216
447214	6.77735	6.7072		447214	-3.19458	-2.65438
454216	6.77641	6.707		454216	-3.15433	-2.61724
461328	6.77569	6.7068		461328	-3.11088	-2.58073
468551	6.77479	6.70661		468551	-3.07285	-2.54484
475888	6.77408	6.70643		475888	-3.03398	-2.50957
483339	6.77332	6.70626		483339	-2.99482	-2.47489
490907	6.77302	6.70608		490907	-2.9559	-2.44081
498594	6.77188	6.70592		498594	-2.91637	-2.40732
506401	6.77117	6.70576		506401	-2.88008	-2.3744
514330	6.77067	6.7056		514330	-2.84813	-2.34206
522383	6.77018	6.70545		522383	-2.80932	-2.31028
530563	6.76931	6.7053		530563	-2.7756	-2.27906
538870	6.76894	6.70516		538870	-2.73807	-2.24838
547308	6.76826	6.70502		547308	-2.70326	-2.21824
555877	6.76755	6.70489		555877	-2.67214	-2.18864
564581	6.76716	6.70476		564581	-2.64055	-2.15957
573421	6.76616	6.70464		573421	-2.60302	-2.13101
582400	6.76574	6.70452		582400	-2.57481	-2.10297
591519	6.76541	6.7044		591519	-2.54184	-2.07543
600781	6.7647	6.70428		600781	-2.50939	-2.0484
610188	6.7642	6.70417		610188	-2.47847	-2.02185
619742	6.7639	6.70407		619742	-2.44511	-1.9958
629446	6.76308	6.70396		629446	-2.42028	-1.97022
639302	6.76272	6.70386		639302	-2.39029	-1.94512
649312	6.76245	6.70377		649312	-2.35932	-1.92049
659478	6.7619	6.70367		659478	-2.3354	-1.89632
669804	6.76152	6.70358		669804	-2.30821	-1.8726
680292	6.76086	6.70349		680292	-2.27769	-1.84934
690944	6.76101	6.70341		690944	-2.2499	-1.82652
701763	6.76015	6.70332		701763	-2.22173	-1.80414
712751	6.75966	6.70324		712751	-2.19708	-1.7822
723911	6.7585	6.70316		723911	-2.17127	-1.76069
735246	6.75786	6.70309		735246	-2.14988	-1.7396
746758	6.75791	6.70302		746758	-2.12793	-1.71893
758451	6.75758	6.70295		758451	-2.10475	-1.69867
770327	6.75693	6.70288		770327	-2.08573	-1.67883
782388	6.75648	6.70281		782388	-2.05777	-1.65939
794639	6.75615	6.70275		794639	-2.03414	-1.64034
807081	6.75565	6.70268		807081	-2.01334	-1.6217
819718	6.75524	6.70262		819718	-1.99005	-1.60344
832553	6.75481	6.70257		832553	-1.96793	-1.58557
845589	6.75457	6.70251		845589	-1.95087	-1.56809
858829	6.75399	6.70246		858829	-1.92639	-1.55098
872277	6.75366	6.7024		872277	-1.90887	-1.53425
885935	6.75347	6.70235		885935	-1.8904	-1.51788
899806	6.75281	6.7023		899806	-1.87068	-1.50188
913896	6.75268	6.70225		913896	-1.85123	-1.48625
928205	6.75203	6.70221		928205	-1.83166	-1.47097
942739	6.75185	6.70216		942739	-1.81208	-1.45604
957500	6.75146	6.70212		957500	-1.7982	-1.44147
972492	6.75116	6.70208		972492	-1.78227	-1.42725
987720	6.75055	6.70204		987720	-1.76681	-1.41337
1.00319e+06	6.75037	6.702		1.00319e+06	-1.74723	-1.39983
1.01889e+06	6.75036	6.70196		1.01889e+06	-1.73416	-1.38663
1.03485e+06	6.74959	6.70193		1.03485e+06	-1.71758	-1.37376
1.05105e+06	6.74914	6.70189		1.05105e+06	-1.70257	-1.36122
1.06751e+06	6.7491	6.70186		1.06751e+06	-1.68771	-1.34901
1.08422e+06	6.74862	6.70182		1.08422e+06	-1.67071	-1.33713
1.1012e+06	6.7499	6.70179		1.1012e+06	-1.67881	-1.32557
1.11844e+06	6.74952	6.70176		1.11844e+06	-1.66559	-1.31433
1.13595e+06	6.74915	6.70173		1.13595e+06	-1.65013	-1.30341
1.15374e+06	6.74886	6.70171		1.15374e+06	-1.644	-1.2928
1.17181e+06	6.7484	6.70168		1.17181e+06	-1.62987	-1.2825
1.19015e+06	6.74805	6.70165		1.19015e+06	-1.61725	-1.27252
1.20879e+06	6.74813	6.70163		1.20879e+06	-1.60668	-1.26283
1.22772e+06	6.74781	6.7016		1.22772e+06	-1.59326	-1.25346
1.24694e+06	6.74782	6.70158		1.24694e+06	-1.58094	-1.24439
1.26646e+06	6.74754	6.70156		1.26646e+06	-1.57247	-1.23561
1.28629e+06	6.74734	6.70154		1.28629e+06	-1.56	-1.22714
1.30643e+06	6.74683	6.70152		1.30643e+06	-1.55326	-1.21896
1.32689e+06	6.74668	6.7015		1.32689e+06	-1.54367	-1.21107
1.34767e+06	6.74634	6.70148		1.34767e+06	-1.53057	-1.20348
1.36877e+06	6.74603	6.70146		1.36877e+06	-1.52443	-1.19618
1.3902e+06	6.74599	6.70144		1.3902e+06	-1.51427	-1.18917
1.41197e+06	6.74572	6.70143		1.41197e+06	-1.50529	-1.18244
1.43408e+06	6.74561	6.70141		1.43408e+06	-1.49426	-1.176
1.45653e+06	6.74534	6.7014		1.45653e+06	-1.48828	-1.16984
1.47934e+06	6.7453	6.70138		1.47934e+06	-1.47942	-1.16396
1.5025e+06	6.74484	6.70137		1.5025e+06	-1.47255	-1.15837
1.52602e+06	6.74487	6.70136		1.52602e+06	-1.4662	-1.15306
1.54992e+06	6.74471	6.70135		1.54992e+06	-1.46132	-1.14802
1.57419e+06	6.74445	6.70133		1.57419e+06	-1.45492	-1.14326
1.59884e+06	6.74414	6.70132		1.59884e+06	-1.44995	-1.13878
1.62387e+06	6.74405	6.70131		1.62387e+06	-1.44184	-1.13457
1.6493e+06	6.74399	6.7013		1.6493e+06	-1.43692	-1.13063
1.67512e+06	6.74392	6.7013		1.67512e+06	-1.43684	-1.12697
1.70135e+06	6.74361	6.70129		1.70135e+06	-1.43257	-1.12358
1.72799e+06	6.74311	6.70128		1.72799e+06	-1.42872	-1.12046
1.75505e+06	6.74314	6.70127		1.75505e+06	-1.41999	-1.11761
1.78253e+06	6.74317	6.70127		1.78253e+06	-1.41752	-1.11503
1.81044e+06	6.74277	6.70126		1.81044e+06	-1.41541	-1.11272
1.83878e+06	6.74251	6.70126		1.83878e+06	-1.41091	-1.11068
1.86758e+06	6.74251	6.70126		1.86758e+06	-1.41081	-1.10891
1.89682e+06	6.74243	6.70125		1.89682e+06	-1.40717	-1.1074
1.92652e+06	6.74201	6.70125		1.92652e+06	-1.40706	-1.10616
1.95668e+06	6.74202	6.70125		1.95668e+06	-1.40364	-1.10519
1.98732e+06	6.74161	6.70125		1.98732e+06	-1.40176	-1.10449
2.01844e+06	6.74151	6.70124		2.01844e+06	-1.39901	-1.10405
2.05004e+06	6.74156	6.70124		2.05004e+06	-1.40209	-1.10388
2.08214e+06	6.7415	6.70124		2.08214e+06	-1.40111	-1.10397
2.11474e+06	6.74135	6.70124		2.11474e+06	-1.39661	-1.10433
2.14785e+06	6.7412	6.70125		2.14785e+06	-1.39722	-1.10496
2.18149e+06	6.74086	6.70125		2.18149e+06	-1.39663	-1.10585
2.21564e+06	6.74087	6.70125		2.21564e+06	-1.39691	-1.10701
2.25034e+06	6.74063	6.70125		2.25034e+06	-1.40089	-1.10844
2.28557e+06	6.74067	6.70126		2.28557e+06	-1.40023	-1.11014
2.32136e+06	6.74066	6.70126		2.32136e+06	-1.40337	-1.1121
2.35771e+06	6.74048	6.70127		2.35771e+06	-1.40494	-1.11433
2.39462e+06	6.74031	6.70127		2.39462e+06	-1.40804	-1.11683
2.43212e+06	6.74022	6.70128		2.43212e+06	-1.40948	-1.1196
2.4702e+06	6.73993	6.70129		2.4702e+06	-1.41328	-1.12264
2.50888e+06	6.74001	6.70129		2.50888e+06	-1.41574	-1.12595
2.54816e+06	6.73986	6.7013		2.54816e+06	-1.41993	-1.12954
2.58806e+06	6.73974	6.70131		2.58806e+06	-1.42317	-1.13339
2.62858e+06	6.7395	6.70132		2.62858e+06	-1.42636	-1.13752
2.66974e+06	6.73946	6.70133		2.66974e+06	-1.43207	-1.14193
2.71154e+06	6.73951	6.70134		2.71154e+06	-1.43615	-1.1466
2.754e+06	6.73929	6.70135		2.754e+06	-1.44076	-1.15156
2.79712e+06	6.7393	6.70137		2.79712e+06	-1.44433	-1.15679
2.84092e+06	6.73912	6.70138		2.84092e+06	-1.45338	-1.16231
2.8854e+06	6.73904	6.70139		2.8854e+06	-1.45845	-1.1681
2.93058e+06	6.73877	6.70141		2.93058e+06	-1.4631	-1.17418
2.97647e+06	6.73853	6.70142		2.97647e+06	-1.46937	-1.18053
3.02307e+06	6.73821	6.70144		3.02307e+06	-1.47538	-1.18718
3.07041e+06	6.73798	6.70146		3.07041e+06	-1.48168	-1.19411
3.11848e+06	6.73778	6.70147		3.11848e+06	-1.48808	-1.20133
3.16731e+06	6.73782	6.70149		3.16731e+06	-1.49572	-1.20883
3.2169e+06	6.73787	6.70151		3.2169e+06	-1.50536	-1.21663
3.26727e+06	6.73762	6.70153		3.26727e+06	-1.51432	-1.22473
3.31843e+06	6.73761	6.70155		3.31843e+06	-1.52337	-1.23311
3.37039e+06	6.73747	6.70157		3.37039e+06	-1.53372	-1.2418
3.42316e+06	6.73746	6.7016		3.42316e+06	-1.54272	-1.25079
3.47676e+06	6.73728	6.70162		3.47676e+06	-1.55465	-1.26007
3.5312e+06	6.73717	6.70165		3.5312e+06	-1.56471	-1.26967
3.58649e+06	6.73742	6.70167		3.58649e+06	-1.57425	-1.27956
3.64265e+06	6.73715	6.7017		3.64265e+06	-1.58675	-1.28977
3.69969e+06	6.7371	6.70173		3.69969e+06	-1.59819	-1.30029
3.75761e+06	6.7369	6.70175		3.75761e+06	-1.6082	-1.31112
3.81645e+06	6.73676	6.70178		3.81645e+06	-1.62016	-1.32227
3.87621e+06	6.73673	6.70182		3.87621e+06	-1.63361	-1.33373
3.9369e+06	6.73677	6.70185		3.9369e+06	-1.64825	-1.34552
3.99854e+06	6.73648	6.70188		3.99854e+06	-1.66158	-1.35763
4.06115e+06	6.73636	6.70192		4.06115e+06	-1.6779	-1.37007
4.12474e+06	6.73623	6.70195		4.12474e+06	-1.69053	-1.38284
4.18933e+06	6.73631	6.70199		4.18933e+06	-1.70427	-1.39595
4.25492e+06	6.73623	6.70203		4.25492e+06	-1.72101	-1.40939
4.32155e+06	6.73615	6.70207		4.32155e+06	-1.73377	-1.42317
4.38921e+06	6.73617	6.70211		4.38921e+06	-1.75228	-1.43729
4.45794e+06	6.73609	6.70215		4.45794e+06	-1.76752	-1.45177
4.52774e+06	6.736	6.7022		4.52774e+06	-1.78528	-1.46659
4.59863e+06	6.73598	6.70224		4.59863e+06	-1.80186	-1.48176
4.67064e+06	6.73587	6.70229		4.67064e+06	-1.8181	-1.49729
4.74377e+06	6.73559	6.70234		4.74377e+06	-1.83642	-1.51319
4.81805e+06	6.73548	6.70239		4.81805e+06	-1.85328	-1.52944
4.89349e+06	6.73548	6.70244		4.89349e+06	-1.87297	-1.54607
4.97011e+06	6.73533	6.70249		4.97011e+06	-1.88942	-1.56307
5.04793e+06	6.73556	6.70255		5.04793e+06	-1.90951	-1.58044
5.12697e+06	6.73538	6.70261		5.12697e+06	-1.92863	-1.5982
5.20725e+06	6.7353	6.70267		5.20725e+06	-1.94922	-1.61634
5.28878e+06	6.73527	6.70273		5.28878e+06	-1.97087	-1.63488
5.37159e+06	6.73522	6.70279		5.37159e+06	-1.99202	-1.6538
5.4557e+06	6.73511	6.70286		5.4557e+06	-2.0129	-1.67313
5.54112e+06	6.73493	6.70293		5.54112e+06	-2.03804	-1.69285
5.62789e+06	6.73504	6.703		5.62789e+06	-2.05935	-1.71299
5.71601e+06	6.73501	6.70307		5.71601e+06	-2.08408	-1.73354
5.80551e+06	6.73485	6.70314		5.80551e+06	-2.10682	-1.7545
5.89641e+06	6.73479	6.70322		5.89641e+06	-2.13086	-1.77589
5.98873e+06	6.73464	6.7033		5.98873e+06	-2.15349	-1.79771
6.0825e+06	6.73473	6.70338		6.0825e+06	-2.18173	-1.81996
6.17774e+06	6.73465	6.70347		6.17774e+06	-2.20735	-1.84265
6.27447e+06	6.73463	6.70355		6.27447e+06	-2.23318	-1.86578
6.37272e+06	6.73451	6.70364		6.37272e+06	-2.26072	-1.88936
6.4725e+06	6.73465	6.70374		6.4725e+06	-2.28738	-1.9134
6.57385e+06	6.73466	6.70383		6.57385e+06	-2.31655	-1.9379
6.67678e+06	6.73458	6.70393		6.67678e+06	-2.34181	-1.96286
6.78132e+06	6.7347	6.70404		6.78132e+06	-2.3726	-1.9883
6.8875e+06	6.73459	6.70414		6.8875e+06	-2.39943	-2.01422
6.99535e+06	6.7345	6.70425		6.99535e+06	-2.42851	-2.04062
7.10488e+06	6.73449	6.70436		7.10488e+06	-2.46091	-2.06751
7.21613e+06	6.7344	6.70448		7.21613e+06	-2.49523	-2.0949
7.32911e+06	6.73437	6.7046		7.32911e+06	-2.5277	-2.1228
7.44387e+06	6.73422	6.70473		7.44387e+06	-2.5586	-2.1512
7.56043e+06	6.73437	6.70485		7.56043e+06	-2.59394	-2.18012
7.67881e+06	6.73426	6.70499		7.67881e+06	-2.62572	-2.20957
7.79904e+06	6.73423	6.70512		7.79904e+06	-2.66062	-2.23955
7.92116e+06	6.73421	6.70526		7.92116e+06	-2.69557	-2.27007
8.04519e+06	6.73417	6.70541		8.04519e+06	-2.73	-2.30113
8.17116e+06	6.73415	6.70556		8.17116e+06	-2.76606	-2.33275
8.2991e+06	6.73378	6.70571		8.2991e+06	-2.80462	-2.36493
8.42904e+06	6.73413	6.70587		8.42904e+06	-2.84049	-2.39768
8.56102e+06	6.73404	6.70604		8.56102e+06	-2.87847	-2.431
8.69507e+06	6.73383	6.7062		8.69507e+06	-2.91759	-2.46491
8.83122e+06	6.73397	6.70638		8.83122e+06	-2.95585	-2.49941
8.9695e+06	6.73423	6.70656		8.9695e+06	-2.99526	-2.53451
9.10994e+06	6.73444	6.70675		9.10994e+06	-3.03538	-2.57022
9.25258e+06	6.7344	6.70694		9.25258e+06	-3.07503	-2.60655
9.39746e+06	6.73469	6.70714		9.39746e+06	-3.11614	-2.6435
9.5446e+06	6.73456	6.70734		9.5446e+06	-3.15529	-2.68109
9.69405e+06	6.73477	6.70755		9.69405e+06	-3.19869	-2.71933
9.84584e+06	6.73492	6.70777		9.84584e+06	-3.2416	-2.75821
10000000	6.73488	6.708		10000000	-3.28592	-2.79776
1000	193.461	132.798		1000	-81.8462	-87.1081
1011.58	191.416	131.282		1011.58	-81.8383	-87.0747
1023.29	189.39	129.783		1023.29	-81.8272	-87.0409
1035.14	187.356	128.302		1035.14	-81.8244	-87.0067
1047.13	185.371	126.837		1047.13	-81.8157	-86.9721
1059.25	183.391	125.389		1059.25	-81.7974	-86.9371
1071.52	181.451	123.958		1071.52	-81.7908	-86.9017
1083.93	179.506	122.543		1083.93	-81.7726	-86.8659
1096.48	177.606	121.145		1096.48	-81.7587	-86.8297
1109.17	175.693	119.762		1109.17	-81.7495	-86.793
1122.02	173.836	118.396		1122.02	-81.7395	-86.756
1135.01	171.981	117.045		1135.01	-81.7239	-86.7185
1148.15	170.156	115.709		1148.15	-81.7185	-86.6806
1161.45	168.345	114.389		1161.45	-81.7013	-86.6422
1174.9	166.546	113.084		1174.9	-81.6976	-86.6034
1188.5	164.771	111.795		1188.5	-81.6835	-86.5642
1202.26	163.012	110.52		1202.26	-81.6703	-86.5245
1216.19	161.277	109.259		1216.19	-81.6516	-86.4844
1230.27	159.561	108.013		1230.27	-81.6354	-86.4438
1244.52	157.851	106.781		1244.52	-81.622	-86.4027
1258.92	156.174	105.564		1258.92	-81.6014	-86.3611
1273.5	154.502	104.361		1273.5	-81.5911	-86.3191
1288.25	152.865	103.171		1288.25	-81.5734	-86.2766
1303.17	151.226	101.995		1303.17	-81.5531	-86.2336
1318.26	149.617	100.832		1318.26	-81.5439	-86.1901
1333.52	148.023	99.6834		1333.52	-81.5253	-86.1462
1348.96	146.449	98.5474		1348.96	-81.5081	-86.1017
1364.58	144.89	97.4246		1364.58	-81.492	-86.0567
1380.38	143.35	96.3147		1380.38	-81.4691	-86.0112
1396.37	141.826	95.2176		1396.37	-81.4579	-85.9651
1412.54	140.308	94.133		1412.54	-81.4385	-85.9185
1428.89	138.811	93.061		1428.89	-81.4162	-85.8714
1445.44	137.337	92.0013		1445.44	-81.3893	-85.8238
1462.18	135.872	90.9538		1462.18	-81.3743	-85.7756
1479.11	134.42	89.9184		1479.11	-81.352	-85.7269
1496.24	132.989	88.8948		1496.24	-81.336	-85.6776
1513.56	131.577	87.8831		1513.56	-81.3133	-85.6277
1531.09	130.162	86.883		1531.09	-81.2914	-85.5773
1548.82	128.777	85.8943		1548.82	-81.2688	-85.5263
1566.75	127.403	84.9172		1566.75	-81.2518	-85.4747
1584.89	126.034	83.9512		1584.89	-81.2292	-85.4225
1603.24	124.695	82.9964		1603.24	-81.2113	-85.3698
1621.81	123.365	82.0526		1621.81	-81.1907	-85.3164
1640.59	122.059	81.1196		1640.59	-81.1658	-85.2624
1659.59	120.754	80.1974		1659.59	-81.1425	-85.2078
1678.8	119.462	79.2858		1678.8	-81.1194	-85.1525
1698.24	118.194	78.3848		1698.24	-81.0954	-85.0967
1717.91	116.944	77.4941		1717.91	-81.07	-85.0402
1737.8	115.695	76.6137		1737.8	-81.0451	-84.9831
1757.92	114.454	75.7435		1757.92	-81.0232	-84.9253
1778.28	113.233	74.8833		1778.28	-80.9936	-84.8668
1798.87	112.036	74.033		1798.87	-80.9644	-84.8077
1819.7	110.838	73.1925		1819.7	-80.9483	-84.7479
1840.77	109.658	72.3618		1840.77	-80.9238	-84.6874
1862.09	108.485	71.5406		1862.09	-80.8873	-84.6263
1883.65	107.331	70.7289		1883.65	-80.8686	-84.5644
1905.46	106.197	69.9266		1905.46	-80.8365	-84.5019
1927.53	105.059	69.1335		1927.53	-80.808	-84.4386
1949.85	103.938	68.3496		1949.85	-80.7794	-84.3746
1972.42	102.826	67.5748		1972.42	-80.7533	-84.3099
1995.26	101.731	66.8089		1995.26	-80.7197	-84.2444
2018.37	100.65	66.0519		2018.37	-80.692	-84.1782
2041.74	99.5843	65.3036		2041.74	-80.6608	-84.1113
2065.38	98.5142	64.564		2065.38	-80.6316	-84.0436
2089.3	97.4663	63.833		2089.3	-80.5993	-83.9751
2113.49	96.4264	63.1104		2113.49	-80.5666	-83.9059
2137.96	95.3947	62.3962		2137.96	-80.5334	-83.8359
2162.72	94.3848	61.6902		2162.72	-80.5131	-83.765
2187.76	93.3713	60.9924		2187.76	-80.4674	-83.6934
2213.09	92.3761	60.3027		2213.09	-80.4335	-83.621
2238.72	91.3961	59.621		2238.72	-80.4019	-83.5477
2264.64	90.4208	58.9472		2264.64	-80.3707	-83.4737
2290.87	89.4587	58.2812		2290.87	-80.3324	-83.3988
2317.39	88.5164	57.6229		2317.39	-80.3027	-83.323
2344.23	87.566	56.9723		2344.23	-80.2618	-83.2464
2371.37	86.6386	56.3292		2371.37	-80.2251	-83.1689
2398.83	85.7132	55.6936		2398.83	-80.1933	-83.0906
2426.61	84.8011	55.0654		2426.61	-80.1558	-83.0114
2454.71	83.9032	54.4444		2454.71	-80.1158	-82.9313
2483.13	83.0075	53.8307		2483.13	-80.0746	-82.8503
2511.89	82.1316	53.2241		2511.89	-80.0362	-82.7683
2540.97	81.2549	52.6246		2540.97	-79.9957	-82.6855
2570.4	80.3854	52.032		2570.4	-79.9543	-82.6017
2600.16	79.5342	51.4463		2600.16	-79.9176	-82.517
2630.27	78.6937	50.8675		2630.27	-79.8773	-82.4314
2660.72	77.8563	50.2954		2660.72	-79.8349	-82.3448
2691.53	77.0285	49.7299		2691.53	-79.7867	-82.2572
2722.7	76.2044	49.1711		2722.7	-79.7427	-82.1686
2754.23	75.3956	48.6187		2754.23	-79.6978	-82.0791
2786.12	74.5944	48.0728		2786.12	-79.6552	-81.9886
2818.38	73.8037	47.5333		2818.38	-79.6085	-81.897
2851.02	73.0178	47		2851.02	-79.5591	-81.8045
2884.03	72.2429	46.473		2884.03	-79.5177	-81.7109
2917.43	71.4812	45.9522		2917.43	-79.4694	-81.6162
2951.21	70.7186	45.4374		2951.21	-79.425	-81.5206
2985.38	69.9741	44.9287		2985.38	-79.3848	-81.4238
3019.95	69.229	44.4259		3019.95	-79.3254	-81.326
3054.92	68.4977	43.929		3054.92	-79.2803	-81.2271
3090.3	67.7672	43.4379		3090.3	-79.232	-81.1272
3126.08	67.0456	42.9526		3126.08	-79.1839	-81.0261
3162.28	66.3326	42.4729		3162.28	-79.1346	-80.9239
3198.89	65.6307	41.9989		3198.89	-79.0773	-80.8206
3235.94	64.9327	41.5304		3235.94	-79.0201	-80.7161
3273.41	64.2491	41.0675		3273.41	-78.9674	-80.6105
3311.31	63.5629	40.61		3311.31	-78.9199	-80.5038
3349.65	62.8871	40.1579		3349.65	-78.8611	-80.3958
3388.44	62.2256	39.711		3388.44	-78.8035	-80.2867
3427.68	61.5669	39.2695		3427.68	-78.7491	-80.1764
3467.37	60.9153	38.8331		3467.37	-78.6971	-80.0649
3507.52	60.2704	38.4019		3507.52	-78.636	-79.9522
3548.13	59.6313	37.9758		3548.13	-78.5738	-79.8383
3589.22	58.9975	37.5547		3589.22	-78.5167	-79.7231
3630.78	58.3764	37.1386		3630.78	-78.4569	-79.6067
3672.82	57.759	36.7274		3672.82	-78.3953	-79.489
3715.35	57.1474	36.321		3715.35	-78.336	-79.3701
3758.37	56.5408	35.9195		3758.37	-78.2724	-79.2498
3801.89	55.9445	35.5227		3801.89	-78.2077	-79.1283
3845.92	55.3517	35.1306		3845.92	-78.1463	-79.0055
3890.45	54.7711	34.7432		3890.45	-78.083	-78.8813
3935.5	54.1888	34.3604		3935.5	-78.0146	-78.7558
3981.07	53.6213	33.9821		3981.07	-77.9509	-78.629
4027.17	53.0539	33.6083		4027.17	-77.8826	-78.5008
4073.8	52.4948	33.239		4073.8	-77.8098	-78.3713
4120.98	51.9464	32.8741		4120.98	-77.7512	-78.2403
4168.69	51.3925	32.5135		4168.69	-77.6804	-78.108
4216.97	50.8554	32.1572		4216.97	-77.6078	-77.9743
4265.8	50.3153	31.8052		4265.8	-77.5337	-77.8392
4315.19	49.7874	31.4573		4315.19	-77.4614	-77.7026
4365.16	49.2666	31.1137		4365.16	-77.3899	-77.5646
4415.7	48.7489	30.7741		4415.7	-77.3152	-77.4252
4466.84	48.2333	30.4387		4466.84	-77.2401	-77.2843
4518.56	47.7268	30.1072		4518.56	-77.1637	-77.1419
4570.88	47.2283	29.7797		4570.88	-77.085	-76.9981
4623.81	46.7284	29.4562		4623.81	-77.0063	-76.8527
4677.35	46.2392	29.1366		4677.35	-76.9327	-76.7058
4731.51	45.7556	28.8208		4731.51	-76.8483	-76.5575
4786.3	45.2782	28.5088		4786.3	-76.776	-76.4076
4841.72	44.8068	28.2006		4841.72	-76.687	-76.2561
4897.79	44.3315	27.8961		4897.79	-76.614	-76.1031
4954.5	43.8689	27.5953		4954.5	-76.5271	-75.9485
5011.87	43.4139	27.2981		5011.87	-76.4416	-75.7924
5069.91	42.9609	27.0046		5069.91	-76.3559	-75.6346
5128.61	42.5073	26.7146		5128.61	-76.2721	-75.4753
5188	42.0666	26.4282		5188	-76.1889	-75.3143
5248.07	41.624	26.1452		5248.07	-76.098	-75.1517
5308.84	41.1926	25.8657		5308.84	-76.0148	-74.9875
5370.32	40.7631	25.5896		5370.32	-75.9299	-74.8217
5432.5	40.336	25.3168		5432.5	-75.8351	-74.6541
5495.41	39.9176	25.0474		5495.41	-75.7415	-74.485
5559.04	39.5003	24.7814		5559.04	-75.6488	-74.3141
5623.41	39.0918	24.5185		5623.41	-75.5618	-74.1416
5688.53	38.6856	24.259		5688.53	-75.4619	-73.9673
5754.4	38.284	24.0026		5754.4	-75.3783	-73.7914
5821.03	37.8862	23.7493		5821.03	-75.2686	-73.6137
5888.44	37.4931	23.4992		5888.44	-75.1715	-73.4343
5956.62	37.1063	23.2522		5956.62	-75.0718	-73.2532
6025.6	36.721	23.0083		6025.6	-74.9723	-73.0703
6095.37	36.3382	22.7674		6095.37	-74.8678	-72.8856
6165.95	35.9663	22.5294		6165.95	-74.7633	-72.6992
6237.35	35.5932	22.2945		6237.35	-74.666	-72.5111
6309.57	35.2261	22.0625		6309.57	-74.5539	-72.3211
6382.64	34.8633	21.8333		6382.64	-74.4511	-72.1293
6456.54	34.5049	21.6071		6456.54	-74.3418	-71.9358
6531.31	34.1486	21.3836		6531.31	-74.2403	-71.7404
6606.93	33.7973	21.163		6606.93	-74.1284	-71.5432
6683.44	33.45	20.9452		6683.44	-74.0135	-71.3442
6760.83	33.1045	20.7301		6760.83	-73.8993	-71.1434
6839.12	32.7664	20.5177		6839.12	-73.7909	-70.9407
6918.31	32.4297	20.308		6918.31	-73.6718	-70.7362
6998.42	32.0978	20.101		6998.42	-73.5571	-70.5299
7079.46	31.7698	19.8966		7079.46	-73.4414	-70.3216
7161.43	31.4469	19.6948		7161.43	-73.3276	-70.1116
7244.36	31.1221	19.4956		7244.36	-73.2031	-69.8996
7328.24	30.8053	19.2989		7328.24	-73.0823	-69.6858
7413.1	30.4903	19.1048		7413.1	-72.9662	-69.4701
7498.94	30.1787	18.9131		7498.94	-72.8313	-69.2525
7585.78	29.8732	18.7239		7585.78	-72.7134	-69.033
7673.61	29.57	18.5372		7673.61	-72.586	-68.8117
7762.47	29.2697	18.3529		7762.47	-72.4603	-68.5885
7852.36	28.9715	18.1709		7852.36	-72.3326	-68.3633
7943.28	28.6802	17.9914		7943.28	-72.2052	-68.1363
8035.26	28.3884	17.8141		8035.26	-72.0722	-67.9074
8128.31	28.0994	17.6392		8128.31	-71.9412	-67.6765
8222.43	27.8178	17.4666		8222.43	-71.8058	-67.4438
8317.64	27.5378	17.2962		8317.64	-71.6718	-67.2092
8413.95	27.2606	17.1281		8413.95	-71.5258	-66.9727
8511.38	26.9834	16.9622		8511.38	-71.3873	-66.7343
8609.94	26.7141	16.7984		8609.94	-71.2456	-66.494
8709.64	26.4455	16.6369		8709.64	-71.1051	-66.2518
8810.49	26.1802	16.4775		8810.49	-70.9635	-66.0077
8912.51	25.9194	16.3202		8912.51	-70.8203	-65.7617
9015.71	25.6584	16.165		9015.71	-70.6611	-65.5138
9120.11	25.4018	16.012		9120.11	-70.5149	-65.2641
9225.71	25.1478	15.8609		9225.71	-70.3679	-65.0125
9332.54	24.9014	15.7119		9332.54	-70.2207	-64.759
9440.61	24.653	15.5649		9440.61	-70.0655	-64.5036
9549.93	24.4103	15.4199		9549.93	-69.9113	-64.2464
9660.51	24.1698	15.2769		9660.51	-69.7568	-63.9874
9772.37	23.9313	15.1358		9772.37	-69.5999	-63.7265
9885.53	23.6931	14.9967		9885.53	-69.441	-63.4637
10000	23.4608	14.8595		10000	-69.2868	-63.1992
10115.8	23.2281	14.7241		10115.8	-69.1292	-62.9328
10232.9	23.0012	14.5906		10232.9	-68.9648	-62.6646
10351.4	22.779	14.459		10351.4	-68.8046	-62.3947
10471.3	22.5532	14.3292		10471.3	-68.6294	-62.1229
10592.5	22.3342	14.2012		10592.5	-68.4648	-61.8494
10715.2	22.1187	14.075		10715.2	-68.301	-61.5742
10839.3	21.9032	13.9505		10839.3	-68.127	-61.2972
10964.8	21.6911	13.8279		10964.8	-67.9594	-61.0184
11091.7	21.4823	13.7069		11091.7	-67.7806	-60.738
11220.2	21.2767	13.5877		11220.2	-67.6171	-60.4559
11350.1	21.0711	13.4701		11350.1	-67.4406	-60.1721
11481.5	20.8714	13.3542		11481.5	-67.2665	-59.8867
11614.5	20.6709	13.24		11614.5	-67.0894	-59.5996
11749	20.4701	13.1275		11749	-66.9107	-59.3109
11885	20.2739	13.0165		11885	-66.7299	-59.0206
12022.6	20.0807	12.9072		12022.6	-66.5474	-58.7287
12161.9	19.8894	12.7994		12161.9	-66.3532	-58.4353
12302.7	19.7014	12.6932		12302.7	-66.1702	-58.1403
12445.1	19.517	12.5886		12445.1	-65.9836	-57.8439
12589.3	19.3309	12.4855		12589.3	-65.7889	-57.546
12735	19.1525	12.3839		12735	-65.6037	-57.2466
12882.5	18.9712	12.2838		12882.5	-65.4116	-56.9457
13031.7	18.7953	12.1852		13031.7	-65.2129	-56.6435
13182.6	18.6193	12.0881		13182.6	-65.0246	-56.3399
13335.2	18.447	11.9924		13335.2	-64.828	-56.0349
13489.6	18.2765	11.8981		13489.6	-64.6306	-55.7286
13645.8	18.1059	11.8053		13645.8	-64.4182	-55.4211
13803.8	17.9407	11.7139		13803.8	-64.2212	-55.1122
13963.7	17.7738	11.6238		13963.7	-64.0194	-54.8021
14125.4	17.6121	11.5352		14125.4	-63.8134	-54.4909
14288.9	17.4521	11.4478		14288.9	-63.6046	-54.1784
14454.4	17.2944	11.3619		14454.4	-63.3914	-53.8649
14621.8	17.1378	11.2772		14621.8	-63.1879	-53.5502
14791.1	16.9833	11.1939		14791.1	-62.9711	-53.2345
14962.4	16.8291	11.1118		14962.4	-62.7643	-52.9177
15135.6	16.6779	11.031		15135.6	-62.5423	-52.5999
15310.9	16.5293	10.9515		15310.9	-62.3322	-52.2812
15488.2	16.3824	10.8733		15488.2	-62.117	-51.9616
15667.5	16.2373	10.7962		15667.5	-61.8914	-51.641
15848.9	16.0936	10.7204		15848.9	-61.671	-51.3197
16032.5	15.9509	10.6458		16032.5	-61.4448	-50.9975
16218.1	15.8118	10.5724		16218.1	-61.2138	-50.6745
16405.9	15.6738	10.5002		16405.9	-60.9942	-50.3508
16595.9	15.5377	10.4291		16595.9	-60.7605	-50.0264
16788	15.403	10.3591		16788	-60.534	-49.7014
16982.4	15.2685	10.2903		16982.4	-60.3033	-49.3758
17179.1	15.1372	10.2227		17179.1	-60.068	-49.0495
17378	15.0091	10.1561		17378	-59.8342	-48.7228
17579.2	14.8808	10.0906		17579.2	-59.5993	-48.3956
17782.8	14.7541	10.0262		17782.8	-59.3605	-48.0679
17988.7	14.6296	9.96284		17988.7	-59.1265	-47.7398
18197	14.5056	9.90055		18197	-58.894	-47.4114
18407.7	14.3845	9.83929		18407.7	-58.6464	-47.0826
18620.9	14.2662	9.77905		18620.9	-58.4045	-46.7536
18836.5	14.1479	9.71983		18836.5	-58.1608	-46.4243
19054.6	14.0308	9.6616		19054.6	-57.9181	-46.0949
19275.2	13.9149	9.60436		19275.2	-57.6684	-45.7653
19498.4	13.8021	9.54809		19498.4	-57.4149	-45.4356
19724.2	13.6885	9.49278		19724.2	-57.1686	-45.1059
19952.6	13.5784	9.43841		19952.6	-56.9141	-44.7761
20183.7	13.4689	9.38498		20183.7	-56.6607	-44.4464
20417.4	13.3605	9.33247		20417.4	-56.4037	-44.1167
20653.8	13.2546	9.28087		20653.8	-56.1511	-43.7872
20893	13.1497	9.23016		20893	-55.8907	-43.4578
21134.9	13.0464	9.18034		21134.9	-55.6388	-43.1287
21379.6	12.9448	9.13138		21379.6	-55.3775	-42.7998
21627.2	12.8441	9.08329		21627.2	-55.1158	-42.4711
21877.6	12.7433	9.03604		21877.6	-54.8539	-42.1428
22130.9	12.6463	8.98963		22130.9	-54.5817	-41.8149
22387.2	12.5488	8.94405		22387.2	-54.3286	-41.4874
22646.4	12.4544	8.89927		22646.4	-54.0599	-41.1604
22908.7	12.3599	8.8553		22908.7	-53.7839	-40.8339
23173.9	12.2672	8.81212		23173.9	-53.5191	-40.5079
23442.3	12.1767	8.76971		23442.3	-53.2534	-40.1825
23713.7	12.0858	8.72807		23713.7	-52.9772	-39.8577
23988.3	11.9972	8.68718		23988.3	-52.7069	-39.5337
24266.1	11.9087	8.64704		24266.1	-52.4346	-39.2103
24547.1	11.822	8.60763		24547.1	-52.1595	-38.8876
24831.3	11.7368	8.56894		24831.3	-51.8851	-38.5658
25118.9	11.6539	8.53097		25118.9	-51.6098	-38.2448
25409.7	11.5707	8.49369		25409.7	-51.3334	-37.9246
25704	11.4884	8.45711		25704	-51.0503	-37.6053
26001.6	11.4078	8.4212		26001.6	-50.7744	-37.287
26302.7	11.3289	8.38596		26302.7	-50.4993	-36.9697
26607.3	11.2508	8.35138		26607.3	-50.2077	-36.6533
26915.3	11.1741	8.31745		26915.3	-49.9332	-36.3381
27227	11.0975	8.28416		27227	-49.6464	-36.0239
27542.3	11.0231	8.25149		27542.3	-49.367	-35.7108
27861.2	10.9486	8.21945		27861.2	-49.0834	-35.3988
28183.8	10.877	8.18801		28183.8	-48.7949	-35.0881
28510.2	10.8054	8.15717		28510.2	-48.5124	-34.7785
28840.3	10.7345	8.12692		28840.3	-48.2302	-34.4702
29174.3	10.6644	8.09724		29174.3	-47.9405	-34.1632
29512.1	10.5965	8.06814		29512.1	-47.6603	-33.8575
29853.8	10.5284	8.0396		29853.8	-47.3768	-33.5531
30199.5	10.462	8.01161		30199.5	-47.0821	-33.25
30549.2	10.3962	7.98417		30549.2	-46.7938	-32.9484
30903	10.3326	7.95725		30903	-46.5046	-32.6482
31260.8	10.2689	7.93086		31260.8	-46.2191	-32.3494
31622.8	10.2065	7.90499		31622.8	-45.9286	-32.0521
31989	10.1442	7.87962		31989	-45.6347	-31.7563
32359.4	10.083	7.85475		32359.4	-45.3521	-31.462
32734.1	10.0232	7.83037		32734.1	-45.057	-31.1692
33113.1	9.96394	7.80648		33113.1	-44.7649	-30.8781
33496.5	9.90648	7.78305		33496.5	-44.4752	-30.5885
33884.4	9.84912	7.76009		33884.4	-44.1821	-30.3005
34276.8	9.79287	7.73759		34276.8	-43.8866	-30.0141
34673.7	9.73748	7.71553		34673.7	-43.5939	-29.7293
35075.2	9.68294	7.69392		35075.2	-43.3062	-29.4463
35481.3	9.62898	7.67274		35481.3	-43.0131	-29.1649
35892.2	9.57604	7.65199		35892.2	-42.7223	-28.8852
36307.8	9.52404	7.63165		36307.8	-42.4286	-28.6072
36728.2	9.47327	7.61172		36728.2	-42.1393	-28.331
37153.5	9.42221	7.5922		37153.5	-41.8415	-28.0565
37583.7	9.37319	7.57307		37583.7	-41.547	-27.7838
38018.9	9.32408	7.55434		38018.9	-41.2583	-27.5128
38459.2	9.27661	7.53598		38459.2	-40.9604	-27.2436
38904.5	9.22895	7.518		38904.5	-40.6742	-26.9762
39355	9.18244	7.50038		39355	-40.3732	-26.7107
39810.7	9.13672	7.48313		39810.7	-40.0883	-26.4469
40271.7	9.09155	7.46623		40271.7	-39.7936	-26.185
40738	9.04829	7.44968		40738	-39.4999	-25.9249
41209.8	9.00413	7.43346		41209.8	-39.2115	-25.6667
41686.9	8.96137	7.41759		41686.9	-38.9242	-25.4103
42169.7	8.9198	7.40204		42169.7	-38.6321	-25.1557
42658	8.87807	7.38681		42658	-38.3484	-24.9031
43151.9	8.83742	7.37191		43151.9	-38.0563	-24.6523
43651.6	8.79729	7.35731		43651.6	-37.77	-24.4034
44157	8.75789	7.34301		44157	-37.4854	-24.1564
44668.4	8.71925	7.32902		44668.4	-37.191	-23.9112
45185.6	8.68056	7.31531		45185.6	-36.9077	-23.668
45708.8	8.64397	7.3019		45708.8	-36.6254	-23.4267
46238.1	8.60613	7.28876		46238.1	-36.3379	-23.1872
46773.5	8.57073	7.2759		46773.5	-36.0546	-22.9496
47315.1	8.53433	7.26331		47315.1	-35.7741	-22.714
47863	8.49966	7.25099		47863	-35.4892	-22.4802
48417.2	8.46504	7.23893		48417.2	-35.2062	-22.2484
48977.9	8.43124	7.22712		48977.9	-34.9265	-22.0184
49545	8.39766	7.21556		49545	-34.6429	-21.7904
50118.7	8.36542	7.20425		50118.7	-34.3675	-21.5642
50699.1	8.3328	7.19318		50699.1	-34.0941	-21.34
51286.1	8.30195	7.18234		51286.1	-33.8052	-21.1176
51880	8.27082	7.17174		51880	-33.5279	-20.8971
52480.7	8.23981	7.16136		52480.7	-33.2518	-20.6785
53088.4	8.21005	7.1512		53088.4	-32.9786	-20.4618
53703.2	8.18047	7.14126		53703.2	-32.7036	-20.247
54325	8.15152	7.13153		54325	-32.4286	-20.034
54954.1	8.12322	7.12202		54954.1	-32.1629	-19.823
55590.4	8.09512	7.1127		55590.4	-31.8966	-19.6138
56234.1	8.06754	7.10359		56234.1	-31.6227	-19.4064
56885.3	8.04128	7.09467		56885.3	-31.3531	-19.2009
57544	8.01414	7.08594		57544	-31.0819	-18.9973
58210.3	7.9883	7.07741		58210.3	-30.8212	-18.7955
58884.4	7.96249	7.06905		58884.4	-30.5546	-18.5955
59566.2	7.93754	7.06088		59566.2	-30.2916	-18.3974
60256	7.91244	7.05288		60256	-30.0287	-18.2011
60953.7	7.88852	7.04506		60953.7	-29.7691	-18.0066
61659.5	7.86463	7.03741		61659.5	-29.5142	-17.8139
62373.5	7.84105	7.02992		62373.5	-29.2514	-17.6231
63095.7	7.81778	7.0226		63095.7	-28.9927	-17.434
63826.3	7.79553	7.01543		63826.3	-28.7386	-17.2467
64565.4	7.77313	7.00842		64565.4	-28.4832	-17.0611
65313.1	7.75177	7.00157		65313.1	-28.2322	-16.8774
66069.3	7.72987	6.99486		66069.3	-27.9737	-16.6953
66834.4	7.70894	6.9883		66834.4	-27.7268	-16.5151
67608.3	7.6881	6.98189		67608.3	-27.4782	-16.3365
68391.2	7.66769	6.97561		68391.2	-27.2292	-16.1597
69183.1	7.64822	6.96947		69183.1	-26.987	-15.9846
69984.2	7.62849	6.96347		69984.2	-26.7365	-15.8113
70794.6	7.60918	6.95759		70794.6	-26.4914	-15.6396
71614.3	7.59059	6.95185		71614.3	-26.2504	-15.4696
72443.6	7.57193	6.94623		72443.6	-26.0188	-15.3013
73282.5	7.554	6.94074		73282.5	-25.7738	-15.1346
74131	7.53572	6.93536		74131	-25.5337	-14.9696
74989.4	7.51823	6.93011		74989.4	-25.299	-14.8062
75857.8	7.50107	6.92497		75857.8	-25.0622	-14.6445
76736.1	7.48397	6.91994		76736.1	-24.8264	-14.4844
77624.7	7.46761	6.91503		77624.7	-24.5995	-14.3259
78523.6	7.45131	6.91022		78523.6	-24.366	-14.169
79432.8	7.43514	6.90552		79432.8	-24.1452	-14.0137
80352.6	7.41968	6.90093		80352.6	-23.9178	-13.86
81283.1	7.404	6.89643		81283.1	-23.6873	-13.7078
82224.3	7.38906	6.89204		82224.3	-23.4725	-13.5572
83176.4	7.37458	6.88774		83176.4	-23.2389	-13.4081
84139.5	7.35991	6.88354		84139.5	-23.0225	-13.2606
85113.8	7.34532	6.87943		85113.8	-22.8028	-13.1146
86099.4	7.33072	6.87541		86099.4	-22.5827	-12.97
87096.4	7.31686	6.87148		87096.4	-22.3676	-12.827
88104.9	7.3038	6.86764		88104.9	-22.1517	-12.6855
89125.1	7.29023	6.86388		89125.1	-21.9354	-12.5454
90157.1	7.27748	6.86021		90157.1	-21.7268	-12.4068
91201.1	7.2646	6.85662		91201.1	-21.5142	-12.2696
92257.1	7.25209	6.8531		92257.1	-21.3072	-12.1339
93325.4	7.24038	6.84967		93325.4	-21.1053	-11.9996
94406.1	7.22788	6.84631		94406.1	-20.8987	-11.8667
95499.3	7.21565	6.84303		95499.3	-20.6945	-11.7352
96605.1	7.20406	6.83982		96605.1	-20.492	-11.6051
97723.7	7.19261	6.83669		97723.7	-20.2949	-11.4764
98855.3	7.18135	6.83362		98855.3	-20.1012	-11.349
100000	7.17024	6.83062		100000	-19.8994	-11.223
101158	7.15949	6.82769		101158	-19.7088	-11.0984
102329	7.14945	6.82482		102329	-19.5111	-10.975
103514	7.13832	6.82202		103514	-19.3156	-10.853
104713	7.12834	6.81928		104713	-19.1303	-10.7323
105925	7.11821	6.8166		105925	-18.9357	-10.6129
107152	7.10843	6.81399		107152	-18.7465	-10.4947
108393	7.09875	6.81143		108393	-18.5628	-10.3779
109648	7.08929	6.80892		109648	-18.3771	-10.2623
110917	7.07985	6.80648		110917	-18.2003	-10.1479
112202	7.07097	6.80409		112202	-18.01	-10.0348
113501	7.06213	6.80175		113501	-17.8271	-9.92289
114815	7.05327	6.79946		114815	-17.6518	-9.8122
116145	7.04449	6.79723		116145	-17.4781	-9.70272
117490	7.03595	6.79505		117490	-17.2932	-9.59443
118850	7.02823	6.79291		118850	-17.1289	-9.48732
120226	7.01997	6.79083		120226	-16.9536	-9.38137
121619	7.01183	6.78879		121619	-16.7823	-9.27659
123027	7.00368	6.78679		123027	-16.6119	-9.17295
124451	6.99694	6.78484		124451	-16.4473	-9.07044
125893	6.98861	6.78294		125893	-16.2837	-8.96906
127350	6.98144	6.78107		127350	-16.1162	-8.86879
128825	6.9743	6.77925		128825	-15.9535	-8.76963
130317	6.96721	6.77747		130317	-15.7871	-8.67156
131826	6.96015	6.77573		131826	-15.6289	-8.57457
133352	6.95321	6.77403		133352	-15.4674	-8.47865
134896	6.94642	6.77237		134896	-15.3122	-8.38379
136458	6.94016	6.77075		136458	-15.1565	-8.28998
138038	6.93298	6.76916		138038	-14.9965	-8.19721
139637	6.9273	6.76761		139637	-14.843	-8.10546
141254	6.9211	6.76609		141254	-14.6947	-8.01474
142889	6.91454	6.76461		142889	-14.5437	-7.92503
144544	6.90891	6.76316		144544	-14.3925	-7.83631
146218	6.90306	6.76174		146218	-14.2412	-7.74858
147911	6.89713	6.76035		147911	-14.1002	-7.66183
149624	6.89144	6.759		149624	-13.9504	-7.57605
151356	6.886	6.75768		151356	-13.8111	-7.49123
153109	6.88056	6.75638		153109	-13.6667	-7.40736
154882	6.87543	6.75512		154882	-13.5205	-7.32442
156675	6.87012	6.75388		156675	-13.3804	-7.24242
158489	6.865	6.75268		158489	-13.251	-7.16133
160325	6.85999	6.7515		160325	-13.1135	-7.08116
162181	6.85495	6.75034		162181	-12.978	-7.00189
164059	6.8502	6.74922		164059	-12.8409	-6.92351
165959	6.84489	6.74811		165959	-12.7096	-6.84602
167880	6.84064	6.74704		167880	-12.5765	-6.76939
169824	6.8363	6.74598		169824	-12.4446	-6.69364
171791	6.83141	6.74495		171791	-12.3143	-6.61873
173780	6.82745	6.74395		173780	-12.1957	-6.54468
175792	6.8229	6.74297		175792	-12.0664	-6.47146
177828	6.81864	6.742		177828	-11.9375	-6.39908
179887	6.81468	6.74107		179887	-11.8134	-6.32751
181970	6.81029	6.74015		181970	-11.6956	-6.25676
184077	6.80663	6.73925		184077	-11.5698	-6.18681
186209	6.80231	6.73837		186209	-11.4492	-6.11766
188365	6.79863	6.73752		188365	-11.3273	-6.04929
190546	6.79489	6.73668		190546	-11.2177	-5.9817
192752	6.79084	6.73586		192752	-11.0983	-5.91488
194984	6.78723	6.73506		194984	-10.9816	-5.84883
197242	6.78351	6.73428		197242	-10.8715	-5.78353
199526	6.77967	6.73352		199526	-10.7592	-5.71897
201837	6.77607	6.73277		201837	-10.6397	-5.65516
204174	6.77281	6.73204		204174	-10.5278	-5.59207
206538	6.76942	6.73133		206538	-10.4216	-5.52971
208930	6.76641	6.73063		208930	-10.3094	-5.46806
211349	6.76294	6.72995		211349	-10.2023	-5.40713
213796	6.76007	6.72928		213796	-10.096	-5.34689
216272	6.75717	6.72863		216272	-9.99307	-5.28734
218776	6.75431	6.72799		218776	-9.88716	-5.22848
221309	6.75123	6.72737		221309	-9.77993	-5.1703
223872	6.74851	6.72676		223872	-9.67642	-5.11279
226464	6.74533	6.72617		226464	-9.57653	-5.05594
229087	6.74272	6.72559		229087	-9.47358	-4.99975
231739	6.74013	6.72502		231739	-9.37767	-4.94421
234423	6.73744	6.72447		234423	-9.27699	-4.88932
237137	6.73478	6.72393		237137	-9.18068	-4.83506
239883	6.73216	6.7234		239883	-9.08303	-4.78142
242661	6.72942	6.72288		242661	-8.98893	-4.72842
245471	6.727	6.72237		245471	-8.89642	-4.67602
248313	6.72454	6.72188		248313	-8.80114	-4.62424
251189	6.72172	6.7214		251189	-8.71003	-4.57306
254097	6.71978	6.72093		254097	-8.61897	-4.52247
257040	6.7173	6.72046		257040	-8.52758	-4.47248
260016	6.71455	6.72001		260016	-8.43849	-4.42307
263027	6.71281	6.71957		263027	-8.3513	-4.37423
266073	6.71015	6.71914		266073	-8.26156	-4.32597
269153	6.70813	6.71872		269153	-8.17436	-4.27827
272270	6.70608	6.71831		272270	-8.09107	-4.23113
275423	6.70349	6.71791		275423	-8.00633	-4.18455
278612	6.70143	6.71752		278612	-7.92572	-4.13851
281838	6.69925	6.71713		281838	-7.84142	-4.09301
285102	6.69742	6.71676		285102	-7.75759	-4.04805
288403	6.69558	6.71639		288403	-7.67617	-4.00362
291743	6.69351	6.71603		291743	-7.59688	-3.95972
295121	6.69161	6.71568		295121	-7.51808	-3.91633
298538	6.68994	6.71534		298538	-7.44097	-3.87345
301995	6.68772	6.71501		301995	-7.36067	-3.83108
305492	6.68644	6.71468		305492	-7.28278	-3.78922
309030	6.68422	6.71436		309030	-7.21004	-3.74785
312608	6.68279	6.71405		312608	-7.13083	-3.70697
316228	6.68104	6.71374		316228	-7.05528	-3.66658
319890	6.6796	6.71344		319890	-6.98376	-3.62667
323594	6.67777	6.71315		323594	-6.90817	-3.58724
327341	6.6762	6.71287		327341	-6.8377	-3.54827
331131	6.67497	6.71259		331131	-6.76837	-3.50978
334965	6.67312	6.71232		334965	-6.69915	-3.47174
338844	6.67162	6.71205		338844	-6.62793	-3.43416
342768	6.6699	6.71179		342768	-6.56174	-3.39703
346737	6.66876	6.71154		346737	-6.49406	-3.36035
350752	6.667	6.71129		350752	-6.42056	-3.32411
354813	6.66603	6.71105		354813	-6.358	-3.2883
358922	6.66444	6.71081		358922	-6.29	-3.25293
363078	6.6628	6.71058		363078	-6.22724	-3.21799
367282	6.66208	6.71036		367282	-6.15686	-3.18347
371535	6.66028	6.71013		371535	-6.09905	-3.14936
375837	6.65909	6.70992		375837	-6.03355	-3.11568
380189	6.65785	6.70971		380189	-5.97054	-3.0824
384592	6.65635	6.7095		384592	-5.91046	-3.04953
389045	6.65525	6.7093		389045	-5.85196	-3.01706
393550	6.65365	6.7091		393550	-5.78942	-2.98498
398107	6.65293	6.70891		398107	-5.72828	-2.9533
402717	6.65176	6.70872		402717	-5.66899	-2.92201
407380	6.65037	6.70854		407380	-5.61177	-2.89111
412098	6.64941	6.70836		412098	-5.55438	-2.86058
416869	6.64845	6.70818		416869	-5.49819	-2.83043
421697	6.64729	6.70801		421697	-5.44477	-2.80066
426580	6.64624	6.70784		426580	-5.38678	-2.77125
431519	6.64529	6.70768		431519	-5.3405	-2.74221
436516	6.64422	6.70752		436516	-5.2773	-2.71353
441570	6.64306	6.70736		441570	-5.22287	-2.68521
446684	6.64227	6.70721		446684	-5.16922	-2.65724
451856	6.64114	6.70706		451856	-5.11361	-2.62963
457088	6.64023	6.70692		457088	-5.06626	-2.60236
462381	6.63914	6.70677		462381	-5.01194	-2.57543
467735	6.6384	6.70664		467735	-4.96473	-2.54884
473151	6.63715	6.7065		473151	-4.91338	-2.52259
478630	6.63672	6.70637		478630	-4.86088	-2.49667
484172	6.63567	6.70624		484172	-4.81487	-2.47109
489779	6.63474	6.70611		489779	-4.76877	-2.44582
495450	6.63347	6.70599		495450	-4.71832	-2.42088
501187	6.63288	6.70586		501187	-4.67205	-2.39626
506991	6.63214	6.70575		506991	-4.62386	-2.37196
512861	6.63119	6.70563		512861	-4.57594	-2.34797
518800	6.63054	6.70552		518800	-4.53348	-2.32429
524807	6.62949	6.70541		524807	-4.48527	-2.30092
530884	6.62874	6.7053		530884	-4.44056	-2.27785
537032	6.62816	6.70519		537032	-4.40074	-2.25508
543250	6.62699	6.70509		543250	-4.35274	-2.23261
549541	6.62662	6.70499		549541	-4.31188	-2.21043
555904	6.62552	6.70489		555904	-4.26578	-2.18855
562341	6.62504	6.70479		562341	-4.22534	-2.16696
568853	6.62439	6.7047		568853	-4.18252	-2.14565
575440	6.62368	6.70461		575440	-4.14416	-2.12463
582103	6.62295	6.70452		582103	-4.10014	-2.10388
588844	6.62208	6.70443		588844	-4.06025	-2.08342
595662	6.62195	6.70435		595662	-4.02024	-2.06323
602560	6.62119	6.70426		602560	-3.98165	-2.04331
609537	6.6202	6.70418		609537	-3.94078	-2.02366
616595	6.61973	6.7041		616595	-3.90582	-2.00428
623735	6.61904	6.70402		623735	-3.86539	-1.98517
630957	6.61868	6.70395		630957	-3.83185	-1.96632
638263	6.61788	6.70387		638263	-3.79153	-1.94772
645654	6.61741	6.7038		645654	-3.75665	-1.92939
653131	6.61675	6.70373		653131	-3.71722	-1.91131
660693	6.61617	6.70366		660693	-3.68371	-1.89348
668344	6.61554	6.70359		668344	-3.64562	-1.87591
676083	6.615	6.70353		676083	-3.60947	-1.85858
683912	6.61447	6.70346		683912	-3.57432	-1.8415
691831	6.61402	6.7034		691831	-3.54346	-1.82466
699842	6.61345	6.70334		699842	-3.50899	-1.80806
707946	6.61285	6.70328		707946	-3.47536	-1.7917
716143	6.61207	6.70322		716143	-3.4413	-1.77558
724436	6.61169	6.70316		724436	-3.41118	-1.7597
732825	6.61122	6.70311		732825	-3.38112	-1.74404
741310	6.61056	6.70305		741310	-3.35196	-1.72862
749894	6.6099	6.703		749894	-3.3229	-1.71343
758578	6.60951	6.70294		758578	-3.2949	-1.69846
767361	6.609	6.70289		767361	-3.25849	-1.68372
776247	6.60867	6.70284		776247	-3.22872	-1.6692
785236	6.60784	6.7028		785236	-3.19712	-1.6549
794328	6.60773	6.70275		794328	-3.17288	-1.64082
803526	6.60722	6.7027		803526	-3.14152	-1.62696
812831	6.60675	6.70266		812831	-3.11106	-1.61331
822243	6.60624	6.70261		822243	-3.08259	-1.59988
831764	6.60578	6.70257		831764	-3.05802	-1.58665
841395	6.60524	6.70253		841395	-3.02863	-1.57364
851138	6.60492	6.70249		851138	-2.99744	-1.56084
860994	6.60446	6.70245		860994	-2.9755	-1.54824
870964	6.60423	6.70241		870964	-2.94919	-1.53585
881049	6.60356	6.70237		881049	-2.92336	-1.52366
891251	6.60329	6.70233		891251	-2.89799	-1.51168
901571	6.60282	6.7023		901571	-2.87663	-1.49989
912011	6.60251	6.70226		912011	-2.85049	-1.4883
922571	6.60187	6.70223		922571	-2.82787	-1.47691
933254	6.60164	6.70219		933254	-2.79905	-1.46572
944061	6.60129	6.70216		944061	-2.77587	-1.45472
954993	6.60086	6.70213		954993	-2.75435	-1.44391
966051	6.60033	6.7021		966051	-2.73482	-1.43329
977237	6.60002	6.70207		977237	-2.70868	-1.42286
988553	6.59976	6.70204		988553	-2.68877	-1.41262
1000000	6.59923	6.70201		1000000	-2.66697	-1.40257
1.01158e+06	6.59901	6.70198		1.01158e+06	-2.64688	-1.3927
1.02329e+06	6.59862	6.70195		1.02329e+06	-2.62286	-1.38302
1.03514e+06	6.59849	6.70193		1.03514e+06	-2.60315	-1.37352
1.04713e+06	6.59791	6.7019		1.04713e+06	-2.57935	-1.36421
1.05925e+06	6.59776	6.70187		1.05925e+06	-2.55992	-1.35507
1.07152e+06	6.59719	6.70185		1.07152e+06	-2.5384	-1.34611
1.08393e+06	6.59688	6.70183		1.08393e+06	-2.5191	-1.33734
1.09648e+06	6.5964	6.7018		1.09648e+06	-2.50105	-1.32874
1.10917e+06	6.59796	6.70178		1.10917e+06	-2.50432	-1.32031
1.12202e+06	6.5972	6.70176		1.12202e+06	-2.48252	-1.31206
1.13501e+06	6.59679	6.70174		1.13501e+06	-2.4645	-1.30398
1.14815e+06	6.59708	6.70171		1.14815e+06	-2.448	-1.29608
1.16145e+06	6.59645	6.70169		1.16145e+06	-2.42988	-1.28835
1.1749e+06	6.59591	6.70167		1.1749e+06	-2.41659	-1.28079
1.1885e+06	6.59571	6.70166		1.1885e+06	-2.39908	-1.27339
1.20226e+06	6.5957	6.70164		1.20226e+06	-2.38085	-1.26617
1.21619e+06	6.59524	6.70162		1.21619e+06	-2.36568	-1.25912
1.23027e+06	6.59532	6.7016		1.23027e+06	-2.34664	-1.25223
1.24451e+06	6.59453	6.70158		1.24451e+06	-2.33117	-1.24551
1.25893e+06	6.59465	6.70157		1.25893e+06	-2.31483	-1.23895
1.2735e+06	6.59429	6.70155		1.2735e+06	-2.30041	-1.23255
1.28825e+06	6.59434	6.70153		1.28825e+06	-2.28485	-1.22632
1.30317e+06	6.59382	6.70152		1.30317e+06	-2.27137	-1.22026
1.31826e+06	6.59378	6.70151		1.31826e+06	-2.25351	-1.21435
1.33352e+06	6.5933	6.70149		1.33352e+06	-2.23868	-1.20861
1.34896e+06	6.59334	6.70148		1.34896e+06	-2.22232	-1.20302
1.36458e+06	6.59308	6.70146		1.36458e+06	-2.21242	-1.1976
1.38038e+06	6.59274	6.70145		1.38038e+06	-2.19881	-1.19233
1.39637e+06	6.59282	6.70144		1.39637e+06	-2.1849	-1.18722
1.41254e+06	6.59215	6.70143		1.41254e+06	-2.17184	-1.18227
1.42889e+06	6.59198	6.70142		1.42889e+06	-2.15465	-1.17747
1.44544e+06	6.5919	6.7014		1.44544e+06	-2.14489	-1.17283
1.46218e+06	6.5915	6.70139		1.46218e+06	-2.13454	-1.16835
1.47911e+06	6.59135	6.70138		1.47911e+06	-2.12078	-1.16402
1.49624e+06	6.59113	6.70137		1.49624e+06	-2.10803	-1.15985
1.51356e+06	6.591	6.70136		1.51356e+06	-2.09835	-1.15583
1.53109e+06	6.59108	6.70135		1.53109e+06	-2.08739	-1.15196
1.54882e+06	6.59081	6.70135		1.54882e+06	-2.0751	-1.14824
1.56675e+06	6.5904	6.70134		1.56675e+06	-2.06709	-1.14468
1.58489e+06	6.59015	6.70133		1.58489e+06	-2.05378	-1.14127
1.60325e+06	6.59005	6.70132		1.60325e+06	-2.04528	-1.13801
1.62181e+06	6.58972	6.70131		1.62181e+06	-2.03579	-1.1349
1.64059e+06	6.58969	6.70131		1.64059e+06	-2.02453	-1.13194
1.65959e+06	6.58948	6.7013		1.65959e+06	-2.01731	-1.12913
1.6788e+06	6.5894	6.7013		1.6788e+06	-2.00947	-1.12647
1.69824e+06	6.58917	6.70129		1.69824e+06	-1.99672	-1.12396
1.71791e+06	6.58904	6.70128		1.71791e+06	-1.98928	-1.1216
1.7378e+06	6.58867	6.70128		1.7378e+06	-1.98226	-1.11939
1.75792e+06	6.58861	6.70127		1.75792e+06	-1.9716	-1.11733
1.77828e+06	6.58826	6.70127		1.77828e+06	-1.96527	-1.11541
1.79887e+06	6.58826	6.70127		1.79887e+06	-1.95808	-1.11364
1.8197e+06	6.58784	6.70126		1.8197e+06	-1.94866	-1.11202
1.84077e+06	6.58801	6.70126		1.84077e+06	-1.94226	-1.11055
1.86209e+06	6.58746	6.70126		1.86209e+06	-1.93663	-1.10922
1.88365e+06	6.58744	6.70125		1.88365e+06	-1.92848	-1.10804
1.90546e+06	6.58727	6.70125		1.90546e+06	-1.92245	-1.10701
1.92752e+06	6.58711	6.70125		1.92752e+06	-1.91652	-1.10613
1.94984e+06	6.58716	6.70125		1.94984e+06	-1.90957	-1.10539
1.97242e+06	6.58684	6.70125		1.97242e+06	-1.90406	-1.10479
1.99526e+06	6.58661	6.70124		1.99526e+06	-1.90181	-1.10435
2.01837e+06	6.58669	6.70124		2.01837e+06	-1.89271	-1.10405
2.04174e+06	6.5862	6.70124		2.04174e+06	-1.88892	-1.10389
2.06538e+06	6.58635	6.70124		2.06538e+06	-1.88085	-1.10389
2.0893e+06	6.58603	6.70124		2.0893e+06	-1.87562	-1.10403
2.11349e+06	6.58583	6.70124		2.11349e+06	-1.86961	-1.10431
2.13796e+06	6.58599	6.70125		2.13796e+06	-1.86959	-1.10474
2.16272e+06	6.58585	6.70125		2.16272e+06	-1.86291	-1.10532
2.18776e+06	6.58565	6.70125		2.18776e+06	-1.85844	-1.10605
2.21309e+06	6.58566	6.70125		2.21309e+06	-1.85471	-1.10692
2.23872e+06	6.58549	6.70125		2.23872e+06	-1.85593	-1.10794
2.26464e+06	6.58524	6.70126		2.26464e+06	-1.85034	-1.1091
2.29087e+06	6.58491	6.70126		2.29087e+06	-1.84965	-1.11041
2.31739e+06	6.58516	6.70126		2.31739e+06	-1.8458	-1.11187
2.34423e+06	6.58471	6.70127		2.34423e+06	-1.84469	-1.11348
2.37137e+06	6.58484	6.70127		2.37137e+06	-1.84523	-1.11523
2.39883e+06	6.58445	6.70127		2.39883e+06	-1.83909	-1.11713
2.42661e+06	6.58445	6.70128		2.42661e+06	-1.84115	-1.11918
2.45471e+06	6.58444	6.70128		2.45471e+06	-1.83352	-1.12138
2.48313e+06	6.58412	6.70129		2.48313e+06	-1.83539	-1.12373
2.51189e+06	6.58423	6.70129		2.51189e+06	-1.83194	-1.12622
2.54097e+06	6.58389	6.7013		2.54097e+06	-1.82955	-1.12887
2.5704e+06	6.58381	6.70131		2.5704e+06	-1.83182	-1.13166
2.60016e+06	6.58373	6.70131		2.60016e+06	-1.83045	-1.1346
2.63027e+06	6.58358	6.70132		2.63027e+06	-1.82901	-1.1377
2.66073e+06	6.58365	6.70133		2.66073e+06	-1.82857	-1.14094
2.69153e+06	6.58361	6.70134		2.69153e+06	-1.83211	-1.14434
2.7227e+06	6.58352	6.70134		2.7227e+06	-1.83079	-1.14789
2.75423e+06	6.58342	6.70135		2.75423e+06	-1.83115	-1.15159
2.78612e+06	6.58298	6.70136		2.78612e+06	-1.83367	-1.15544
2.81838e+06	6.58307	6.70137		2.81838e+06	-1.83617	-1.15945
2.85102e+06	6.58272	6.70138		2.85102e+06	-1.83554	-1.16361
2.88403e+06	6.58275	6.70139		2.88403e+06	-1.83695	-1.16792
2.91743e+06	6.58257	6.7014		2.91743e+06	-1.84041	-1.17239
2.95121e+06	6.58233	6.70141		2.95121e+06	-1.84111	-1.17701
2.98538e+06	6.5825	6.70143		2.98538e+06	-1.84281	-1.18179
3.01995e+06	6.582	6.70144		3.01995e+06	-1.84569	-1.18673
3.05492e+06	6.58188	6.70145		3.05492e+06	-1.84605	-1.19182
3.0903e+06	6.58202	6.70146		3.0903e+06	-1.84969	-1.19707
3.12608e+06	6.5816	6.70148		3.12608e+06	-1.85074	-1.20248
3.16228e+06	6.58164	6.70149		3.16228e+06	-1.85231	-1.20805
3.1989e+06	6.58194	6.7015		3.1989e+06	-1.85914	-1.21378
3.23594e+06	6.58174	6.70152		3.23594e+06	-1.86248	-1.21967
3.27341e+06	6.58128	6.70153		3.27341e+06	-1.86715	-1.22572
3.31131e+06	6.58135	6.70155		3.31131e+06	-1.87193	-1.23194
3.34965e+06	6.58119	6.70157		3.34965e+06	-1.87768	-1.23831
3.38844e+06	6.58111	6.70158		3.38844e+06	-1.88409	-1.24486
3.42768e+06	6.58088	6.7016		3.42768e+06	-1.8886	-1.25156
3.46737e+06	6.58101	6.70162		3.46737e+06	-1.89237	-1.25843
3.50752e+06	6.58101	6.70163		3.50752e+06	-1.9007	-1.26547
3.54813e+06	6.58065	6.70165		3.54813e+06	-1.90678	-1.27268
3.58922e+06	6.58077	6.70167		3.58922e+06	-1.91632	-1.28006
3.63078e+06	6.58057	6.70169		3.63078e+06	-1.9186	-1.2876
3.67282e+06	6.58054	6.70171		3.67282e+06	-1.92537	-1.29532
3.71535e+06	6.58045	6.70173		3.71535e+06	-1.93441	-1.3032
3.75837e+06	6.58031	6.70175		3.75837e+06	-1.93947	-1.31126
3.80189e+06	6.58028	6.70178		3.80189e+06	-1.94709	-1.31949
3.84592e+06	6.58002	6.7018		3.84592e+06	-1.95417	-1.3279
3.89045e+06	6.58006	6.70182		3.89045e+06	-1.95943	-1.33649
3.9355e+06	6.57992	6.70185		3.9355e+06	-1.96907	-1.34525
3.98107e+06	6.57983	6.70187		3.98107e+06	-1.97524	-1.35419
4.02717e+06	6.5798	6.7019		4.02717e+06	-1.9863	-1.3633
4.0738e+06	6.57978	6.70192		4.0738e+06	-1.99435	-1.3726
4.12098e+06	6.57972	6.70195		4.12098e+06	-2.00661	-1.38208
4.16869e+06	6.57961	6.70198		4.16869e+06	-2.01372	-1.39175
4.21697e+06	6.57962	6.70201		4.21697e+06	-2.02533	-1.4016
4.2658e+06	6.57964	6.70203		4.2658e+06	-2.03626	-1.41163
4.31519e+06	6.57943	6.70206		4.31519e+06	-2.04549	-1.42185
4.36516e+06	6.57934	6.70209		4.36516e+06	-2.05366	-1.43226
4.4157e+06	6.57932	6.70213		4.4157e+06	-2.06525	-1.44286
4.46684e+06	6.57921	6.70216		4.46684e+06	-2.07606	-1.45365
4.51856e+06	6.57913	6.70219		4.51856e+06	-2.08713	-1.46463
4.57088e+06	6.57895	6.70222		4.57088e+06	-2.09828	-1.47581
4.62381e+06	6.57899	6.70226		4.62381e+06	-2.10908	-1.48718
4.67735e+06	6.57887	6.70229		4.67735e+06	-2.1193	-1.49875
4.73151e+06	6.57878	6.70233		4.73151e+06	-2.13428	-1.51051
4.7863e+06	6.57885	6.70237		4.7863e+06	-2.14124	-1.52248
4.84172e+06	6.57864	6.7024		4.84172e+06	-2.15784	-1.53465
4.89779e+06	6.57845	6.70244		4.89779e+06	-2.17099	-1.54702
4.9545e+06	6.57861	6.70248		4.9545e+06	-2.18348	-1.5596
5.01187e+06	6.57841	6.70252		5.01187e+06	-2.19668	-1.57238
5.06991e+06	6.57837	6.70257		5.06991e+06	-2.2121	-1.58537
5.12861e+06	6.57879	6.70261		5.12861e+06	-2.22647	-1.59857
5.188e+06	6.57844	6.70265		5.188e+06	-2.23853	-1.61198
5.24807e+06	6.57838	6.7027		5.24807e+06	-2.25239	-1.62561
5.30884e+06	6.57812	6.70274		5.30884e+06	-2.27127	-1.63945
5.37032e+06	6.5782	6.70279		5.37032e+06	-2.28504	-1.65351
5.4325e+06	6.57806	6.70284		5.4325e+06	-2.30277	-1.66779
5.49541e+06	6.57789	6.70289		5.49541e+06	-2.31659	-1.68228
5.55904e+06	6.5782	6.70294		5.55904e+06	-2.33065	-1.697
5.62341e+06	6.57786	6.70299		5.62341e+06	-2.34981	-1.71195
5.68853e+06	6.57775	6.70305		5.68853e+06	-2.36516	-1.72712
5.7544e+06	6.57769	6.7031		5.7544e+06	-2.38425	-1.74252
5.82103e+06	6.57772	6.70316		5.82103e+06	-2.40102	-1.75815
5.88844e+06	6.57767	6.70321		5.88844e+06	-2.42061	-1.77401
5.95662e+06	6.57768	6.70327		5.95662e+06	-2.4361	-1.79011
6.0256e+06	6.57744	6.70333		6.0256e+06	-2.454	-1.80645
6.09537e+06	6.57739	6.70339		6.09537e+06	-2.47298	-1.82302
6.16595e+06	6.57753	6.70346		6.16595e+06	-2.49163	-1.83984
6.23735e+06	6.57732	6.70352		6.23735e+06	-2.50965	-1.85689
6.30957e+06	6.57731	6.70359		6.30957e+06	-2.53253	-1.8742
6.38263e+06	6.57734	6.70365		6.38263e+06	-2.55204	-1.89175
6.45654e+06	6.57721	6.70372		6.45654e+06	-2.57222	-1.90955
6.53131e+06	6.57726	6.70379		6.53131e+06	-2.59093	-1.92761
6.60693e+06	6.57726	6.70387		6.60693e+06	-2.61424	-1.94592
6.68344e+06	6.57731	6.70394		6.68344e+06	-2.63279	-1.96448
6.76083e+06	6.57732	6.70402		6.76083e+06	-2.65392	-1.98331
6.83912e+06	6.57728	6.70409		6.83912e+06	-2.67732	-2.0024
6.91831e+06	6.57729	6.70417		6.91831e+06	-2.7001	-2.02175
6.99842e+06	6.57702	6.70425		6.99842e+06	-2.72042	-2.04137
7.07946e+06	6.57712	6.70434		7.07946e+06	-2.74463	-2.06126
7.16143e+06	6.57692	6.70442		7.16143e+06	-2.76918	-2.08143
7.24436e+06	6.57711	6.70451		7.24436e+06	-2.79294	-2.10186
7.32825e+06	6.57674	6.7046		7.32825e+06	-2.81954	-2.12258
7.4131e+06	6.57673	6.70469		7.4131e+06	-2.843	-2.14358
7.49894e+06	6.57687	6.70479		7.49894e+06	-2.86905	-2.16486
7.58578e+06	6.57674	6.70488		7.58578e+06	-2.8945	-2.18642
7.67361e+06	6.57698	6.70498		7.67361e+06	-2.91911	-2.20828
7.76247e+06	6.57671	6.70508		7.76247e+06	-2.9431	-2.23043
7.85236e+06	6.57662	6.70518		7.85236e+06	-2.97335	-2.25287
7.94328e+06	6.5766	6.70529		7.94328e+06	-2.99816	-2.27561
8.03526e+06	6.57677	6.7054		8.03526e+06	-3.02268	-2.29864
8.12831e+06	6.57637	6.70551		8.12831e+06	-3.05215	-2.32199
8.22243e+06	6.57659	6.70562		8.22243e+06	-3.08178	-2.34564
8.31764e+06	6.57645	6.70573		8.31764e+06	-3.10991	-2.3696
8.41395e+06	6.57628	6.70585		8.41395e+06	-3.13843	-2.39387
8.51138e+06	6.57635	6.70597		8.51138e+06	-3.16612	-2.41846
8.60994e+06	6.57646	6.7061		8.60994e+06	-3.19768	-2.44337
8.70964e+06	6.5768	6.70622		8.70964e+06	-3.22679	-2.4686
8.81049e+06	6.57639	6.70635		8.81049e+06	-3.25677	-2.49415
8.91251e+06	6.57629	6.70649		8.91251e+06	-3.28482	-2.52004
9.01571e+06	6.57656	6.70662		9.01571e+06	-3.31445	-2.54626
9.12011e+06	6.57684	6.70676		9.12011e+06	-3.3485	-2.57281
9.22571e+06	6.57685	6.7069		9.22571e+06	-3.37757	-2.5997
9.33254e+06	6.5769	6.70705		9.33254e+06	-3.41199	-2.62694
9.44061e+06	6.57683	6.7072		9.44061e+06	-3.44124	-2.65452
9.54993e+06	6.57701	6.70735		9.54993e+06	-3.47725	-2.68245
9.66051e+06	6.5771	6.70751		9.66051e+06	-3.50838	-2.71074
9.77237e+06	6.57727	6.70767		9.77237e+06	-3.54197	-2.73939
9.88553e+06	6.5773	6.70783		9.88553e+06	-3.57349	-2.76839
10000000	6.57766	6.708		10000000	-3.60404	-2.79776
10000000	6.46243	6.708		10000000	-3.75599	-2.79776
1.00288e+07	6.46312	6.70804		1.00288e+07	-3.76389	-2.80516
1.00577e+07	6.46333	6.70808		1.00577e+07	-3.76884	-2.81258
1.00867e+07	6.46372	6.70812		1.00867e+07	-3.77882	-2.82003
1.01158e+07	6.46393	6.70817		1.01158e+07	-3.78775	-2.8275
1.0145e+07	6.46446	6.70821		1.0145e+07	-3.79705	-2.83499
1.01742e+07	6.46469	6.70825		1.01742e+07	-3.80657	-2.84251
1.02035e+07	6.46484	6.7083		1.02035e+07	-3.81568	-2.85005
1.02329e+07	6.4652	6.70834		1.02329e+07	-3.82623	-2.85761
1.02624e+07	6.46522	6.70839		1.02624e+07	-3.8356	-2.8652
1.0292e+07	6.46581	6.70843		1.0292e+07	-3.84606	-2.87281
1.03217e+07	6.46616	6.70848		1.03217e+07	-3.85461	-2.88044
1.03514e+07	6.46647	6.70852		1.03514e+07	-3.86299	-2.8881
1.03813e+07	6.46642	6.70857		1.03813e+07	-3.87254	-2.89578
1.04112e+07	6.46683	6.70861		1.04112e+07	-3.88383	-2.90349
1.04412e+07	6.46714	6.70866		1.04412e+07	-3.894	-2.91121
1.04713e+07	6.46727	6.7087		1.04713e+07	-3.90329	-2.91897
1.05015e+07	6.46779	6.70875		1.05015e+07	-3.90824	-2.92674
1.05317e+07	6.46814	6.7088		1.05317e+07	-3.92279	-2.93455
1.05621e+07	6.46845	6.70884		1.05621e+07	-3.93145	-2.94237
1.05925e+07	6.4684	6.70889		1.05925e+07	-3.94207	-2.95022
1.06231e+07	6.46898	6.70894		1.06231e+07	-3.95061	-2.95809
1.06537e+07	6.46911	6.70899		1.06537e+07	-3.96063	-2.96599
1.06844e+07	6.46957	6.70904		1.06844e+07	-3.96841	-2.97392
1.07152e+07	6.46974	6.70908		1.07152e+07	-3.97906	-2.98186
1.07461e+07	6.47	6.70913		1.07461e+07	-3.98893	-2.98983
1.07771e+07	6.47034	6.70918		1.07771e+07	-3.9971	-2.99783
1.08081e+07	6.47067	6.70923		1.08081e+07	-4.00806	-3.00585
1.08393e+07	6.47083	6.70928		1.08393e+07	-4.01745	-3.0139
1.08705e+07	6.47152	6.70933		1.08705e+07	-4.02981	-3.02197
1.09018e+07	6.47146	6.70938		1.09018e+07	-4.03929	-3.03006
1.09333e+07	6.47185	6.70943		1.09333e+07	-4.04712	-3.03818
1.09648e+07	6.47178	6.70948		1.09648e+07	-4.05853	-3.04633
1.09964e+07	6.47223	6.70953		1.09964e+07	-4.06731	-3.0545
1.10281e+07	6.47255	6.70958		1.10281e+07	-4.07891	-3.06269
1.10599e+07	6.47291	6.70964		1.10599e+07	-4.09038	-3.07091
1.10917e+07	6.47324	6.70969		1.10917e+07	-4.1003	-3.07916
1.11237e+07	6.47359	6.70974		1.11237e+07	-4.10919	-3.08743
1.11558e+07	6.4738	6.70979		1.11558e+07	-4.1209	-3.09573
1.11879e+07	6.47385	6.70984		1.11879e+07	-4.12944	-3.10405
1.12202e+07	6.47421	6.7099		1.12202e+07	-4.14076	-3.1124
1.12525e+07	6.47437	6.70995		1.12525e+07	-4.15034	-3.12077
1.1285e+07	6.47486	6.71		1.1285e+07	-4.16371	-3.12917
1.13175e+07	6.47492	6.71006		1.13175e+07	-4.17547	-3.13759
1.13501e+07	6.47546	6.71011		1.13501e+07	-4.18681	-3.14605
1.13828e+07	6.47534	6.71017		1.13828e+07	-4.19485	-3.15452
1.14156e+07	6.47565	6.71022		1.14156e+07	-4.20439	-3.16302
1.14485e+07	6.47612	6.71028		1.14485e+07	-4.21553	-3.17155
1.14815e+07	6.47632	6.71033		1.14815e+07	-4.23014	-3.18011
1.15146e+07	6.47657	6.71039		1.15146e+07	-4.23655	-3.18869
1.15478e+07	6.4769	6.71045		1.15478e+07	-4.24996	-3.19729
1.15811e+07	6.47738	6.7105		1.15811e+07	-4.2604	-3.20593
1.16145e+07	6.47769	6.71056		1.16145e+07	-4.26894	-3.21459
1.1648e+07	6.47757	6.71062		1.1648e+07	-4.28074	-3.22327
1.16815e+07	6.47798	6.71067		1.16815e+07	-4.29129	-3.23198
1.17152e+07	6.47832	6.71073		1.17152e+07	-4.30173	-3.24072
1.1749e+07	6.47854	6.71079		1.1749e+07	-4.31305	-3.24949
1.17828e+07	6.47908	6.71085		1.17828e+07	-4.3238	-3.25828
1.18168e+07	6.4792	6.71091		1.18168e+07	-4.33474	-3.2671
1.18509e+07	6.47954	6.71097		1.18509e+07	-4.34524	-3.27595
1.1885e+07	6.47951	6.71103		1.1885e+07	-4.35731	-3.28482
1.19193e+07	6.48021	6.71109		1.19193e+07	-4.36714	-3.29372
1.19536e+07	6.48043	6.71115		1.19536e+07	-4.37765	-3.30264
1.19881e+07	6.4806	6.71121		1.19881e+07	-4.38889	-3.3116
1.20226e+07	6.48096	6.71127		1.20226e+07	-4.40205	-3.32058
1.20573e+07	6.48113	6.71133		1.20573e+07	-4.41155	-3.32959
1.20921e+07	6.48161	6.71139		1.20921e+07	-4.42248	-3.33862
1.21269e+07	6.48179	6.71145		1.21269e+07	-4.43338	-3.34769
1.21619e+07	6.48193	6.71152		1.21619e+07	-4.44642	-3.35678
1.21969e+07	6.48225	6.71158		1.21969e+07	-4.46005	-3.3659
1.22321e+07	6.48252	6.71164		1.22321e+07	-4.46739	-3.37504
1.22673e+07	6.48282	6.7117		1.22673e+07	-4.47894	-3.38422
1.23027e+07	6.48303	6.71177		1.23027e+07	-4.49063	-3.39342
1.23381e+07	6.48307	6.71183		1.23381e+07	-4.50244	-3.40265
1.23737e+07	6.48363	6.7119		1.23737e+07	-4.51454	-3.4119
1.24094e+07	6.48368	6.71196		1.24094e+07	-4.52452	-3.42119
1.24451e+07	6.48398	6.71203		1.24451e+07	-4.53806	-3.4305
1.2481e+07	6.48436	6.71209		1.2481e+07	-4.54744	-3.43984
1.2517e+07	6.4846	6.71216		1.2517e+07	-4.55862	-3.44921
1.25531e+07	6.48488	6.71223		1.25531e+07	-4.5706	-3.45861
1.25893e+07	6.48536	6.71229		1.25893e+07	-4.57965	-3.46804
1.26255e+07	6.48568	6.71236		1.26255e+07	-4.59392	-3.47749
1.26619e+07	6.48595	6.71243		1.26619e+07	-4.60361	-3.48698
1.26984e+07	6.48637	6.7125		1.26984e+07	-4.61725	-3.49649
1.2735e+07	6.4863	6.71256		1.2735e+07	-4.62817	-3.50603
1.27717e+07	6.48683	6.71263		1.27717e+07	-4.63811	-3.5156
1.28086e+07	6.48676	6.7127		1.28086e+07	-4.65429	-3.5252
1.28455e+07	6.48758	6.71277		1.28455e+07	-4.66449	-3.53483
1.28825e+07	6.48762	6.71284		1.28825e+07	-4.67401	-3.54448
1.29196e+07	6.48771	6.71291		1.29196e+07	-4.68832	-3.55417
1.29569e+07	6.48813	6.71298		1.29569e+07	-4.69678	-3.56388
1.29942e+07	6.48841	6.71305		1.29942e+07	-4.71139	-3.57363
1.30317e+07	6.48878	6.71312		1.30317e+07	-4.72462	-3.5834
1.30692e+07	6.48906	6.7132		1.30692e+07	-4.7362	-3.5932
1.31069e+07	6.48918	6.71327		1.31069e+07	-4.74794	-3.60303
1.31447e+07	6.48938	6.71334		1.31447e+07	-4.76051	-3.6129
1.31826e+07	6.48947	6.71342		1.31826e+07	-4.7725	-3.62279
1.32206e+07	6.49004	6.71349		1.32206e+07	-4.78546	-3.63271
1.32587e+07	6.48987	6.71356		1.32587e+07	-4.7986	-3.64266
1.32969e+07	6.49036	6.71364		1.32969e+07	-4.81064	-3.65264
1.33352e+07	6.49058	6.71371		1.33352e+07	-4.82693	-3.66265
1.33737e+07	6.49063	6.71379		1.33737e+07	-4.8347	-3.67269
1.34122e+07	6.49098	6.71386		1.34122e+07	-4.84928	-3.68276
1.34509e+07	6.4912	6.71394		1.34509e+07	-4.86366	-3.69286
1.34896e+07	6.49168	6.71402		1.34896e+07	-4.87358	-3.70299
1.35285e+07	6.49196	6.71409		1.35285e+07	-4.888	-3.71316
1.35675e+07	6.49202	6.71417		1.35675e+07	-4.89956	-3.72335
1.36066e+07	6.49235	6.71425		1.36066e+07	-4.91004	-3.73357
1.36458e+07	6.49284	6.71433		1.36458e+07	-4.92122	-3.74382
1.36852e+07	6.49287	6.71441		1.36852e+07	-4.93673	-3.75411
1.37246e+07	6.49308	6.71449		1.37246e+07	-4.94853	-3.76442
1.37642e+07	6.49366	6.71457		1.37642e+07	-4.96256	-3.77477
1.38038e+07	6.49364	6.71465		1.38038e+07	-4.97355	-3.78514
1.38436e+07	6.4941	6.71473		1.38436e+07	-4.98924	-3.79555
1.38835e+07	6.49425	6.71481		1.38835e+07	-5.00084	-3.80599
1.39236e+07	6.49438	6.71489		1.39236e+07	-5.01652	-3.81646
1.39637e+07	6.49483	6.71497		1.39637e+07	-5.02819	-3.82696
1.40039e+07	6.4951	6.71506		1.40039e+07	-5.04147	-3.83749
1.40443e+07	6.49524	6.71514		1.40443e+07	-5.05401	-3.84806
1.40848e+07	6.49535	6.71522		1.40848e+07	-5.06607	-3.85865
1.41254e+07	6.49606	6.71531		1.41254e+07	-5.08083	-3.86928
1.41661e+07	6.49621	6.71539		1.41661e+07	-5.0937	-3.87994
1.42069e+07	6.49647	6.71548		1.42069e+07	-5.10739	-3.89063
1.42479e+07	6.49665	6.71556		1.42479e+07	-5.11846	-3.90135
1.42889e+07	6.49674	6.71565		1.42889e+07	-5.13162	-3.9121
1.43301e+07	6.49727	6.71573		1.43301e+07	-5.14671	-3.92289
1.43714e+07	6.49746	6.71582		1.43714e+07	-5.16073	-3.93371
1.44129e+07	6.49779	6.71591		1.44129e+07	-5.17607	-3.94456
1.44544e+07	6.49781	6.716		1.44544e+07	-5.18815	-3.95544
1.44961e+07	6.49805	6.71609		1.44961e+07	-5.20378	-3.96636
1.45378e+07	6.49844	6.71618		1.45378e+07	-5.21639	-3.97731
1.45797e+07	6.49865	6.71626		1.45797e+07	-5.22907	-3.98829
1.46218e+07	6.4988	6.71635		1.46218e+07	-5.24425	-3.9993
1.46639e+07	6.49924	6.71645		1.46639e+07	-5.25776	-4.01034
1.47062e+07	6.49951	6.71654		1.47062e+07	-5.27302	-4.02142
1.47486e+07	6.49988	6.71663		1.47486e+07	-5.28355	-4.03253
1.47911e+07	6.50002	6.71672		1.47911e+07	-5.29828	-4.04368
1.48337e+07	6.5002	6.71681		1.48337e+07	-5.31348	-4.05486
1.48765e+07	6.5004	6.71691		1.48765e+07	-5.32678	-4.06607
1.49194e+07	6.50031	6.717		1.49194e+07	-5.3428	-4.07731
1.49624e+07	6.50075	6.71709		1.49624e+07	-5.35492	-4.08859
1.50055e+07	6.50041	6.71719		1.50055e+07	-5.4041	-4.0999
1.50487e+07	6.50073	6.71729		1.50487e+07	-5.41672	-4.11124
1.50921e+07	6.50073	6.71738		1.50921e+07	-5.43042	-4.12262
1.51356e+07	6.50103	6.71748		1.51356e+07	-5.44469	-4.13403
1.51792e+07	6.50136	6.71758		1.51792e+07	-5.45865	-4.14548
1.5223e+07	6.50172	6.71767		1.5223e+07	-5.47161	-4.15695
1.52669e+07	6.50177	6.71777		1.52669e+07	-5.48886	-4.16847
1.53109e+07	6.50191	6.71787		1.53109e+07	-5.50165	-4.18002
1.5355e+07	6.50235	6.71797		1.5355e+07	-5.51896	-4.1916
1.53993e+07	6.50264	6.71807		1.53993e+07	-5.53214	-4.20321
1.54437e+07	6.50314	6.71817		1.54437e+07	-5.54552	-4.21486
1.54882e+07	6.50324	6.71827		1.54882e+07	-5.56241	-4.22655
1.55328e+07	6.50321	6.71837		1.55328e+07	-5.57775	-4.23827
1.55776e+07	6.50364	6.71847		1.55776e+07	-5.59137	-4.25002
1.56225e+07	6.50383	6.71858		1.56225e+07	-5.60584	-4.26181
1.56675e+07	6.50396	6.71868		1.56675e+07	-5.62061	-4.27363
1.57127e+07	6.50434	6.71879		1.57127e+07	-5.63491	-4.28549
1.5758e+07	6.50452	6.71889		1.5758e+07	-5.65097	-4.29738
1.58034e+07	6.50506	6.71899		1.58034e+07	-5.66504	-4.30931
1.58489e+07	6.5051	6.7191		1.58489e+07	-5.68068	-4.32127
1.58946e+07	6.50513	6.71921		1.58946e+07	-5.69715	-4.33327
1.59404e+07	6.50541	6.71931		1.59404e+07	-5.71372	-4.34531
1.59864e+07	6.50576	6.71942		1.59864e+07	-5.72577	-4.35737
1.60325e+07	6.50606	6.71953		1.60325e+07	-5.74445	-4.36948
1.60787e+07	6.50636	6.71964		1.60787e+07	-5.75851	-4.38162
1.6125e+07	6.50636	6.71975		1.6125e+07	-5.77366	-4.3938
1.61715e+07	6.50686	6.71986		1.61715e+07	-5.78712	-4.40601
1.62181e+07	6.50704	6.71997		1.62181e+07	-5.80346	-4.41826
1.62648e+07	6.50733	6.72008		1.62648e+07	-5.82032	-4.43054
1.63117e+07	6.50771	6.72019		1.63117e+07	-5.8341	-4.44286
1.63587e+07	6.50756	6.72031		1.63587e+07	-5.84999	-4.45522
1.64059e+07	6.50822	6.72042		1.64059e+07	-5.8685	-4.46761
1.64532e+07	6.50851	6.72053		1.64532e+07	-5.88091	-4.48004
1.65006e+07	6.50851	6.72065		1.65006e+07	-5.89891	-4.49251
1.65482e+07	6.50891	6.72076		1.65482e+07	-5.91424	-4.50501
1.65959e+07	6.50896	6.72088		1.65959e+07	-5.93023	-4.51755
1.66437e+07	6.50921	6.721		1.66437e+07	-5.94634	-4.53013
1.66917e+07	6.50952	6.72111		1.66917e+07	-5.9599	-4.54274
1.67398e+07	6.50991	6.72123		1.67398e+07	-5.97613	-4.55539
1.6788e+07	6.51004	6.72135		1.6788e+07	-5.99209	-4.56808
1.68364e+07	6.5104	6.72147		1.68364e+07	-6.00976	-4.5808
1.6885e+07	6.51051	6.72159		1.6885e+07	-6.02582	-4.59356
1.69336e+07	6.51075	6.72171		1.69336e+07	-6.04202	-4.60636
1.69824e+07	6.5111	6.72183		1.69824e+07	-6.05748	-4.6192
1.70314e+07	6.5113	6.72196		1.70314e+07	-6.07452	-4.63207
1.70805e+07	6.51161	6.72208		1.70805e+07	-6.09177	-4.64498
1.71297e+07	6.51181	6.7222		1.71297e+07	-6.10549	-4.65793
1.71791e+07	6.512	6.72233		1.71791e+07	-6.12449	-4.67092
1.72286e+07	6.51241	6.72245		1.72286e+07	-6.13751	-4.68395
1.72783e+07	6.5127	6.72258		1.72783e+07	-6.15336	-4.69701
1.73281e+07	6.51295	6.7227		1.73281e+07	-6.17354	-4.71012
1.7378e+07	6.51317	6.72283		1.7378e+07	-6.19005	-4.72326
1.74281e+07	6.51335	6.72296		1.74281e+07	-6.20487	-4.73644
1.74783e+07	6.5136	6.72309		1.74783e+07	-6.22107	-4.74965
1.75287e+07	6.5142	6.72322		1.75287e+07	-6.23966	-4.76291
1.75792e+07	6.51414	6.72335		1.75792e+07	-6.25447	-4.7762
1.76299e+07	6.51429	6.72348		1.76299e+07	-6.27304	-4.78954
1.76807e+07	6.51484	6.72361		1.76807e+07	-6.28967	-4.80291
1.77317e+07	6.51483	6.72374		1.77317e+07	-6.30703	-4.81632
1.77828e+07	6.51521	6.72387		1.77828e+07	-6.32288	-4.82978
1.78341e+07	6.51541	6.72401		1.78341e+07	-6.34097	-4.84327
1.78855e+07	6.5154	6.72414		1.78855e+07	-6.35698	-4.8568
1.7937e+07	6.51617	6.72428		1.7937e+07	-6.37522	-4.87037
1.79887e+07	6.51622	6.72442		1.79887e+07	-6.39217	-4.88397
1.80406e+07	6.51644	6.72455		1.80406e+07	-6.40826	-4.89762
1.80926e+07	6.5167	6.72469		1.80926e+07	-6.4262	-4.91131
1.81447e+07	6.51706	6.72483		1.81447e+07	-6.44193	-4.92504
1.8197e+07	6.51729	6.72497		1.8197e+07	-6.46182	-4.93881
1.82495e+07	6.51783	6.72511		1.82495e+07	-6.47815	-4.95262
1.83021e+07	6.5176	6.72525		1.83021e+07	-6.49453	-4.96647
1.83548e+07	6.51814	6.72539		1.83548e+07	-6.51624	-4.98036
1.84077e+07	6.51831	6.72553		1.84077e+07	-6.53231	-4.99429
1.84608e+07	6.51828	6.72568		1.84608e+07	-6.54873	-5.00826
1.8514e+07	6.51874	6.72582		1.8514e+07	-6.56496	-5.02227
1.85674e+07	6.51897	6.72597		1.85674e+07	-6.58628	-5.03632
1.86209e+07	6.51936	6.72611		1.86209e+07	-6.6021	-5.05041
1.86745e+07	6.51954	6.72626		1.86745e+07	-6.62033	-5.06454
1.87284e+07	6.51977	6.72641		1.87284e+07	-6.6391	-5.07872
1.87824e+07	6.52002	6.72656		1.87824e+07	-6.65661	-5.09294
1.88365e+07	6.52065	6.72671		1.88365e+07	-6.67132	-5.10719
1.88908e+07	6.52055	6.72686		1.88908e+07	-6.69269	-5.12149
1.89452e+07	6.52105	6.72701		1.89452e+07	-6.71046	-5.13583
1.89998e+07	6.52119	6.72716		1.89998e+07	-6.72784	-5.15021
1.90546e+07	6.52136	6.72731		1.90546e+07	-6.74537	-5.16464
1.91095e+07	6.52157	6.72747		1.91095e+07	-6.76409	-5.1791
1.91646e+07	6.52193	6.72762		1.91646e+07	-6.78234	-5.19361
1.92199e+07	6.52218	6.72778		1.92199e+07	-6.80126	-5.20816
1.92752e+07	6.52249	6.72793		1.92752e+07	-6.81918	-5.22275
1.93308e+07	6.52265	6.72809		1.93308e+07	-6.83939	-5.23739
1.93865e+07	6.52293	6.72825		1.93865e+07	-6.85595	-5.25206
1.94424e+07	6.52324	6.72841		1.94424e+07	-6.87601	-5.26678
1.94984e+07	6.52346	6.72857		1.94984e+07	-6.89393	-5.28155
1.95546e+07	6.52384	6.72873		1.95546e+07	-6.91129	-5.29635
1.9611e+07	6.52402	6.72889		1.9611e+07	-6.92961	-5.3112
1.96675e+07	6.52423	6.72905		1.96675e+07	-6.94871	-5.32609
1.97242e+07	6.52452	6.72922		1.97242e+07	-6.96887	-5.34102
1.97811e+07	6.52508	6.72938		1.97811e+07	-6.98764	-5.356
1.98381e+07	6.52506	6.72955		1.98381e+07	-7.00715	-5.37102
1.98953e+07	6.52538	6.72971		1.98953e+07	-7.02699	-5.38609
1.99526e+07	6.5256	6.72988		1.99526e+07	-7.04553	-5.40119
2.00101e+07	6.52615	6.73005		2.00101e+07	-7.06435	-5.41635
2.00678e+07	6.52599	6.73022		2.00678e+07	-7.08484	-5.43154
2.01257e+07	6.52651	6.73039		2.01257e+07	-7.10578	-5.44678
2.01837e+07	6.52677	6.73056		2.01837e+07	-7.12188	-5.46206
2.02418e+07	6.52716	6.73073		2.02418e+07	-7.14057	-5.47739
2.03002e+07	6.52726	6.73091		2.03002e+07	-7.16221	-5.49276
2.03587e+07	6.52755	6.73108		2.03587e+07	-7.17923	-5.50818
2.04174e+07	6.52798	6.73126		2.04174e+07	-7.19869	-5.52364
2.04762e+07	6.52788	6.73143		2.04762e+07	-7.21894	-5.53915
2.05353e+07	6.52832	6.73161		2.05353e+07	-7.23811	-5.5547
2.05944e+07	6.52835	6.73179		2.05944e+07	-7.258	-5.57029
2.06538e+07	6.52887	6.73197		2.06538e+07	-7.2797	-5.58593
2.07133e+07	6.52886	6.73215		2.07133e+07	-7.29865	-5.60162
2.0773e+07	6.52939	6.73233		2.0773e+07	-7.31943	-5.61735
2.08329e+07	6.5299	6.73251		2.08329e+07	-7.33864	-5.63312
2.0893e+07	6.52998	6.7327		2.0893e+07	-7.3593	-5.64895
2.09532e+07	6.53014	6.73288		2.09532e+07	-7.37756	-5.66481
2.10136e+07	6.53063	6.73307		2.10136e+07	-7.39721	-5.68073
2.10741e+07	6.53081	6.73325		2.10741e+07	-7.41627	-5.69668
2.11349e+07	6.5314	6.73344		2.11349e+07	-7.43924	-5.71269
2.11958e+07	6.53139	6.73363		2.11958e+07	-7.45967	-5.72874
2.12569e+07	6.5317	6.73382		2.12569e+07	-7.47946	-5.74484
2.13182e+07	6.53177	6.73401		2.13182e+07	-7.4999	-5.76098
2.13796e+07	6.53209	6.7342		2.13796e+07	-7.52043	-5.77717
2.14412e+07	6.5327	6.7344		2.14412e+07	-7.54125	-5.79341
2.1503e+07	6.53294	6.73459		2.1503e+07	-7.56172	-5.80969
2.1565e+07	6.53277	6.73479		2.1565e+07	-7.58101	-5.82602
2.16272e+07	6.53324	6.73498		2.16272e+07	-7.60434	-5.8424
2.16895e+07	6.5337	6.73518		2.16895e+07	-7.62645	-5.85882
2.1752e+07	6.53389	6.73538		2.1752e+07	-7.64205	-5.87529
2.18147e+07	6.5344	6.73558		2.18147e+07	-7.66629	-5.89181
2.18776e+07	6.53456	6.73578		2.18776e+07	-7.68767	-5.90838
2.19407e+07	6.53493	6.73598		2.19407e+07	-7.70778	-5.92499
2.20039e+07	6.53531	6.73619		2.20039e+07	-7.72973	-5.94165
2.20673e+07	6.5356	6.73639		2.20673e+07	-7.7508	-5.95836
2.21309e+07	6.53588	6.7366		2.21309e+07	-7.77264	-5.97512
2.21947e+07	6.53613	6.73681		2.21947e+07	-7.79356	-5.99193
2.22587e+07	6.53618	6.73701		2.22587e+07	-7.81478	-6.00878
2.23229e+07	6.53682	6.73722		2.23229e+07	-7.83476	-6.02568
2.23872e+07	6.53723	6.73743		2.23872e+07	-7.85477	-6.04263
2.24517e+07	6.53745	6.73765		2.24517e+07	-7.8775	-6.05963
2.25165e+07	6.53744	6.73786		2.25165e+07	-7.89994	-6.07668
2.25814e+07	6.53798	6.73807		2.25814e+07	-7.92044	-6.09378
2.26464e+07	6.53819	6.73829		2.26464e+07	-7.94364	-6.11092
2.27117e+07	6.53841	6.73851		2.27117e+07	-7.9636	-6.12812
2.27772e+07	6.53907	6.73872		2.27772e+07	-7.987	-6.14536
2.28428e+07	6.53939	6.73894		2.28428e+07	-8.0097	-6.16266
2.29087e+07	6.53925	6.73916		2.29087e+07	-8.03093	-6.18
2.29747e+07	6.53984	6.73939		2.29747e+07	-8.05302	-6.19739
2.30409e+07	6.5401	6.73961		2.30409e+07	-8.07608	-6.21484
2.31073e+07	6.54033	6.73983		2.31073e+07	-8.09586	-6.23233
2.31739e+07	6.54091	6.74006		2.31739e+07	-8.11885	-6.24987
2.32407e+07	6.5412	6.74029		2.32407e+07	-8.14172	-6.26747
2.33077e+07	6.54154	6.74051		2.33077e+07	-8.16365	-6.28511
2.33749e+07	6.54179	6.74074		2.33749e+07	-8.18565	-6.3028
2.34423e+07	6.54213	6.74097		2.34423e+07	-8.20992	-6.32055
2.35099e+07	6.54228	6.74121		2.35099e+07	-8.23255	-6.33834
2.35776e+07	6.54284	6.74144		2.35776e+07	-8.25442	-6.35619
2.36456e+07	6.54283	6.74168		2.36456e+07	-8.27645	-6.37408
2.37137e+07	6.54337	6.74191		2.37137e+07	-8.29887	-6.39203
2.37821e+07	6.5437	6.74215		2.37821e+07	-8.32242	-6.41003
2.38506e+07	6.54401	6.74239		2.38506e+07	-8.34232	-6.42808
2.39194e+07	6.54441	6.74263		2.39194e+07	-8.36763	-6.44618
2.39883e+07	6.5447	6.74287		2.39883e+07	-8.39306	-6.46434
2.40575e+07	6.54506	6.74311		2.40575e+07	-8.41372	-6.48254
2.41268e+07	6.54524	6.74336		2.41268e+07	-8.43792	-6.5008
2.41964e+07	6.54572	6.7436		2.41964e+07	-8.46065	-6.51911
2.42661e+07	6.54584	6.74385		2.42661e+07	-8.48294	-6.53747
2.4336e+07	6.54602	6.7441		2.4336e+07	-8.50411	-6.55589
2.44062e+07	6.54689	6.74435		2.44062e+07	-8.52947	-6.57435
2.44765e+07	6.54674	6.7446		2.44765e+07	-8.55314	-6.59287
2.45471e+07	6.54692	6.74485		2.45471e+07	-8.57676	-6.61144
2.46178e+07	6.54763	6.74511		2.46178e+07	-8.59968	-6.63007
2.46888e+07	6.54804	6.74537		2.46888e+07	-8.62485	-6.64875
2.476e+07	6.54794	6.74562		2.476e+07	-8.64668	-6.66748
2.48313e+07	6.5484	6.74588		2.48313e+07	-8.67011	-6.68626
2.49029e+07	6.54873	6.74614		2.49029e+07	-8.69622	-6.7051
2.49747e+07	6.54919	6.7464		2.49747e+07	-8.72058	-6.72399
2.50467e+07	6.54978	6.74667		2.50467e+07	-8.7423	-6.74294
2.51189e+07	6.54993	6.74693		2.51189e+07	-8.76614	-6.76193
2.51913e+07	6.55046	6.7472		2.51913e+07	-8.78873	-6.78099
2.52639e+07	6.55065	6.74747		2.52639e+07	-8.81612	-6.80009
2.53367e+07	6.5512	6.74774		2.53367e+07	-8.84108	-6.81926
2.54097e+07	6.55116	6.74801		2.54097e+07	-8.86302	-6.83847
2.5483e+07	6.55173	6.74828		2.5483e+07	-8.88939	-6.85774
2.55564e+07	6.55182	6.74855		2.55564e+07	-8.91239	-6.87707
2.56301e+07	6.55239	6.74883		2.56301e+07	-8.93819	-6.89645
2.5704e+07	6.55259	6.74911		2.5704e+07	-8.95838	-6.91588
2.5778e+07	6.55295	6.74939		2.5778e+07	-8.98761	-6.93537
2.58523e+07	6.55344	6.74967		2.58523e+07	-9.01177	-6.95492
2.59269e+07	6.55374	6.74995		2.59269e+07	-9.03684	-6.97452
2.60016e+07	6.55452	6.75023		2.60016e+07	-9.06109	-6.99417
2.60765e+07	6.55439	6.75052		2.60765e+07	-9.08538	-7.01389
2.61517e+07	6.55485	6.7508		2.61517e+07	-9.11335	-7.03365
2.62271e+07	6.55544	6.75109		2.62271e+07	-9.1358	-7.05348
2.63027e+07	6.55575	6.75138		2.63027e+07	-9.15881	-7.07336
2.63785e+07	6.5563	6.75167		2.63785e+07	-9.18557	-7.09329
2.64545e+07	6.55655	6.75197		2.64545e+07	-9.20936	-7.11329
2.65308e+07	6.55635	6.75226		2.65308e+07	-9.23668	-7.13334
2.66073e+07	6.55712	6.75256		2.66073e+07	-9.26454	-7.15344
2.66839e+07	6.55761	6.75286		2.66839e+07	-9.28861	-7.1736
2.67609e+07	6.55803	6.75316		2.67609e+07	-9.31391	-7.19382
2.6838e+07	6.55798	6.75346		2.6838e+07	-9.33852	-7.2141
2.69153e+07	6.55837	6.75377		2.69153e+07	-9.36354	-7.23444
2.69929e+07	6.5588	6.75407		2.69929e+07	-9.38858	-7.25483
2.70707e+07	6.55922	6.75438		2.70707e+07	-9.41665	-7.27528
2.71488e+07	6.55954	6.75469		2.71488e+07	-9.44478	-7.29578
2.7227e+07	6.56009	6.755		2.7227e+07	-9.46768	-7.31635
2.73055e+07	6.56024	6.75531		2.73055e+07	-9.49399	-7.33697
2.73842e+07	6.56092	6.75563		2.73842e+07	-9.52202	-7.35765
2.74631e+07	6.5611	6.75594		2.74631e+07	-9.54426	-7.37839
2.75423e+07	6.56156	6.75626		2.75423e+07	-9.5742	-7.39919
2.76217e+07	6.56183	6.75658		2.76217e+07	-9.60032	-7.42005
2.77013e+07	6.56241	6.7569		2.77013e+07	-9.62557	-7.44096
2.77811e+07	6.56278	6.75722		2.77811e+07	-9.65258	-7.46194
2.78612e+07	6.56313	6.75755		2.78612e+07	-9.68032	-7.48297
2.79415e+07	6.56372	6.75788		2.79415e+07	-9.70661	-7.50407
2.80221e+07	6.56388	6.75821		2.80221e+07	-9.73239	-7.52522
2.81028e+07	6.56426	6.75854		2.81028e+07	-9.76275	-7.54643
2.81838e+07	6.565	6.75887		2.81838e+07	-9.7879	-7.5677
2.82651e+07	6.56547	6.7592		2.82651e+07	-9.81456	-7.58903
2.83465e+07	6.56536	6.75954		2.83465e+07	-9.8427	-7.61042
2.84282e+07	6.56607	6.75988		2.84282e+07	-9.86846	-7.63188
2.85102e+07	6.56659	6.76022		2.85102e+07	-9.89346	-7.65339
2.85924e+07	6.56682	6.76056		2.85924e+07	-9.92004	-7.67496
2.86748e+07	6.56747	6.76091		2.86748e+07	-9.95011	-7.69659
2.87574e+07	6.56779	6.76125		2.87574e+07	-9.97513	-7.71829
2.88403e+07	6.56829	6.7616		2.88403e+07	-10.0043	-7.74004
2.89234e+07	6.56879	6.76195		2.89234e+07	-10.0319	-7.76186
2.90068e+07	6.56929	6.76231		2.90068e+07	-10.059	-7.78373
2.90904e+07	6.56919	6.76266		2.90904e+07	-10.0856	-7.80567
2.91743e+07	6.57016	6.76302		2.91743e+07	-10.1137	-7.82767
2.92584e+07	6.57029	6.76338		2.92584e+07	-10.1419	-7.84974
2.93427e+07	6.57076	6.76374		2.93427e+07	-10.1699	-7.87186
2.94273e+07	6.57129	6.7641		2.94273e+07	-10.199	-7.89404
2.95121e+07	6.57158	6.76446		2.95121e+07	-10.2285	-7.91629
2.95972e+07	6.57177	6.76483		2.95972e+07	-10.2545	-7.9386
2.96825e+07	6.57254	6.7652		2.96825e+07	-10.2849	-7.96098
2.9768e+07	6.57272	6.76557		2.9768e+07	-10.3157	-7.98341
2.98538e+07	6.57329	6.76594		2.98538e+07	-10.3435	-8.00591
2.99399e+07	6.5737	6.76632		2.99399e+07	-10.3701	-8.02847
[truncated: 419 more rows]

## Sheet: Cuv1_PBS1_2
4294A REV1.11
DATE: Mar 25 2012
MEASURE PARAMETER: IMPEDANCE MAG PHASE (DEG)
ADAPTER: NONE
SWEEP TYPE: LOG FREQ
NUMBER of POINTS: 801
POINT DELAY TIME: 0 Sec								LCR in series
SWEEP DELAY TIME: 0 Sec
OSC LEVEL: 500 mVolt							C=	1.2e-06	F
DC BIAS: OFF							L=	-5e-09	H
BW: 5							R=	6.7	ohm
SWEEP AVERAGING: OFF
POINT AVERAGING: OFF
TRACE: A				TRACE: B
FORMAT: LOG				FORMAT: LINEAR
Frequency	Data Trace Real			Frequency	Data Trace Real
40	2001.49	3315.74		40	-77.2717	-89.8843
40.626	1974.77	3264.65		40.626	-77.3145	-89.8825
41.262	1948.3	3214.32		41.262	-77.3538	-89.8806
41.909	1921.8	3164.7		41.909	-77.3866	-89.8788
42.565	1895.92	3115.93		42.565	-77.4285	-89.8769
43.231	1870.2	3067.93		43.231	-77.4673	-89.8749
43.908	1844.67	3020.62		43.908	-77.4905	-89.873
44.596	1819.88	2974.02		44.596	-77.528	-89.871
45.294	1794.72	2928.19		45.294	-77.5535	-89.869
46.003	1770.96	2883.06		46.003	-77.6011	-89.8669
46.723	1747.07	2838.64		46.723	-77.6339	-89.8648
47.455	1723.36	2794.85		47.455	-77.6655	-89.8627
48.198	1700	2751.77		48.198	-77.7011	-89.8606
48.953	1676.85	2709.33		48.953	-77.7316	-89.8584
49.719	1654.02	2667.58		49.719	-77.7569	-89.8562
50.498	1631.65	2626.43		50.498	-77.7942	-89.8539
51.288	1609.61	2585.98		51.288	-77.8249	-89.8516
52.091	1587.78	2546.11		52.091	-77.8498	-89.8493
52.907	1566.25	2506.85		52.907	-77.8882	-89.8469
53.735	1545.28	2468.22		53.735	-77.9215	-89.8445
54.577	1524.26	2430.14		54.577	-77.9458	-89.8421
55.431	1503.54	2392.7		55.431	-77.9784	-89.8396
56.299	1483.11	2355.81		56.299	-78.0072	-89.8371
57.181	1463.12	2319.47		57.181	-78.0366	-89.8346
58.076	1443.11	2283.73		58.076	-78.0638	-89.832
58.986	1423.53	2248.5		58.986	-78.0963	-89.8293
59.909	1404.18	2213.85		59.909	-78.1284	-89.8267
60.847	1385.09	2179.73		60.847	-78.1515	-89.824
61.8	1366.29	2146.11		61.8	-78.1797	-89.8212
62.768	1347.85	2113.02		62.768	-78.2148	-89.8184
63.75	1329.45	2080.47		63.75	-78.2388	-89.8156
64.749	1311.37	2048.37		64.749	-78.2676	-89.8127
65.762	1293.48	2016.82		65.762	-78.2932	-89.8097
66.792	1276.01	1985.72		66.792	-78.3239	-89.8068
67.838	1258.53	1955.1		67.838	-78.3508	-89.8037
68.9	1241.57	1924.96		68.9	-78.3825	-89.8007
69.979	1224.59	1895.28		69.979	-78.409	-89.7975
71.075	1207.89	1866.06		71.075	-78.4373	-89.7944
72.188	1191.47	1837.29		72.188	-78.4647	-89.7911
73.318	1175.15	1808.97		73.318	-78.4907	-89.7879
74.466	1159.15	1781.08		74.466	-78.5189	-89.7845
75.632	1143.26	1753.62		75.632	-78.5384	-89.7812
76.816	1127.63	1726.6		76.816	-78.5633	-89.7777
78.019	1112.21	1699.97		78.019	-78.5896	-89.7743
79.24	1097	1673.78		79.24	-78.6099	-89.7707
80.481	1082.11	1647.97		80.481	-78.638	-89.7671
81.741	1067.28	1622.57		81.741	-78.6646	-89.7635
83.021	1052.73	1597.55		83.021	-78.6873	-89.7598
84.321	1038.34	1572.92		84.321	-78.7094	-89.756
85.641	1024.23	1548.68		85.641	-78.7386	-89.7522
86.982	1010.27	1524.8		86.982	-78.7595	-89.7483
88.344	996.533	1501.3		88.344	-78.7853	-89.7444
89.728	982.863	1478.14		89.728	-78.8097	-89.7404
91.133	969.459	1455.35		91.133	-78.8323	-89.7363
92.559	956.222	1432.93		92.559	-78.8579	-89.7322
94.009	943.145	1410.83		94.009	-78.8801	-89.728
95.481	930.278	1389.08		95.481	-78.9019	-89.7237
96.976	917.533	1367.67		96.976	-78.9244	-89.7194
98.494	904.973	1346.59		98.494	-78.9487	-89.715
100.036	892.644	1325.83		100.036	-78.9711	-89.7105
101.603	880.384	1305.38		101.603	-78.993	-89.706
103.194	868.321	1285.26		103.194	-79.0197	-89.7014
104.809	856.433	1265.45		104.809	-79.0431	-89.6967
106.451	844.699	1245.94		106.451	-79.069	-89.692
108.117	833.146	1226.74		108.117	-79.0855	-89.6871
109.81	821.786	1207.82		109.81	-79.1125	-89.6822
111.53	810.445	1189.2		111.53	-79.1323	-89.6773
113.276	799.366	1170.87		113.276	-79.1584	-89.6722
115.05	788.399	1152.82		115.05	-79.1797	-89.6671
116.851	777.591	1135.05		116.851	-79.202	-89.6619
118.681	766.917	1117.55		118.681	-79.2267	-89.6566
120.539	756.408	1100.32		120.539	-79.2499	-89.6512
122.426	746.043	1083.36		122.426	-79.268	-89.6457
124.343	735.76	1066.66		124.343	-79.2896	-89.6402
126.29	725.665	1050.22		126.29	-79.3134	-89.6345
128.268	715.686	1034.02		128.268	-79.3327	-89.6288
130.276	705.833	1018.09		130.276	-79.355	-89.623
132.316	696.154	1002.39		132.316	-79.377	-89.6171
134.388	686.584	986.935		134.388	-79.3918	-89.6111
136.492	677.138	971.722		136.492	-79.4142	-89.605
138.629	667.853	956.744		138.629	-79.4388	-89.5988
140.8	658.627	941.993		140.8	-79.461	-89.5926
143.004	649.521	927.475		143.004	-79.4667	-89.5862
145.243	640.589	913.178		145.243	-79.4904	-89.5797
147.518	631.75	899.096		147.518	-79.5089	-89.5731
149.827	623.063	885.241		149.827	-79.5277	-89.5664
152.173	614.519	871.594		152.173	-79.5486	-89.5596
154.556	606.094	858.156		154.556	-79.572	-89.5527
156.976	597.691	844.928		156.976	-79.5904	-89.5457
159.434	589.464	831.902		159.434	-79.6081	-89.5386
161.93	581.288	819.08		161.93	-79.6291	-89.5314
164.466	573.258	806.451		164.466	-79.6454	-89.5241
167.041	565.37	794.02		167.041	-79.6639	-89.5166
169.657	557.509	781.778		169.657	-79.6863	-89.509
172.313	549.834	769.728		172.313	-79.7	-89.5013
175.011	542.196	757.863		175.011	-79.7169	-89.4935
177.751	534.683	746.182		177.751	-79.7366	-89.4856
180.535	527.293	734.676		180.535	-79.7537	-89.4776
183.361	519.957	723.354		183.361	-79.7761	-89.4694
186.232	512.78	712.203		186.232	-79.7927	-89.4611
189.148	505.689	701.225		189.148	-79.8063	-89.4526
192.11	498.687	690.414		192.11	-79.8274	-89.4441
195.118	491.783	679.771		195.118	-79.8371	-89.4353
198.173	484.971	669.293		198.173	-79.8573	-89.4265
201.276	478.28	658.976		201.276	-79.8717	-89.4175
204.428	471.659	648.817		204.428	-79.8873	-89.4084
207.629	465.103	638.815		207.629	-79.8984	-89.3991
210.88	458.675	628.968		210.88	-79.915	-89.3897
214.181	452.285	619.275		214.181	-79.9271	-89.3802
217.535	446.012	609.728		217.535	-79.9474	-89.3705
220.941	439.828	600.33		220.941	-79.9638	-89.3606
224.401	433.671	591.075		224.401	-79.9818	-89.3506
227.914	427.65	581.965		227.914	-79.9947	-89.3404
231.483	421.688	572.994		231.483	-80.0109	-89.3301
235.107	415.86	564.162		235.107	-80.0246	-89.3196
238.789	409.953	555.465		238.789	-80.0241	-89.309
242.528	404.263	546.902		242.528	-80.0342	-89.2981
246.325	398.624	538.473		246.325	-80.0447	-89.2871
250.182	393.055	530.173		250.182	-80.0605	-89.276
254.099	387.636	522.002		254.099	-80.0739	-89.2647
258.078	382.198	513.955		258.078	-80.0867	-89.2531
262.119	376.886	506.033		262.119	-80.1015	-89.2414
266.223	371.639	498.233		266.223	-80.1122	-89.2296
270.392	366.46	490.553		270.392	-80.118	-89.2175
274.625	361.341	482.993		274.625	-80.1267	-89.2053
278.925	356.313	475.548		278.925	-80.1434	-89.1928
283.293	351.333	468.218		283.293	-80.1568	-89.1802
287.729	346.42	461		287.729	-80.17	-89.1673
292.234	341.595	453.895		292.234	-80.1784	-89.1543
296.81	336.831	446.899		296.81	-80.1829	-89.1411
301.457	332.119	440.012		301.457	-80.1925	-89.1276
306.177	327.474	433.23		306.177	-80.2083	-89.1139
310.971	322.872	426.553		310.971	-80.2161	-89.1001
315.84	318.363	419.979		315.84	-80.2291	-89.086
320.786	313.918	413.505		320.786	-80.2381	-89.0717
325.808	309.519	407.133		325.808	-80.248	-89.0571
330.91	305.193	400.857		330.91	-80.2499	-89.0424
336.091	300.931	394.68		336.091	-80.2556	-89.0274
341.354	296.701	388.596		341.354	-80.2682	-89.0122
346.699	292.538	382.607		346.699	-80.2659	-88.9967
352.127	288.465	376.711		352.127	-80.277	-88.981
357.641	284.382	370.905		357.641	-80.2806	-88.965
363.241	280.388	365.189		363.241	-80.286	-88.9488
368.928	276.473	359.561		368.928	-80.2984	-88.9324
374.705	272.575	354.02		374.705	-80.3008	-88.9157
380.572	268.763	348.564		380.572	-80.3034	-88.8987
386.531	264.992	343.192		386.531	-80.3114	-88.8814
392.583	261.265	337.904		392.583	-80.3185	-88.8639
398.73	257.6	332.697		398.73	-80.3181	-88.8461
404.973	253.962	327.57		404.973	-80.3265	-88.8281
411.314	250.39	322.522		411.314	-80.3234	-88.8097
417.755	246.875	317.551		417.755	-80.3267	-88.7911
424.296	243.397	312.658		424.296	-80.333	-88.7722
430.939	239.976	307.841		430.939	-80.3261	-88.753
437.687	236.608	303.097		437.687	-80.332	-88.7334
444.54	233.271	298.427		444.54	-80.3322	-88.7136
451.501	229.98	293.828		451.501	-80.3348	-88.6935
458.57	226.761	289.301		458.57	-80.3377	-88.673
465.75	223.558	284.844		465.75	-80.3373	-88.6523
473.043	220.392	280.455		473.043	-80.3388	-88.6312
480.45	217.285	276.133		480.45	-80.3347	-88.6097
487.973	214.223	271.879		487.973	-80.3345	-88.588
495.613	211.202	267.69		495.613	-80.3309	-88.5659
503.373	208.218	263.566		503.373	-80.3307	-88.5434
511.255	205.292	259.505		511.255	-80.3344	-88.5206
519.26	202.389	255.507		519.26	-80.323	-88.4975
527.391	199.539	251.571		527.391	-80.3181	-88.474
535.649	196.743	247.695		535.649	-80.3146	-88.4501
544.036	193.954	243.88		544.036	-80.3157	-88.4258
552.554	191.208	240.123		552.554	-80.3046	-88.4012
561.206	188.498	236.424		561.206	-80.2957	-88.3762
569.993	185.852	232.782		569.993	-80.2899	-88.3507
578.918	183.217	229.196		578.918	-80.2828	-88.3249
587.983	180.625	225.666		587.983	-80.272	-88.2987
597.189	178.078	222.19		597.189	-80.2578	-88.2721
606.54	175.558	218.768		606.54	-80.2562	-88.2451
616.037	173.083	215.398		616.037	-80.2458	-88.2176
625.683	170.629	212.081		625.683	-80.2318	-88.1897
635.48	168.22	208.815		635.48	-80.2203	-88.1614
645.43	165.844	205.599		645.43	-80.1942	-88.1326
655.536	163.497	202.433		655.536	-80.1851	-88.1034
665.8	161.177	199.315		665.8	-80.1783	-88.0737
676.225	158.909	196.246		676.225	-80.1613	-88.0436
686.813	156.66	193.224		686.813	-80.146	-88.013
697.567	154.424	190.249		697.567	-80.1298	-87.9819
708.49	152.247	187.32		708.49	-80.1145	-87.9503
719.583	150.105	184.436		719.583	-80.1045	-87.9182
730.85	147.976	181.596		730.85	-80.0886	-87.8857
742.294	145.868	178.8		742.294	-80.0633	-87.8526
753.917	143.805	176.048		753.917	-80.0498	-87.819
765.721	141.763	173.338		765.721	-80.0344	-87.7849
777.711	139.763	170.669		777.711	-80.0135	-87.7502
789.888	137.789	168.042		789.888	-79.9926	-87.715
802.256	135.833	165.456		802.256	-79.9709	-87.6793
814.818	133.919	162.909		814.818	-79.9506	-87.643
827.576	132.023	160.402		827.576	-79.9315	-87.6061
840.534	130.15	157.934		840.534	-79.9021	-87.5687
853.695	128.315	155.503		853.695	-79.8799	-87.5307
867.062	126.491	153.111		867.062	-79.8585	-87.4921
880.638	124.707	150.755		880.638	-79.8311	-87.4528
894.427	122.942	148.435		894.427	-79.8103	-87.413
908.432	121.218	146.152		908.432	-79.7736	-87.3726
922.656	119.495	143.903		922.656	-79.7524	-87.3315
937.103	117.8	141.69		937.103	-79.7214	-87.2897
951.776	116.134	139.51		951.776	-79.6953	-87.2474
966.679	114.486	137.364		966.679	-79.6577	-87.2043
981.815	112.872	135.252		981.815	-79.6223	-87.1606
997.188	111.268	133.172		997.188	-79.5889	-87.1163
1012.8	109.693	131.124		1012.8	-79.5598	-87.0712
1028.66	108.136	129.108		1028.66	-79.5221	-87.0254
1044.77	106.607	127.123		1044.77	-79.4921	-86.9789
1061.12	105.096	125.169		1061.12	-79.4485	-86.9317
1077.74	103.609	123.245		1077.74	-79.4105	-86.8837
1094.62	102.14	121.35		1094.62	-79.3716	-86.835
1111.76	100.697	119.485		1111.76	-79.3346	-86.7856
1129.16	99.2798	117.649		1129.16	-79.2937	-86.7354
1146.84	97.871	115.841		1146.84	-79.2525	-86.6844
1164.8	96.4841	114.061		1164.8	-79.2164	-86.6326
1183.04	95.1165	112.309		1183.04	-79.1826	-86.58
1201.56	93.7758	110.584		1201.56	-79.1319	-86.5265
1220.38	92.4462	108.885		1220.38	-79.0982	-86.4723
1239.48	91.1358	107.213		1239.48	-79.0473	-86.4172
1258.89	89.8474	105.567		1258.89	-79.0031	-86.3612
1278.6	88.5737	103.946		1278.6	-78.9547	-86.3044
1298.62	87.3209	102.35		1298.62	-78.9039	-86.2467
1318.96	86.0896	100.779		1318.96	-78.8601	-86.1881
1339.61	84.8743	99.2324		1339.61	-78.8096	-86.1286
1360.58	83.6781	97.7096		1360.58	-78.7605	-86.0682
1381.89	82.4911	96.2104		1381.89	-78.7006	-86.0068
1403.53	81.3323	94.7344		1403.53	-78.6488	-85.9445
1425.5	80.186	93.2813		1425.5	-78.5939	-85.8812
1447.82	79.0509	91.8507		1447.82	-78.5432	-85.817
1470.49	77.9318	90.4423		1470.49	-78.4782	-85.7517
1493.52	76.8318	89.0558		1493.52	-78.4162	-85.6854
1516.9	75.7471	87.6906		1516.9	-78.3479	-85.6181
1540.65	74.6793	86.3467		1540.65	-78.2876	-85.5498
1564.78	73.6229	85.0237		1564.78	-78.2306	-85.4804
1589.28	72.5866	83.7211		1589.28	-78.1698	-85.4099
1614.16	71.5626	82.4387		1614.16	-78.1091	-85.3384
1639.44	70.5528	81.1763		1639.44	-78.0449	-85.2657
1665.11	69.5593	79.9334		1665.11	-77.9779	-85.1919
1691.18	68.5821	78.7099		1691.18	-77.9102	-85.117
1717.66	67.6167	77.5053		1717.66	-77.8395	-85.0409
1744.55	66.6684	76.3195		1744.55	-77.7733	-84.9637
1771.87	65.7331	75.152		1771.87	-77.7001	-84.8852
1799.61	64.8085	74.0027		1799.61	-77.6304	-84.8056
1827.79	63.8994	72.8713		1827.79	-77.5572	-84.7247
1856.41	63.0009	71.7574		1856.41	-77.4774	-84.6426
1885.48	62.1179	70.6609		1885.48	-77.4015	-84.5592
1915	61.2467	69.5814		1915	-77.3281	-84.4745
1944.98	60.3884	68.5188		1944.98	-77.2503	-84.3885
1975.44	59.5381	67.4726		1975.44	-77.1706	-84.3012
2006.37	58.7062	66.4428		2006.37	-77.0831	-84.2126
2037.79	57.8834	65.429		2037.79	-77.0036	-84.1226
2069.69	57.0709	64.4309		2069.69	-76.9203	-84.0312
2102.1	56.2763	63.4485		2102.1	-76.8355	-83.9385
2135.01	55.486	62.4813		2135.01	-76.7468	-83.8443
2168.44	54.71	61.5292		2168.44	-76.6575	-83.7487
2202.4	53.9488	60.592		2202.4	-76.5665	-83.6516
2236.88	53.1913	59.6694		2236.88	-76.4724	-83.553
2271.91	52.4515	58.7612		2271.91	-76.3833	-83.4529
2307.48	51.7212	57.8672		2307.48	-76.2875	-83.3513
2343.61	50.9999	56.9871		2343.61	-76.1943	-83.2482
2380.31	50.2923	56.1208		2380.31	-76.0981	-83.1434
2417.58	49.5909	55.2681		2417.58	-75.9929	-83.0371
2455.43	48.9039	54.4287		2455.43	-75.8988	-82.9292
2493.88	48.2256	53.6024		2493.88	-75.7964	-82.8196
2532.93	47.5516	52.789		2532.93	-75.6938	-82.7084
2572.59	46.898	51.9884		2572.59	-75.5896	-82.5955
2612.87	46.2429	51.2004		2612.87	-75.4751	-82.4809
2653.78	45.601	50.4247		2653.78	-75.369	-82.3645
2695.33	44.9758	49.6611		2695.33	-75.2535	-82.2464
2737.53	44.3521	48.9096		2737.53	-75.1428	-82.1265
2780.4	43.7399	48.1698		2780.4	-75.0294	-82.0048
2823.93	43.1352	47.4417		2823.93	-74.9193	-81.8813
2868.15	42.5444	46.725		2868.15	-74.802	-81.7559
2913.06	41.9555	46.0196		2913.06	-74.6746	-81.6286
2958.67	41.3773	45.3253		2958.67	-74.5592	-81.4994
3005	40.8093	44.6419		3005	-74.4441	-81.3683
3052.05	40.2486	43.9693		3052.05	-74.3102	-81.2353
3099.84	39.6979	43.3074		3099.84	-74.1871	-81.1002
3148.38	39.1499	42.6558		3148.38	-74.0594	-80.9631
3197.67	38.6172	42.0146		3197.67	-73.928	-80.824
3247.74	38.0856	41.3834		3247.74	-73.7886	-80.6828
3298.59	37.5655	40.7623		3298.59	-73.6558	-80.5396
3350.24	37.0526	40.151		3350.24	-73.524	-80.3942
3402.7	36.5436	39.5494		3402.7	-73.3823	-80.2466
3455.98	36.0501	38.9573		3455.98	-73.2411	-80.0969
3510.09	35.557	38.3746		3510.09	-73.0958	-79.945
3565.05	35.0762	37.8012		3565.05	-72.9576	-79.7909
3620.87	34.597	37.2369		3620.87	-72.8063	-79.6344
3677.57	34.1265	36.6816		3677.57	-72.6572	-79.4757
3735.15	33.6633	36.1351		3735.15	-72.5144	-79.3147
3793.64	33.2125	35.5973		3793.64	-72.3554	-79.1514
3853.03	32.7621	35.0681		3853.03	-72.1958	-78.9856
3913.36	32.3211	34.5474		3913.36	-72.0418	-78.8175
3974.64	31.8871	34.035		3974.64	-71.8797	-78.6469
4036.87	31.4585	33.5308		4036.87	-71.717	-78.4738
4100.08	31.036	33.0346		4100.08	-71.5547	-78.2983
4164.28	30.6202	32.5465		4164.28	-71.3901	-78.1203
4229.48	30.2078	32.0661		4229.48	-71.2207	-77.9396
4295.71	29.8035	31.5935		4295.71	-71.0483	-77.7565
4362.97	29.4063	31.1286		4362.97	-70.8728	-77.5707
4431.29	29.0191	30.6711		4431.29	-70.6977	-77.3822
4500.67	28.6331	30.221		4500.67	-70.5249	-77.1911
4571.14	28.2515	29.7781		4571.14	-70.3383	-76.9973
4642.72	27.8786	29.3425		4642.72	-70.1579	-76.8008
4715.41	27.5088	28.9139		4715.41	-69.9776	-76.6016
4789.24	27.1487	28.4923		4789.24	-69.7877	-76.3995
4864.23	26.7897	28.0775		4864.23	-69.5893	-76.1946
4940.4	26.4386	27.6695		4940.4	-69.3953	-75.9869
5017.75	26.092	27.2681		5017.75	-69.2033	-75.7764
5096.32	25.7499	26.8733		5096.32	-69.0114	-75.5629
5176.12	25.4154	26.4849		5176.12	-68.8059	-75.3465
5257.16	25.0844	26.103		5257.16	-68.6034	-75.1272
5339.48	24.759	25.7273		5339.48	-68.4081	-74.9048
5423.08	24.4369	25.3577		5423.08	-68.1878	-74.6795
5508	24.1232	24.9943		5508	-67.9846	-74.4511
5594.24	23.8116	24.6369		5594.24	-67.7782	-74.2197
5681.83	23.5055	24.2854		5681.83	-67.5615	-73.9852
5770.8	23.2058	23.9397		5770.8	-67.3391	-73.7476
5861.16	22.9095	23.5997		5861.16	-67.126	-73.5069
5952.93	22.6174	23.2654		5952.93	-66.9023	-73.263
6046.14	22.3296	22.9367		6046.14	-66.6773	-73.0159
6140.81	22.0468	22.6135		6140.81	-66.4495	-72.7656
6236.96	21.7673	22.2957		6236.96	-66.2208	-72.5121
6334.62	21.4934	21.9833		6334.62	-65.991	-72.2553
6433.81	21.2253	21.6761		6433.81	-65.7461	-71.9953
6534.55	20.9581	21.3741		6534.55	-65.516	-71.732
6636.86	20.696	21.0772		6636.86	-65.2732	-71.4653
6740.78	20.4396	20.7853		6740.78	-65.0341	-71.1954
6846.33	20.1839	20.4984		6846.33	-64.7886	-70.9221
6953.53	19.9396	20.2164		6953.53	-64.5372	-70.6454
7062.4	19.6909	19.9392		7062.4	-64.291	-70.3654
7172.98	19.4516	19.6668		7172.98	-64.0324	-70.082
7285.3	19.2128	19.399		7285.3	-63.7728	-69.7952
7399.37	18.9786	19.1359		7399.37	-63.5271	-69.5049
7515.23	18.7504	18.8773		7515.23	-63.2548	-69.2113
7632.9	18.5226	18.6232		7632.9	-62.9942	-68.9142
7752.42	18.299	18.3735		7752.42	-62.7276	-68.6137
7873.8	18.081	18.1282		7873.8	-62.4616	-68.3097
7997.09	17.8661	17.8871		7997.09	-62.1773	-68.0023
8122.31	17.6542	17.6503		8122.31	-61.913	-67.6914
8249.48	17.4433	17.4177		8249.48	-61.6332	-67.3771
8378.65	17.2377	17.1892		8378.65	-61.3473	-67.0593
8509.84	17.0376	16.9647		8509.84	-61.0679	-66.738
8643.09	16.838	16.7443		8643.09	-60.7754	-66.4133
8778.42	16.6425	16.5277		8778.42	-60.4924	-66.0852
8915.87	16.4505	16.3151		8915.87	-60.2035	-65.7536
9055.48	16.2593	16.1063		9055.48	-59.8906	-65.4186
9197.27	16.0729	15.9012		9197.27	-59.6042	-65.0802
9341.27	15.8924	15.6999		9341.27	-59.3002	-64.7383
9487.54	15.7117	15.5022		9487.54	-58.9984	-64.3931
9636.09	15.5375	15.3082		9636.09	-58.702	-64.0445
9786.97	15.3647	15.1177		9786.97	-58.3909	-63.6925
9940.22	15.1928	14.9307		9940.22	-58.0784	-63.3372
10095.9	15.024	14.7472		10095.9	-57.772	-62.9786
10253.9	14.8592	14.567		10253.9	-57.4597	-62.6167
10414.5	14.6968	14.3903		10414.5	-57.1463	-62.2515
10577.6	14.5376	14.2168		10577.6	-56.8205	-61.8831
10743.2	14.3817	14.0466		10743.2	-56.4992	-61.5115
10911.4	14.2284	13.8797		10911.4	-56.1773	-61.1368
11082.2	14.0763	13.7159		11082.2	-55.8563	-60.7589
11255.8	13.9302	13.5552		11255.8	-55.5297	-60.378
11432	13.7831	13.3976		11432	-55.2035	-59.994
11611	13.6415	13.243		11611	-54.8653	-59.6071
11792.8	13.4973	13.0914		11792.8	-54.537	-59.2171
11977.5	13.3582	12.9427		11977.5	-54.1938	-58.8243
12165	13.2222	12.797		12165	-53.8663	-58.4287
12355.5	13.09	12.6541		12355.5	-53.5267	-58.0303
12548.9	12.9581	12.514		12548.9	-53.1838	-57.6291
12745.4	12.829	12.3767		12745.4	-52.8313	-57.2253
12945	12.7029	12.2422		12945	-52.4985	-56.8188
13147.7	12.5788	12.1103		13147.7	-52.1465	-56.4099
13353.6	12.4575	11.981		13353.6	-51.7992	-55.9984
13562.6	12.3365	11.8544		13562.6	-51.4391	-55.5846
13775	12.2201	11.7304		13775	-51.093	-55.1684
13990.7	12.1047	11.6088		13990.7	-50.7368	-54.75
14209.8	11.9905	11.4898		14209.8	-50.3782	-54.3294
14432.3	11.8794	11.3732		14432.3	-50.0256	-53.9067
14658.2	11.7716	11.2591		14658.2	-49.6596	-53.482
14887.7	11.6628	11.1473		14887.7	-49.3083	-53.0554
15120.9	11.559	11.0378		15120.9	-48.9419	-52.6269
15357.6	11.4557	10.9307		15357.6	-48.5742	-52.1967
15598.1	11.3543	10.8258		15598.1	-48.2073	-51.7648
15842.3	11.2551	10.7231		15842.3	-47.849	-51.3313
16090.4	11.1585	10.6227		16090.4	-47.4733	-50.8964
16342.3	11.0625	10.5244		16342.3	-47.105	-50.4601
16598.2	10.9681	10.4282		16598.2	-46.7325	-50.0225
16858.1	10.8761	10.3341		16858.1	-46.36	-49.5837
17122	10.7865	10.2421		17122	-45.9909	-49.1438
17390.1	10.6985	10.1521		17390.1	-45.6165	-48.703
17662.4	10.6116	10.064		17662.4	-45.249	-48.2612
17939	10.5269	9.97797		17939	-44.8809	-47.8187
18219.9	10.4437	9.89381		18219.9	-44.5022	-47.3755
18505.2	10.362	9.81154		18505.2	-44.1282	-46.9318
18794.9	10.2822	9.73112		18794.9	-43.7594	-46.4876
19089.2	10.2036	9.65252		19089.2	-43.3899	-46.043
19388.1	10.1262	9.57571		19388.1	-43.0117	-45.5982
19691.7	10.0506	9.50066		19691.7	-42.6299	-45.1532
20000	9.97737	9.42733		20000	-42.2551	-44.7082
20313.2	9.90449	9.3557		20313.2	-41.8742	-44.2633
20631.2	9.8338	9.28573		20631.2	-41.5017	-43.8185
20954.3	9.76397	9.2174		20954.3	-41.125	-43.3741
21282.4	9.69661	9.15067		21282.4	-40.7486	-42.93
21615.6	9.62997	9.08551		21615.6	-40.3768	-42.4864
21954	9.56431	9.0219		21954	-39.9988	-42.0435
22297.8	9.50045	8.9598		22297.8	-39.6225	-41.6012
22646.9	9.43805	8.89919		22646.9	-39.251	-41.1598
23001.5	9.37724	8.84004		23001.5	-38.8771	-40.7193
23361.7	9.3175	8.78231		23361.7	-38.4986	-40.2798
23727.5	9.25845	8.72599		23727.5	-38.1255	-39.8414
24099	9.20067	8.67104		24099	-37.7497	-39.4043
24476.3	9.14464	8.61744		24476.3	-37.3768	-38.9684
24859.6	9.09005	8.56516		24859.6	-37.0003	-38.534
25248.8	9.03625	8.51417		25248.8	-36.6347	-38.1011
25644.2	8.9841	8.46445		25644.2	-36.2604	-37.6698
26045.7	8.9321	8.41597		26045.7	-35.8976	-37.2402
26453.5	8.88182	8.3687		26453.5	-35.5241	-36.8124
26867.7	8.83241	8.32263		26867.7	-35.1531	-36.3865
27288.4	8.78466	8.27772		27288.4	-34.7939	-35.9625
27715.7	8.73694	8.23395		27715.7	-34.4247	-35.5406
28149.7	8.69055	8.19129		28149.7	-34.0697	-35.1207
28590.4	8.64513	8.14973		28590.4	-33.7091	-34.7031
29038.1	8.60147	8.10923		29038.1	-33.3523	-34.2878
29492.8	8.55852	8.06978		29492.8	-32.994	-33.8748
29954.6	8.51592	8.03136		29954.6	-32.6326	-33.4643
30423.6	8.47445	7.99393		30423.6	-32.289	-33.0562
30900	8.43439	7.95748		30900	-31.9324	-32.6507
31383.8	8.39484	7.92198		31383.8	-31.5836	-32.2478
31875.2	8.35588	7.88742		31875.2	-31.2365	-31.8477
32374.3	8.31803	7.85377		32374.3	-30.8914	-31.4503
32881.2	8.28122	7.82101		32881.2	-30.5396	-31.0556
33396	8.24462	7.78912		33396	-30.1941	-30.6639
33919	8.20994	7.75808		33919	-29.8588	-30.275
34450.1	8.17541	7.72787		34450.1	-29.519	-29.8892
34989.5	8.14146	7.69848		34989.5	-29.1781	-29.5063
35537.3	8.10847	7.66987		35537.3	-28.8465	-29.1265
36093.8	8.0762	7.64204		36093.8	-28.5134	-28.7498
36658.9	8.04503	7.61497		36658.9	-28.174	-28.3762
37232.9	8.01442	7.58863		37232.9	-27.8507	-28.0058
37815.9	7.98456	7.563		37815.9	-27.5296	-27.6386
38408	7.95508	7.53808		38408	-27.1947	-27.2747
39009.4	7.92625	7.51384		39009.4	-26.8771	-26.914
39620.2	7.89853	7.49027		39620.2	-26.5608	-26.5566
40240.6	7.87146	7.46735		40240.6	-26.2427	-26.2025
40870.7	7.845	7.44506		40870.7	-25.9236	-25.8518
41510.6	7.81881	7.4234		41510.6	-25.6141	-25.5045
42160.6	7.79397	7.40233		42160.6	-25.2992	-25.1605
42820.7	7.76878	7.38185		42820.7	-24.9951	-24.8199
43491.2	7.74412	7.36194		43491.2	-24.6951	-24.4828
44172.2	7.72082	7.34259		44172.2	-24.3857	-24.1491
44863.8	7.69807	7.32378		44863.8	-24.0882	-23.8188
45566.3	7.67561	7.30551		45566.3	-23.7926	-23.4919
46279.7	7.65323	7.28775		46279.7	-23.4975	-23.1686
47004.4	7.63196	7.27049		47004.4	-23.2027	-22.8486
47740.4	7.61093	7.25371		47740.4	-22.9186	-22.5322
48487.9	7.59035	7.23742		48487.9	-22.6329	-22.2192
49247.1	7.56993	7.22159		49247.1	-22.3486	-21.9096
50018.2	7.55037	7.20621		50018.2	-22.0668	-21.6035
50801.4	7.53188	7.19127		50801.4	-21.787	-21.3009
51596.8	7.51347	7.17675		51596.8	-21.5111	-21.0017
52404.7	7.49581	7.16265		52404.7	-21.2464	-20.7059
53225.3	7.47792	7.14896		53225.3	-20.9688	-20.4136
54058.7	7.4601	7.13566		54058.7	-20.7011	-20.1247
54905.1	7.44348	7.12275		54905.1	-20.4318	-19.8393
55764.8	7.42745	7.1102		55764.8	-20.1702	-19.5572
56637.9	7.41111	7.09802		56637.9	-19.906	-19.2785
57524.8	7.39546	7.08619		57524.8	-19.6529	-19.0032
58425.5	7.38088	7.07471		58425.5	-19.4008	-18.7312
59340.3	7.36505	7.06356		59340.3	-19.1494	-18.4626
60269.4	7.35132	7.05273		60269.4	-18.8943	-18.1973
61213.1	7.33659	7.04222		61213.1	-18.6488	-17.9353
62171.6	7.32254	7.03201		62171.6	-18.4038	-17.6766
63145.1	7.30945	7.02211		63145.1	-18.1647	-17.4212
64133.8	7.29626	7.01249		64133.8	-17.9239	-17.169
65138	7.28334	7.00315		65138	-17.6925	-16.92
66157.9	7.27078	6.99409		66157.9	-17.4628	-16.6743
67193.8	7.25837	6.9853		67193.8	-17.2277	-16.4317
68245.9	7.24646	6.97676		68245.9	-17.0024	-16.1923
69314.5	7.23449	6.96847		69314.5	-16.7722	-15.956
70399.8	7.22333	6.96043		70399.8	-16.5508	-15.7228
71502.1	7.21201	6.95262		71502.1	-16.3315	-15.4926
72621.7	7.20148	6.94505		72621.7	-16.115	-15.2656
73758.8	7.19093	6.9377		73758.8	-15.8952	-15.0415
74913.7	7.18047	6.93057		74913.7	-15.684	-14.8205
76086.7	7.17043	6.92364		76086.7	-15.47	-14.6025
77278	7.16073	6.91693		77278	-15.2634	-14.3873
78488	7.15093	6.91041		78488	-15.0559	-14.1752
79717	7.14118	6.90409		79717	-14.8516	-13.9659
80965.2	7.13252	6.89795		80965.2	-14.6577	-13.7594
82232.9	7.12303	6.892		82232.9	-14.4582	-13.5558
83520.5	7.11447	6.88622		83520.5	-14.26	-13.355
84828.3	7.10604	6.88062		84828.3	-14.067	-13.157
86156.5	7.09751	6.87518		86156.5	-13.8802	-12.9618
87505.5	7.08973	6.8699		87505.5	-13.6829	-12.7692
88875.7	7.08179	6.86479		88875.7	-13.4953	-12.5794
90267.3	7.07382	6.85982		90267.3	-13.3078	-12.3922
91680.6	7.06624	6.85501		91680.6	-13.1336	-12.2076
93116.2	7.05883	6.85034		93116.2	-12.9502	-12.0257
94574.2	7.05151	6.8458		94574.2	-12.773	-11.8463
96055	7.04448	6.84141		96055	-12.6059	-11.6695
97559	7.03785	6.83714		97559	-12.429	-11.4952
99086.6	7.03114	6.83301		99086.6	-12.264	-11.3234
100638	7.02456	6.82899		100638	-12.0934	-11.154
102214	7.01801	6.8251		102214	-11.9244	-10.9871
103814	7.012	6.82133		103814	-11.7611	-10.8225
105440	7.00561	6.81767		105440	-11.6	-10.6604
107091	6.99982	6.81412		107091	-11.446	-10.5006
108768	6.99389	6.81067		108768	-11.28	-10.3431
110471	6.98846	6.80733		110471	-11.1259	-10.1879
112200	6.98292	6.80409		112200	-10.9723	-10.0349
113957	6.97759	6.80095		113957	-10.8195	-9.8842
115741	6.97229	6.7979		115741	-10.6677	-9.73568
117554	6.96755	6.79495		117554	-10.5188	-9.58934
119394	6.96241	6.79208		119394	-10.3723	-9.44514
121264	6.95731	6.7893		121264	-10.2314	-9.30306
123163	6.95258	6.7866		123163	-10.0873	-9.16308
125091	6.94805	6.78399		125091	-9.94906	-9.02517
127050	6.94348	6.78145		127050	-9.80935	-8.88929
129039	6.93925	6.77899		129039	-9.67972	-8.75542
131059	6.93466	6.77661		131059	-9.54398	-8.62354
133112	6.93037	6.7743		133112	-9.40513	-8.49362
135196	6.92623	6.77206		135196	-9.2756	-8.36563
137313	6.92221	6.76988		137313	-9.1429	-8.23955
139463	6.91835	6.76777		139463	-9.02011	-8.11536
141646	6.91428	6.76573		141646	-8.89576	-7.99302
143864	6.91041	6.76375		143864	-8.76407	-7.87251
146117	6.90671	6.76182		146117	-8.643	-7.75381
148405	6.90341	6.75996		148405	-8.51952	-7.63689
150728	6.89973	6.75815		150728	-8.40162	-7.52174
153089	6.89645	6.7564		153089	-8.28592	-7.40831
155486	6.89326	6.7547		155486	-8.16312	-7.2966
157920	6.89007	6.75305		157920	-8.05238	-7.18657
160393	6.88693	6.75145		160393	-7.94464	-7.07821
162904	6.88405	6.7499		162904	-7.83493	-6.97149
165455	6.88098	6.7484		165455	-7.72669	-6.86639
168046	6.87757	6.74695		168046	-7.61355	-6.76289
170677	6.87476	6.74553		170677	-7.5121	-6.66095
173349	6.87224	6.74416		173349	-7.40635	-6.56057
176064	6.86905	6.74284		176064	-7.30464	-6.46172
178820	6.86672	6.74155		178820	-7.20299	-6.36438
181620	6.86415	6.7403		181620	-7.10172	-6.26853
184464	6.8609	6.73909		184464	-7.00241	-6.17414
187352	6.85843	6.73792		187352	-6.90626	-6.0812
190286	6.85611	6.73678		190286	-6.80718	-5.98968
193265	6.85391	6.73567		193265	-6.7194	-5.89957
196291	6.85112	6.73461		196291	-6.62509	-5.81084
199365	6.84868	6.73357		199365	-6.53271	-5.72348
202487	6.84653	6.73256		202487	-6.43617	-5.63747
205657	6.84396	6.73159		205657	-6.34725	-5.55278
208877	6.84211	6.73064		208877	-6.25772	-5.4694
212148	6.84017	6.72973		212148	-6.17019	-5.38731
215470	6.83824	6.72884		215470	-6.08467	-5.30649
218843	6.83615	6.72798		218843	-5.99767	-5.22692
222270	6.83413	6.72714		222270	-5.91658	-5.14859
225750	6.83235	6.72633		225750	-5.83109	-5.07147
229285	6.83066	6.72555		229285	-5.7508	-4.99556
232875	6.82877	6.72479		232875	-5.66927	-4.92083
236521	6.82685	6.72405		236521	-5.59087	-4.84726
240225	6.82536	6.72333		240225	-5.51485	-4.77484
243986	6.82339	6.72264		243986	-5.44145	-4.70355
247807	6.82162	6.72197		247807	-5.36072	-4.63338
251687	6.8201	6.72132		251687	-5.28787	-4.56431
255628	6.81888	6.72068		255628	-5.21367	-4.49632
259630	6.81705	6.72007		259630	-5.14283	-4.42941
263695	6.81549	6.71948		263695	-5.06927	-4.36354
267824	6.81389	6.7189		267824	-4.99896	-4.29871
272018	6.8125	6.71834		272018	-4.93131	-4.23491
276277	6.81054	6.7178		276277	-4.8617	-4.17211
280603	6.80878	6.71728		280603	-4.7955	-4.11031
284997	6.80745	6.71677		284997	-4.73138	-4.04949
289459	6.80632	6.71628		289459	-4.66735	-3.98963
293991	6.80501	6.7158		293991	-4.60282	-3.93072
298595	6.8035	6.71533		298595	-4.5386	-3.87275
303270	6.80224	6.71489		303270	-4.47618	-3.81571
308018	6.80084	6.71445		308018	-4.41945	-3.75957
312841	6.79999	6.71403		312841	-4.35331	-3.70434
317740	6.79839	6.71362		317740	-4.298	-3.64999
322715	6.79765	6.71322		322715	-4.23913	-3.59651
327768	6.79616	6.71284		327768	-4.18306	-3.54389
332900	6.79485	6.71246		332900	-4.12443	-3.49212
338113	6.7938	6.7121		338113	-4.06949	-3.44118
343407	6.7927	6.71175		343407	-4.01052	-3.39107
348784	6.79188	6.71141		348784	-3.9594	-3.34176
354245	6.79079	6.71108		354245	-3.90145	-3.29326
359792	6.78976	6.71076		359792	-3.84885	-3.24555
365425	6.7887	6.71045		365425	-3.79972	-3.19861
371147	6.78771	6.71015		371147	-3.7514	-3.15244
376958	6.78675	6.70986		376958	-3.69666	-3.10703
382861	6.78578	6.70958		382861	-3.65211	-3.06236
388855	6.78464	6.70931		388855	-3.60017	-3.01842
394944	6.78364	6.70904		394944	-3.55548	-2.97521
401128	6.78327	6.70879		401128	-3.5072	-2.93271
407409	6.78212	6.70854		407409	-3.45886	-2.89092
413788	6.78128	6.7083		413788	-3.41279	-2.84982
420267	6.78043	6.70806		420267	-3.369	-2.8094
426847	6.77988	6.70784		426847	-3.3256	-2.76966
433531	6.77885	6.70762		433531	-3.27991	-2.73058
440319	6.77806	6.7074		440319	-3.23773	-2.69216
447214	6.77735	6.7072		447214	-3.19458	-2.65438
454216	6.77641	6.707		454216	-3.15433	-2.61724
461328	6.77569	6.7068		461328	-3.11088	-2.58073
468551	6.77479	6.70661		468551	-3.07285	-2.54484
475888	6.77408	6.70643		475888	-3.03398	-2.50957
483339	6.77332	6.70626		483339	-2.99482	-2.47489
490907	6.77302	6.70608		490907	-2.9559	-2.44081
498594	6.77188	6.70592		498594	-2.91637	-2.40732
506401	6.77117	6.70576		506401	-2.88008	-2.3744
514330	6.77067	6.7056		514330	-2.84813	-2.34206
522383	6.77018	6.70545		522383	-2.80932	-2.31028
530563	6.76931	6.7053		530563	-2.7756	-2.27906
538870	6.76894	6.70516		538870	-2.73807	-2.24838
547308	6.76826	6.70502		547308	-2.70326	-2.21824
555877	6.76755	6.70489		555877	-2.67214	-2.18864
564581	6.76716	6.70476		564581	-2.64055	-2.15957
573421	6.76616	6.70464		573421	-2.60302	-2.13101
582400	6.76574	6.70452		582400	-2.57481	-2.10297
591519	6.76541	6.7044		591519	-2.54184	-2.07543
600781	6.7647	6.70428		600781	-2.50939	-2.0484
610188	6.7642	6.70417		610188	-2.47847	-2.02185
619742	6.7639	6.70407		619742	-2.44511	-1.9958
629446	6.76308	6.70396		629446	-2.42028	-1.97022
639302	6.76272	6.70386		639302	-2.39029	-1.94512
649312	6.76245	6.70377		649312	-2.35932	-1.92049
659478	6.7619	6.70367		659478	-2.3354	-1.89632
669804	6.76152	6.70358		669804	-2.30821	-1.8726
680292	6.76086	6.70349		680292	-2.27769	-1.84934
690944	6.76101	6.70341		690944	-2.2499	-1.82652
701763	6.76015	6.70332		701763	-2.22173	-1.80414
712751	6.75966	6.70324		712751	-2.19708	-1.7822
723911	6.7585	6.70316		723911	-2.17127	-1.76069
735246	6.75786	6.70309		735246	-2.14988	-1.7396
746758	6.75791	6.70302		746758	-2.12793	-1.71893
758451	6.75758	6.70295		758451	-2.10475	-1.69867
770327	6.75693	6.70288		770327	-2.08573	-1.67883
782388	6.75648	6.70281		782388	-2.05777	-1.65939
794639	6.75615	6.70275		794639	-2.03414	-1.64034
807081	6.75565	6.70268		807081	-2.01334	-1.6217
819718	6.75524	6.70262		819718	-1.99005	-1.60344
832553	6.75481	6.70257		832553	-1.96793	-1.58557
845589	6.75457	6.70251		845589	-1.95087	-1.56809
858829	6.75399	6.70246		858829	-1.92639	-1.55098
872277	6.75366	6.7024		872277	-1.90887	-1.53425
885935	6.75347	6.70235		885935	-1.8904	-1.51788
899806	6.75281	6.7023		899806	-1.87068	-1.50188
913896	6.75268	6.70225		913896	-1.85123	-1.48625
928205	6.75203	6.70221		928205	-1.83166	-1.47097
942739	6.75185	6.70216		942739	-1.81208	-1.45604
957500	6.75146	6.70212		957500	-1.7982	-1.44147
972492	6.75116	6.70208		972492	-1.78227	-1.42725
987720	6.75055	6.70204		987720	-1.76681	-1.41337
1.00319e+06	6.75037	6.702		1.00319e+06	-1.74723	-1.39983
1.01889e+06	6.75036	6.70196		1.01889e+06	-1.73416	-1.38663
1.03485e+06	6.74959	6.70193		1.03485e+06	-1.71758	-1.37376
1.05105e+06	6.74914	6.70189		1.05105e+06	-1.70257	-1.36122
1.06751e+06	6.7491	6.70186		1.06751e+06	-1.68771	-1.34901
1.08422e+06	6.74862	6.70182		1.08422e+06	-1.67071	-1.33713
1.1012e+06	6.7499	6.70179		1.1012e+06	-1.67881	-1.32557
1.11844e+06	6.74952	6.70176		1.11844e+06	-1.66559	-1.31433
1.13595e+06	6.74915	6.70173		1.13595e+06	-1.65013	-1.30341
1.15374e+06	6.74886	6.70171		1.15374e+06	-1.644	-1.2928
1.17181e+06	6.7484	6.70168		1.17181e+06	-1.62987	-1.2825
1.19015e+06	6.74805	6.70165		1.19015e+06	-1.61725	-1.27252
1.20879e+06	6.74813	6.70163		1.20879e+06	-1.60668	-1.26283
1.22772e+06	6.74781	6.7016		1.22772e+06	-1.59326	-1.25346
1.24694e+06	6.74782	6.70158		1.24694e+06	-1.58094	-1.24439
1.26646e+06	6.74754	6.70156		1.26646e+06	-1.57247	-1.23561
1.28629e+06	6.74734	6.70154		1.28629e+06	-1.56	-1.22714
1.30643e+06	6.74683	6.70152		1.30643e+06	-1.55326	-1.21896
1.32689e+06	6.74668	6.7015		1.32689e+06	-1.54367	-1.21107
1.34767e+06	6.74634	6.70148		1.34767e+06	-1.53057	-1.20348
1.36877e+06	6.74603	6.70146		1.36877e+06	-1.52443	-1.19618
1.3902e+06	6.74599	6.70144		1.3902e+06	-1.51427	-1.18917
1.41197e+06	6.74572	6.70143		1.41197e+06	-1.50529	-1.18244
1.43408e+06	6.74561	6.70141		1.43408e+06	-1.49426	-1.176
1.45653e+06	6.74534	6.7014		1.45653e+06	-1.48828	-1.16984
1.47934e+06	6.7453	6.70138		1.47934e+06	-1.47942	-1.16396
1.5025e+06	6.74484	6.70137		1.5025e+06	-1.47255	-1.15837
1.52602e+06	6.74487	6.70136		1.52602e+06	-1.4662	-1.15306
1.54992e+06	6.74471	6.70135		1.54992e+06	-1.46132	-1.14802
1.57419e+06	6.74445	6.70133		1.57419e+06	-1.45492	-1.14326
1.59884e+06	6.74414	6.70132		1.59884e+06	-1.44995	-1.13878
1.62387e+06	6.74405	6.70131		1.62387e+06	-1.44184	-1.13457
1.6493e+06	6.74399	6.7013		1.6493e+06	-1.43692	-1.13063
1.67512e+06	6.74392	6.7013		1.67512e+06	-1.43684	-1.12697
1.70135e+06	6.74361	6.70129		1.70135e+06	-1.43257	-1.12358
1.72799e+06	6.74311	6.70128		1.72799e+06	-1.42872	-1.12046
1.75505e+06	6.74314	6.70127		1.75505e+06	-1.41999	-1.11761
1.78253e+06	6.74317	6.70127		1.78253e+06	-1.41752	-1.11503
1.81044e+06	6.74277	6.70126		1.81044e+06	-1.41541	-1.11272
1.83878e+06	6.74251	6.70126		1.83878e+06	-1.41091	-1.11068
1.86758e+06	6.74251	6.70126		1.86758e+06	-1.41081	-1.10891
1.89682e+06	6.74243	6.70125		1.89682e+06	-1.40717	-1.1074
1.92652e+06	6.74201	6.70125		1.92652e+06	-1.40706	-1.10616
1.95668e+06	6.74202	6.70125		1.95668e+06	-1.40364	-1.10519
1.98732e+06	6.74161	6.70125		1.98732e+06	-1.40176	-1.10449
2.01844e+06	6.74151	6.70124		2.01844e+06	-1.39901	-1.10405
2.05004e+06	6.74156	6.70124		2.05004e+06	-1.40209	-1.10388
2.08214e+06	6.7415	6.70124		2.08214e+06	-1.40111	-1.10397
2.11474e+06	6.74135	6.70124		2.11474e+06	-1.39661	-1.10433
2.14785e+06	6.7412	6.70125		2.14785e+06	-1.39722	-1.10496
2.18149e+06	6.74086	6.70125		2.18149e+06	-1.39663	-1.10585
2.21564e+06	6.74087	6.70125		2.21564e+06	-1.39691	-1.10701
2.25034e+06	6.74063	6.70125		2.25034e+06	-1.40089	-1.10844
2.28557e+06	6.74067	6.70126		2.28557e+06	-1.40023	-1.11014
2.32136e+06	6.74066	6.70126		2.32136e+06	-1.40337	-1.1121
2.35771e+06	6.74048	6.70127		2.35771e+06	-1.40494	-1.11433
2.39462e+06	6.74031	6.70127		2.39462e+06	-1.40804	-1.11683
2.43212e+06	6.74022	6.70128		2.43212e+06	-1.40948	-1.1196
2.4702e+06	6.73993	6.70129		2.4702e+06	-1.41328	-1.12264
2.50888e+06	6.74001	6.70129		2.50888e+06	-1.41574	-1.12595
2.54816e+06	6.73986	6.7013		2.54816e+06	-1.41993	-1.12954
2.58806e+06	6.73974	6.70131		2.58806e+06	-1.42317	-1.13339
2.62858e+06	6.7395	6.70132		2.62858e+06	-1.42636	-1.13752
2.66974e+06	6.73946	6.70133		2.66974e+06	-1.43207	-1.14193
2.71154e+06	6.73951	6.70134		2.71154e+06	-1.43615	-1.1466
2.754e+06	6.73929	6.70135		2.754e+06	-1.44076	-1.15156
2.79712e+06	6.7393	6.70137		2.79712e+06	-1.44433	-1.15679
2.84092e+06	6.73912	6.70138		2.84092e+06	-1.45338	-1.16231
2.8854e+06	6.73904	6.70139		2.8854e+06	-1.45845	-1.1681
2.93058e+06	6.73877	6.70141		2.93058e+06	-1.4631	-1.17418
2.97647e+06	6.73853	6.70142		2.97647e+06	-1.46937	-1.18053
3.02307e+06	6.73821	6.70144		3.02307e+06	-1.47538	-1.18718
3.07041e+06	6.73798	6.70146		3.07041e+06	-1.48168	-1.19411
3.11848e+06	6.73778	6.70147		3.11848e+06	-1.48808	-1.20133
3.16731e+06	6.73782	6.70149		3.16731e+06	-1.49572	-1.20883
3.2169e+06	6.73787	6.70151		3.2169e+06	-1.50536	-1.21663
3.26727e+06	6.73762	6.70153		3.26727e+06	-1.51432	-1.22473
3.31843e+06	6.73761	6.70155		3.31843e+06	-1.52337	-1.23311
3.37039e+06	6.73747	6.70157		3.37039e+06	-1.53372	-1.2418
3.42316e+06	6.73746	6.7016		3.42316e+06	-1.54272	-1.25079
3.47676e+06	6.73728	6.70162		3.47676e+06	-1.55465	-1.26007
3.5312e+06	6.73717	6.70165		3.5312e+06	-1.56471	-1.26967
3.58649e+06	6.73742	6.70167		3.58649e+06	-1.57425	-1.27956
3.64265e+06	6.73715	6.7017		3.64265e+06	-1.58675	-1.28977
3.69969e+06	6.7371	6.70173		3.69969e+06	-1.59819	-1.30029
3.75761e+06	6.7369	6.70175		3.75761e+06	-1.6082	-1.31112
3.81645e+06	6.73676	6.70178		3.81645e+06	-1.62016	-1.32227
3.87621e+06	6.73673	6.70182		3.87621e+06	-1.63361	-1.33373
3.9369e+06	6.73677	6.70185		3.9369e+06	-1.64825	-1.34552
3.99854e+06	6.73648	6.70188		3.99854e+06	-1.66158	-1.35763
4.06115e+06	6.73636	6.70192		4.06115e+06	-1.6779	-1.37007
4.12474e+06	6.73623	6.70195		4.12474e+06	-1.69053	-1.38284
4.18933e+06	6.73631	6.70199		4.18933e+06	-1.70427	-1.39595
4.25492e+06	6.73623	6.70203		4.25492e+06	-1.72101	-1.40939
4.32155e+06	6.73615	6.70207		4.32155e+06	-1.73377	-1.42317
4.38921e+06	6.73617	6.70211		4.38921e+06	-1.75228	-1.43729
4.45794e+06	6.73609	6.70215		4.45794e+06	-1.76752	-1.45177
4.52774e+06	6.736	6.7022		4.52774e+06	-1.78528	-1.46659
4.59863e+06	6.73598	6.70224		4.59863e+06	-1.80186	-1.48176
4.67064e+06	6.73587	6.70229		4.67064e+06	-1.8181	-1.49729
4.74377e+06	6.73559	6.70234		4.74377e+06	-1.83642	-1.51319
4.81805e+06	6.73548	6.70239		4.81805e+06	-1.85328	-1.52944
4.89349e+06	6.73548	6.70244		4.89349e+06	-1.87297	-1.54607
4.97011e+06	6.73533	6.70249		4.97011e+06	-1.88942	-1.56307
5.04793e+06	6.73556	6.70255		5.04793e+06	-1.90951	-1.58044
5.12697e+06	6.73538	6.70261		5.12697e+06	-1.92863	-1.5982
5.20725e+06	6.7353	6.70267		5.20725e+06	-1.94922	-1.61634
5.28878e+06	6.73527	6.70273		5.28878e+06	-1.97087	-1.63488
5.37159e+06	6.73522	6.70279		5.37159e+06	-1.99202	-1.6538
5.4557e+06	6.73511	6.70286		5.4557e+06	-2.0129	-1.67313
5.54112e+06	6.73493	6.70293		5.54112e+06	-2.03804	-1.69285
5.62789e+06	6.73504	6.703		5.62789e+06	-2.05935	-1.71299
5.71601e+06	6.73501	6.70307		5.71601e+06	-2.08408	-1.73354
5.80551e+06	6.73485	6.70314		5.80551e+06	-2.10682	-1.7545
5.89641e+06	6.73479	6.70322		5.89641e+06	-2.13086	-1.77589
5.98873e+06	6.73464	6.7033		5.98873e+06	-2.15349	-1.79771
6.0825e+06	6.73473	6.70338		6.0825e+06	-2.18173	-1.81996
6.17774e+06	6.73465	6.70347		6.17774e+06	-2.20735	-1.84265
6.27447e+06	6.73463	6.70355		6.27447e+06	-2.23318	-1.86578
6.37272e+06	6.73451	6.70364		6.37272e+06	-2.26072	-1.88936
6.4725e+06	6.73465	6.70374		6.4725e+06	-2.28738	-1.9134
6.57385e+06	6.73466	6.70383		6.57385e+06	-2.31655	-1.9379
6.67678e+06	6.73458	6.70393		6.67678e+06	-2.34181	-1.96286
6.78132e+06	6.7347	6.70404		6.78132e+06	-2.3726	-1.9883
6.8875e+06	6.73459	6.70414		6.8875e+06	-2.39943	-2.01422
6.99535e+06	6.7345	6.70425		6.99535e+06	-2.42851	-2.04062
7.10488e+06	6.73449	6.70436		7.10488e+06	-2.46091	-2.06751
7.21613e+06	6.7344	6.70448		7.21613e+06	-2.49523	-2.0949
7.32911e+06	6.73437	6.7046		7.32911e+06	-2.5277	-2.1228
7.44387e+06	6.73422	6.70473		7.44387e+06	-2.5586	-2.1512
7.56043e+06	6.73437	6.70485		7.56043e+06	-2.59394	-2.18012
7.67881e+06	6.73426	6.70499		7.67881e+06	-2.62572	-2.20957
7.79904e+06	6.73423	6.70512		7.79904e+06	-2.66062	-2.23955
7.92116e+06	6.73421	6.70526		7.92116e+06	-2.69557	-2.27007
8.04519e+06	6.73417	6.70541		8.04519e+06	-2.73	-2.30113
8.17116e+06	6.73415	6.70556		8.17116e+06	-2.76606	-2.33275
8.2991e+06	6.73378	6.70571		8.2991e+06	-2.80462	-2.36493
8.42904e+06	6.73413	6.70587		8.42904e+06	-2.84049	-2.39768
8.56102e+06	6.73404	6.70604		8.56102e+06	-2.87847	-2.431
8.69507e+06	6.73383	6.7062		8.69507e+06	-2.91759	-2.46491
8.83122e+06	6.73397	6.70638		8.83122e+06	-2.95585	-2.49941
8.9695e+06	6.73423	6.70656		8.9695e+06	-2.99526	-2.53451
9.10994e+06	6.73444	6.70675		9.10994e+06	-3.03538	-2.57022
9.25258e+06	6.7344	6.70694		9.25258e+06	-3.07503	-2.60655
9.39746e+06	6.73469	6.70714		9.39746e+06	-3.11614	-2.6435
9.5446e+06	6.73456	6.70734		9.5446e+06	-3.15529	-2.68109
9.69405e+06	6.73477	6.70755		9.69405e+06	-3.19869	-2.71933
9.84584e+06	6.73492	6.70777		9.84584e+06	-3.2416	-2.75821
10000000	6.73488	6.708		10000000	-3.28592	-2.79776
1000	193.461	132.798		1000	-81.8462	-87.1081
1011.58	191.416	131.282		1011.58	-81.8383	-87.0747
1023.29	189.39	129.783		1023.29	-81.8272	-87.0409
1035.14	187.356	128.302		1035.14	-81.8244	-87.0067
1047.13	185.371	126.837		1047.13	-81.8157	-86.9721
1059.25	183.391	125.389		1059.25	-81.7974	-86.9371
1071.52	181.451	123.958		1071.52	-81.7908	-86.9017
1083.93	179.506	122.543		1083.93	-81.7726	-86.8659
1096.48	177.606	121.145		1096.48	-81.7587	-86.8297
1109.17	175.693	119.762		1109.17	-81.7495	-86.793
1122.02	173.836	118.396		1122.02	-81.7395	-86.756
1135.01	171.981	117.045		1135.01	-81.7239	-86.7185
1148.15	170.156	115.709		1148.15	-81.7185	-86.6806
1161.45	168.345	114.389		1161.45	-81.7013	-86.6422
1174.9	166.546	113.084		1174.9	-81.6976	-86.6034
1188.5	164.771	111.795		1188.5	-81.6835	-86.5642
1202.26	163.012	110.52		1202.26	-81.6703	-86.5245
1216.19	161.277	109.259		1216.19	-81.6516	-86.4844
1230.27	159.561	108.013		1230.27	-81.6354	-86.4438
1244.52	157.851	106.781		1244.52	-81.622	-86.4027
1258.92	156.174	105.564		1258.92	-81.6014	-86.3611
1273.5	154.502	104.361		1273.5	-81.5911	-86.3191
1288.25	152.865	103.171		1288.25	-81.5734	-86.2766
1303.17	151.226	101.995		1303.17	-81.5531	-86.2336
1318.26	149.617	100.832		1318.26	-81.5439	-86.1901
1333.52	148.023	99.6834		1333.52	-81.5253	-86.1462
1348.96	146.449	98.5474		1348.96	-81.5081	-86.1017
1364.58	144.89	97.4246		1364.58	-81.492	-86.0567
1380.38	143.35	96.3147		1380.38	-81.4691	-86.0112
1396.37	141.826	95.2176		1396.37	-81.4579	-85.9651
1412.54	140.308	94.133		1412.54	-81.4385	-85.9185
1428.89	138.811	93.061		1428.89	-81.4162	-85.8714
1445.44	137.337	92.0013		1445.44	-81.3893	-85.8238
1462.18	135.872	90.9538		1462.18	-81.3743	-85.7756
1479.11	134.42	89.9184		1479.11	-81.352	-85.7269
1496.24	132.989	88.8948		1496.24	-81.336	-85.6776
1513.56	131.577	87.8831		1513.56	-81.3133	-85.6277
1531.09	130.162	86.883		1531.09	-81.2914	-85.5773
1548.82	128.777	85.8943		1548.82	-81.2688	-85.5263
1566.75	127.403	84.9172		1566.75	-81.2518	-85.4747
1584.89	126.034	83.9512		1584.89	-81.2292	-85.4225
1603.24	124.695	82.9964		1603.24	-81.2113	-85.3698
1621.81	123.365	82.0526		1621.81	-81.1907	-85.3164
1640.59	122.059	81.1196		1640.59	-81.1658	-85.2624
1659.59	120.754	80.1974		1659.59	-81.1425	-85.2078
1678.8	119.462	79.2858		1678.8	-81.1194	-85.1525
1698.24	118.194	78.3848		1698.24	-81.0954	-85.0967
1717.91	116.944	77.4941		1717.91	-81.07	-85.0402
1737.8	115.695	76.6137		1737.8	-81.0451	-84.9831
1757.92	114.454	75.7435		1757.92	-81.0232	-84.9253
1778.28	113.233	74.8833		1778.28	-80.9936	-84.8668
1798.87	112.036	74.033		1798.87	-80.9644	-84.8077
1819.7	110.838	73.1925		1819.7	-80.9483	-84.7479
1840.77	109.658	72.3618		1840.77	-80.9238	-84.6874
1862.09	108.485	71.5406		1862.09	-80.8873	-84.6263
1883.65	107.331	70.7289		1883.65	-80.8686	-84.5644
1905.46	106.197	69.9266		1905.46	-80.8365	-84.5019
1927.53	105.059	69.1335		1927.53	-80.808	-84.4386
1949.85	103.938	68.3496		1949.85	-80.7794	-84.3746
1972.42	102.826	67.5748		1972.42	-80.7533	-84.3099
1995.26	101.731	66.8089		1995.26	-80.7197	-84.2444
2018.37	100.65	66.0519		2018.37	-80.692	-84.1782
2041.74	99.5843	65.3036		2041.74	-80.6608	-84.1113
2065.38	98.5142	64.564		2065.38	-80.6316	-84.0436
2089.3	97.4663	63.833		2089.3	-80.5993	-83.9751
2113.49	96.4264	63.1104		2113.49	-80.5666	-83.9059
2137.96	95.3947	62.3962		2137.96	-80.5334	-83.8359
2162.72	94.3848	61.6902		2162.72	-80.5131	-83.765
2187.76	93.3713	60.9924		2187.76	-80.4674	-83.6934
2213.09	92.3761	60.3027		2213.09	-80.4335	-83.621
2238.72	91.3961	59.621		2238.72	-80.4019	-83.5477
2264.64	90.4208	58.9472		2264.64	-80.3707	-83.4737
2290.87	89.4587	58.2812		2290.87	-80.3324	-83.3988
2317.39	88.5164	57.6229		2317.39	-80.3027	-83.323
2344.23	87.566	56.9723		2344.23	-80.2618	-83.2464
2371.37	86.6386	56.3292		2371.37	-80.2251	-83.1689
2398.83	85.7132	55.6936		2398.83	-80.1933	-83.0906
2426.61	84.8011	55.0654		2426.61	-80.1558	-83.0114
2454.71	83.9032	54.4444		2454.71	-80.1158	-82.9313
2483.13	83.0075	53.8307		2483.13	-80.0746	-82.8503
2511.89	82.1316	53.2241		2511.89	-80.0362	-82.7683
2540.97	81.2549	52.6246		2540.97	-79.9957	-82.6855
2570.4	80.3854	52.032		2570.4	-79.9543	-82.6017
2600.16	79.5342	51.4463		2600.16	-79.9176	-82.517
2630.27	78.6937	50.8675		2630.27	-79.8773	-82.4314
2660.72	77.8563	50.2954		2660.72	-79.8349	-82.3448
2691.53	77.0285	49.7299		2691.53	-79.7867	-82.2572
2722.7	76.2044	49.1711		2722.7	-79.7427	-82.1686
2754.23	75.3956	48.6187		2754.23	-79.6978	-82.0791
2786.12	74.5944	48.0728		2786.12	-79.6552	-81.9886
2818.38	73.8037	47.5333		2818.38	-79.6085	-81.897
2851.02	73.0178	47		2851.02	-79.5591	-81.8045
2884.03	72.2429	46.473		2884.03	-79.5177	-81.7109
2917.43	71.4812	45.9522		2917.43	-79.4694	-81.6162
2951.21	70.7186	45.4374		2951.21	-79.425	-81.5206
2985.38	69.9741	44.9287		2985.38	-79.3848	-81.4238
3019.95	69.229	44.4259		3019.95	-79.3254	-81.326
3054.92	68.4977	43.929		3054.92	-79.2803	-81.2271
3090.3	67.7672	43.4379		3090.3	-79.232	-81.1272
3126.08	67.0456	42.9526		3126.08	-79.1839	-81.0261
3162.28	66.3326	42.4729		3162.28	-79.1346	-80.9239
3198.89	65.6307	41.9989		3198.89	-79.0773	-80.8206
3235.94	64.9327	41.5304		3235.94	-79.0201	-80.7161
3273.41	64.2491	41.0675		3273.41	-78.9674	-80.6105
3311.31	63.5629	40.61		3311.31	-78.9199	-80.5038
3349.65	62.8871	40.1579		3349.65	-78.8611	-80.3958
3388.44	62.2256	39.711		3388.44	-78.8035	-80.2867
3427.68	61.5669	39.2695		3427.68	-78.7491	-80.1764
3467.37	60.9153	38.8331		3467.37	-78.6971	-80.0649
3507.52	60.2704	38.4019		3507.52	-78.636	-79.9522
3548.13	59.6313	37.9758		3548.13	-78.5738	-79.8383
3589.22	58.9975	37.5547		3589.22	-78.5167	-79.7231
3630.78	58.3764	37.1386		3630.78	-78.4569	-79.6067
3672.82	57.759	36.7274		3672.82	-78.3953	-79.489
3715.35	57.1474	36.321		3715.35	-78.336	-79.3701
3758.37	56.5408	35.9195		3758.37	-78.2724	-79.2498
3801.89	55.9445	35.5227		3801.89	-78.2077	-79.1283
3845.92	55.3517	35.1306		3845.92	-78.1463	-79.0055
3890.45	54.7711	34.7432		3890.45	-78.083	-78.8813
3935.5	54.1888	34.3604		3935.5	-78.0146	-78.7558
3981.07	53.6213	33.9821		3981.07	-77.9509	-78.629
4027.17	53.0539	33.6083		4027.17	-77.8826	-78.5008
4073.8	52.4948	33.239		4073.8	-77.8098	-78.3713
4120.98	51.9464	32.8741		4120.98	-77.7512	-78.2403
4168.69	51.3925	32.5135		4168.69	-77.6804	-78.108
4216.97	50.8554	32.1572		4216.97	-77.6078	-77.9743
4265.8	50.3153	31.8052		4265.8	-77.5337	-77.8392
4315.19	49.7874	31.4573		4315.19	-77.4614	-77.7026
4365.16	49.2666	31.1137		4365.16	-77.3899	-77.5646
4415.7	48.7489	30.7741		4415.7	-77.3152	-77.4252
4466.84	48.2333	30.4387		4466.84	-77.2401	-77.2843
4518.56	47.7268	30.1072		4518.56	-77.1637	-77.1419
4570.88	47.2283	29.7797		4570.88	-77.085	-76.9981
4623.81	46.7284	29.4562		4623.81	-77.0063	-76.8527
4677.35	46.2392	29.1366		4677.35	-76.9327	-76.7058
4731.51	45.7556	28.8208		4731.51	-76.8483	-76.5575
4786.3	45.2782	28.5088		4786.3	-76.776	-76.4076
4841.72	44.8068	28.2006		4841.72	-76.687	-76.2561
4897.79	44.3315	27.8961		4897.79	-76.614	-76.1031
4954.5	43.8689	27.5953		4954.5	-76.5271	-75.9485
5011.87	43.4139	27.2981		5011.87	-76.4416	-75.7924
5069.91	42.9609	27.0046		5069.91	-76.3559	-75.6346
5128.61	42.5073	26.7146		5128.61	-76.2721	-75.4753
5188	42.0666	26.4282		5188	-76.1889	-75.3143
5248.07	41.624	26.1452		5248.07	-76.098	-75.1517
5308.84	41.1926	25.8657		5308.84	-76.0148	-74.9875
5370.32	40.7631	25.5896		5370.32	-75.9299	-74.8217
5432.5	40.336	25.3168		5432.5	-75.8351	-74.6541
5495.41	39.9176	25.0474		5495.41	-75.7415	-74.485
5559.04	39.5003	24.7814		5559.04	-75.6488	-74.3141
5623.41	39.0918	24.5185		5623.41	-75.5618	-74.1416
5688.53	38.6856	24.259		5688.53	-75.4619	-73.9673
5754.4	38.284	24.0026		5754.4	-75.3783	-73.7914
5821.03	37.8862	23.7493		5821.03	-75.2686	-73.6137
5888.44	37.4931	23.4992		5888.44	-75.1715	-73.4343
5956.62	37.1063	23.2522		5956.62	-75.0718	-73.2532
6025.6	36.721	23.0083		6025.6	-74.9723	-73.0703
6095.37	36.3382	22.7674		6095.37	-74.8678	-72.8856
6165.95	35.9663	22.5294		6165.95	-74.7633	-72.6992
6237.35	35.5932	22.2945		6237.35	-74.666	-72.5111
6309.57	35.2261	22.0625		6309.57	-74.5539	-72.3211
6382.64	34.8633	21.8333		6382.64	-74.4511	-72.1293
6456.54	34.5049	21.6071		6456.54	-74.3418	-71.9358
6531.31	34.1486	21.3836		6531.31	-74.2403	-71.7404
6606.93	33.7973	21.163		6606.93	-74.1284	-71.5432
6683.44	33.45	20.9452		6683.44	-74.0135	-71.3442
6760.83	33.1045	20.7301		6760.83	-73.8993	-71.1434
6839.12	32.7664	20.5177		6839.12	-73.7909	-70.9407
6918.31	32.4297	20.308		6918.31	-73.6718	-70.7362
6998.42	32.0978	20.101		6998.42	-73.5571	-70.5299
7079.46	31.7698	19.8966		7079.46	-73.4414	-70.3216
7161.43	31.4469	19.6948		7161.43	-73.3276	-70.1116
7244.36	31.1221	19.4956		7244.36	-73.2031	-69.8996
7328.24	30.8053	19.2989		7328.24	-73.0823	-69.6858
7413.1	30.4903	19.1048		7413.1	-72.9662	-69.4701
7498.94	30.1787	18.9131		7498.94	-72.8313	-69.2525
7585.78	29.8732	18.7239		7585.78	-72.7134	-69.033
7673.61	29.57	18.5372		7673.61	-72.586	-68.8117
7762.47	29.2697	18.3529		7762.47	-72.4603	-68.5885
7852.36	28.9715	18.1709		7852.36	-72.3326	-68.3633
7943.28	28.6802	17.9914		7943.28	-72.2052	-68.1363
8035.26	28.3884	17.8141		8035.26	-72.0722	-67.9074
8128.31	28.0994	17.6392		8128.31	-71.9412	-67.6765
8222.43	27.8178	17.4666		8222.43	-71.8058	-67.4438
8317.64	27.5378	17.2962		8317.64	-71.6718	-67.2092
8413.95	27.2606	17.1281		8413.95	-71.5258	-66.9727
8511.38	26.9834	16.9622		8511.38	-71.3873	-66.7343
8609.94	26.7141	16.7984		8609.94	-71.2456	-66.494
8709.64	26.4455	16.6369		8709.64	-71.1051	-66.2518
8810.49	26.1802	16.4775		8810.49	-70.9635	-66.0077
8912.51	25.9194	16.3202		8912.51	-70.8203	-65.7617
9015.71	25.6584	16.165		9015.71	-70.6611	-65.5138
9120.11	25.4018	16.012		9120.11	-70.5149	-65.2641
9225.71	25.1478	15.8609		9225.71	-70.3679	-65.0125
9332.54	24.9014	15.7119		9332.54	-70.2207	-64.759
9440.61	24.653	15.5649		9440.61	-70.0655	-64.5036
9549.93	24.4103	15.4199		9549.93	-69.9113	-64.2464
9660.51	24.1698	15.2769		9660.51	-69.7568	-63.9874
9772.37	23.9313	15.1358		9772.37	-69.5999	-63.7265
9885.53	23.6931	14.9967		9885.53	-69.441	-63.4637
10000	23.4608	14.8595		10000	-69.2868	-63.1992
10115.8	23.2281	14.7241		10115.8	-69.1292	-62.9328
10232.9	23.0012	14.5906		10232.9	-68.9648	-62.6646
10351.4	22.779	14.459		10351.4	-68.8046	-62.3947
10471.3	22.5532	14.3292		10471.3	-68.6294	-62.1229
10592.5	22.3342	14.2012		10592.5	-68.4648	-61.8494
10715.2	22.1187	14.075		10715.2	-68.301	-61.5742
10839.3	21.9032	13.9505		10839.3	-68.127	-61.2972
10964.8	21.6911	13.8279		10964.8	-67.9594	-61.0184
11091.7	21.4823	13.7069		11091.7	-67.7806	-60.738
11220.2	21.2767	13.5877		11220.2	-67.6171	-60.4559
11350.1	21.0711	13.4701		11350.1	-67.4406	-60.1721
11481.5	20.8714	13.3542		11481.5	-67.2665	-59.8867
11614.5	20.6709	13.24		11614.5	-67.0894	-59.5996
11749	20.4701	13.1275		11749	-66.9107	-59.3109
11885	20.2739	13.0165		11885	-66.7299	-59.0206
12022.6	20.0807	12.9072		12022.6	-66.5474	-58.7287
12161.9	19.8894	12.7994		12161.9	-66.3532	-58.4353
12302.7	19.7014	12.6932		12302.7	-66.1702	-58.1403
12445.1	19.517	12.5886		12445.1	-65.9836	-57.8439
12589.3	19.3309	12.4855		12589.3	-65.7889	-57.546
12735	19.1525	12.3839		12735	-65.6037	-57.2466
12882.5	18.9712	12.2838		12882.5	-65.4116	-56.9457
13031.7	18.7953	12.1852		13031.7	-65.2129	-56.6435
13182.6	18.6193	12.0881		13182.6	-65.0246	-56.3399
13335.2	18.447	11.9924		13335.2	-64.828	-56.0349
13489.6	18.2765	11.8981		13489.6	-64.6306	-55.7286
13645.8	18.1059	11.8053		13645.8	-64.4182	-55.4211
13803.8	17.9407	11.7139		13803.8	-64.2212	-55.1122
13963.7	17.7738	11.6238		13963.7	-64.0194	-54.8021
14125.4	17.6121	11.5352		14125.4	-63.8134	-54.4909
14288.9	17.4521	11.4478		14288.9	-63.6046	-54.1784
14454.4	17.2944	11.3619		14454.4	-63.3914	-53.8649
14621.8	17.1378	11.2772		14621.8	-63.1879	-53.5502
14791.1	16.9833	11.1939		14791.1	-62.9711	-53.2345
14962.4	16.8291	11.1118		14962.4	-62.7643	-52.9177
15135.6	16.6779	11.031		15135.6	-62.5423	-52.5999
15310.9	16.5293	10.9515		15310.9	-62.3322	-52.2812
15488.2	16.3824	10.8733		15488.2	-62.117	-51.9616
15667.5	16.2373	10.7962		15667.5	-61.8914	-51.641
15848.9	16.0936	10.7204		15848.9	-61.671	-51.3197
16032.5	15.9509	10.6458		16032.5	-61.4448	-50.9975
16218.1	15.8118	10.5724		16218.1	-61.2138	-50.6745
16405.9	15.6738	10.5002		16405.9	-60.9942	-50.3508
16595.9	15.5377	10.4291		16595.9	-60.7605	-50.0264
16788	15.403	10.3591		16788	-60.534	-49.7014
16982.4	15.2685	10.2903		16982.4	-60.3033	-49.3758
17179.1	15.1372	10.2227		17179.1	-60.068	-49.0495
17378	15.0091	10.1561		17378	-59.8342	-48.7228
17579.2	14.8808	10.0906		17579.2	-59.5993	-48.3956
17782.8	14.7541	10.0262		17782.8	-59.3605	-48.0679
17988.7	14.6296	9.96284		17988.7	-59.1265	-47.7398
18197	14.5056	9.90055		18197	-58.894	-47.4114
18407.7	14.3845	9.83929		18407.7	-58.6464	-47.0826
18620.9	14.2662	9.77905		18620.9	-58.4045	-46.7536
18836.5	14.1479	9.71983		18836.5	-58.1608	-46.4243
19054.6	14.0308	9.6616		19054.6	-57.9181	-46.0949
19275.2	13.9149	9.60436		19275.2	-57.6684	-45.7653
19498.4	13.8021	9.54809		19498.4	-57.4149	-45.4356
19724.2	13.6885	9.49278		19724.2	-57.1686	-45.1059
19952.6	13.5784	9.43841		19952.6	-56.9141	-44.7761
20183.7	13.4689	9.38498		20183.7	-56.6607	-44.4464
20417.4	13.3605	9.33247		20417.4	-56.4037	-44.1167
20653.8	13.2546	9.28087		20653.8	-56.1511	-43.7872
20893	13.1497	9.23016		20893	-55.8907	-43.4578
21134.9	13.0464	9.18034		21134.9	-55.6388	-43.1287
21379.6	12.9448	9.13138		21379.6	-55.3775	-42.7998
21627.2	12.8441	9.08329		21627.2	-55.1158	-42.4711
21877.6	12.7433	9.03604		21877.6	-54.8539	-42.1428
22130.9	12.6463	8.98963		22130.9	-54.5817	-41.8149
22387.2	12.5488	8.94405		22387.2	-54.3286	-41.4874
22646.4	12.4544	8.89927		22646.4	-54.0599	-41.1604
22908.7	12.3599	8.8553		22908.7	-53.7839	-40.8339
23173.9	12.2672	8.81212		23173.9	-53.5191	-40.5079
23442.3	12.1767	8.76971		23442.3	-53.2534	-40.1825
23713.7	12.0858	8.72807		23713.7	-52.9772	-39.8577
23988.3	11.9972	8.68718		23988.3	-52.7069	-39.5337
24266.1	11.9087	8.64704		24266.1	-52.4346	-39.2103
24547.1	11.822	8.60763		24547.1	-52.1595	-38.8876
24831.3	11.7368	8.56894		24831.3	-51.8851	-38.5658
25118.9	11.6539	8.53097		25118.9	-51.6098	-38.2448
25409.7	11.5707	8.49369		25409.7	-51.3334	-37.9246
25704	11.4884	8.45711		25704	-51.0503	-37.6053
26001.6	11.4078	8.4212		26001.6	-50.7744	-37.287
26302.7	11.3289	8.38596		26302.7	-50.4993	-36.9697
26607.3	11.2508	8.35138		26607.3	-50.2077	-36.6533
26915.3	11.1741	8.31745		26915.3	-49.9332	-36.3381
27227	11.0975	8.28416		27227	-49.6464	-36.0239
27542.3	11.0231	8.25149		27542.3	-49.367	-35.7108
27861.2	10.9486	8.21945		27861.2	-49.0834	-35.3988
28183.8	10.877	8.18801		28183.8	-48.7949	-35.0881
28510.2	10.8054	8.15717		28510.2	-48.5124	-34.7785
28840.3	10.7345	8.12692		28840.3	-48.2302	-34.4702
29174.3	10.6644	8.09724		29174.3	-47.9405	-34.1632
29512.1	10.5965	8.06814		29512.1	-47.6603	-33.8575
29853.8	10.5284	8.0396		29853.8	-47.3768	-33.5531
30199.5	10.462	8.01161		30199.5	-47.0821	-33.25
30549.2	10.3962	7.98417		30549.2	-46.7938	-32.9484
30903	10.3326	7.95725		30903	-46.5046	-32.6482
31260.8	10.2689	7.93086		31260.8	-46.2191	-32.3494
31622.8	10.2065	7.90499		31622.8	-45.9286	-32.0521
31989	10.1442	7.87962		31989	-45.6347	-31.7563
32359.4	10.083	7.85475		32359.4	-45.3521	-31.462
32734.1	10.0232	7.83037		32734.1	-45.057	-31.1692
33113.1	9.96394	7.80648		33113.1	-44.7649	-30.8781
33496.5	9.90648	7.78305		33496.5	-44.4752	-30.5885
33884.4	9.84912	7.76009		33884.4	-44.1821	-30.3005
34276.8	9.79287	7.73759		34276.8	-43.8866	-30.0141
34673.7	9.73748	7.71553		34673.7	-43.5939	-29.7293
35075.2	9.68294	7.69392		35075.2	-43.3062	-29.4463
35481.3	9.62898	7.67274		35481.3	-43.0131	-29.1649
35892.2	9.57604	7.65199		35892.2	-42.7223	-28.8852
36307.8	9.52404	7.63165		36307.8	-42.4286	-28.6072
36728.2	9.47327	7.61172		36728.2	-42.1393	-28.331
37153.5	9.42221	7.5922		37153.5	-41.8415	-28.0565
37583.7	9.37319	7.57307		37583.7	-41.547	-27.7838
38018.9	9.32408	7.55434		38018.9	-41.2583	-27.5128
38459.2	9.27661	7.53598		38459.2	-40.9604	-27.2436
38904.5	9.22895	7.518		38904.5	-40.6742	-26.9762
39355	9.18244	7.50038		39355	-40.3732	-26.7107
39810.7	9.13672	7.48313		39810.7	-40.0883	-26.4469
40271.7	9.09155	7.46623		40271.7	-39.7936	-26.185
40738	9.04829	7.44968		40738	-39.4999	-25.9249
41209.8	9.00413	7.43346		41209.8	-39.2115	-25.6667
41686.9	8.96137	7.41759		41686.9	-38.9242	-25.4103
42169.7	8.9198	7.40204		42169.7	-38.6321	-25.1557
42658	8.87807	7.38681		42658	-38.3484	-24.9031
43151.9	8.83742	7.37191		43151.9	-38.0563	-24.6523
43651.6	8.79729	7.35731		43651.6	-37.77	-24.4034
44157	8.75789	7.34301		44157	-37.4854	-24.1564
44668.4	8.71925	7.32902		44668.4	-37.191	-23.9112
45185.6	8.68056	7.31531		45185.6	-36.9077	-23.668
45708.8	8.64397	7.3019		45708.8	-36.6254	-23.4267
46238.1	8.60613	7.28876		46238.1	-36.3379	-23.1872
46773.5	8.57073	7.2759		46773.5	-36.0546	-22.9496
47315.1	8.53433	7.26331		47315.1	-35.7741	-22.714
47863	8.49966	7.25099		47863	-35.4892	-22.4802
48417.2	8.46504	7.23893		48417.2	-35.2062	-22.2484
48977.9	8.43124	7.22712		48977.9	-34.9265	-22.0184
49545	8.39766	7.21556		49545	-34.6429	-21.7904
50118.7	8.36542	7.20425		50118.7	-34.3675	-21.5642
50699.1	8.3328	7.19318		50699.1	-34.0941	-21.34
51286.1	8.30195	7.18234		51286.1	-33.8052	-21.1176
51880	8.27082	7.17174		51880	-33.5279	-20.8971
52480.7	8.23981	7.16136		52480.7	-33.2518	-20.6785
53088.4	8.21005	7.1512		53088.4	-32.9786	-20.4618
53703.2	8.18047	7.14126		53703.2	-32.7036	-20.247
54325	8.15152	7.13153		54325	-32.4286	-20.034
54954.1	8.12322	7.12202		54954.1	-32.1629	-19.823
55590.4	8.09512	7.1127		55590.4	-31.8966	-19.6138
56234.1	8.06754	7.10359		56234.1	-31.6227	-19.4064
56885.3	8.04128	7.09467		56885.3	-31.3531	-19.2009
57544	8.01414	7.08594		57544	-31.0819	-18.9973
58210.3	7.9883	7.07741		58210.3	-30.8212	-18.7955
58884.4	7.96249	7.06905		58884.4	-30.5546	-18.5955
59566.2	7.93754	7.06088		59566.2	-30.2916	-18.3974
60256	7.91244	7.05288		60256	-30.0287	-18.2011
60953.7	7.88852	7.04506		60953.7	-29.7691	-18.0066
61659.5	7.86463	7.03741		61659.5	-29.5142	-17.8139
62373.5	7.84105	7.02992		62373.5	-29.2514	-17.6231
63095.7	7.81778	7.0226		63095.7	-28.9927	-17.434
63826.3	7.79553	7.01543		63826.3	-28.7386	-17.2467
64565.4	7.77313	7.00842		64565.4	-28.4832	-17.0611
65313.1	7.75177	7.00157		65313.1	-28.2322	-16.8774
66069.3	7.72987	6.99486		66069.3	-27.9737	-16.6953
66834.4	7.70894	6.9883		66834.4	-27.7268	-16.5151
67608.3	7.6881	6.98189		67608.3	-27.4782	-16.3365
68391.2	7.66769	6.97561		68391.2	-27.2292	-16.1597
69183.1	7.64822	6.96947		69183.1	-26.987	-15.9846
69984.2	7.62849	6.96347		69984.2	-26.7365	-15.8113
70794.6	7.60918	6.95759		70794.6	-26.4914	-15.6396
71614.3	7.59059	6.95185		71614.3	-26.2504	-15.4696
72443.6	7.57193	6.94623		72443.6	-26.0188	-15.3013
73282.5	7.554	6.94074		73282.5	-25.7738	-15.1346
74131	7.53572	6.93536		74131	-25.5337	-14.9696
74989.4	7.51823	6.93011		74989.4	-25.299	-14.8062
75857.8	7.50107	6.92497		75857.8	-25.0622	-14.6445
76736.1	7.48397	6.91994		76736.1	-24.8264	-14.4844
77624.7	7.46761	6.91503		77624.7	-24.5995	-14.3259
78523.6	7.45131	6.91022		78523.6	-24.366	-14.169
79432.8	7.43514	6.90552		79432.8	-24.1452	-14.0137
80352.6	7.41968	6.90093		80352.6	-23.9178	-13.86
81283.1	7.404	6.89643		81283.1	-23.6873	-13.7078
82224.3	7.38906	6.89204		82224.3	-23.4725	-13.5572
83176.4	7.37458	6.88774		83176.4	-23.2389	-13.4081
84139.5	7.35991	6.88354		84139.5	-23.0225	-13.2606
85113.8	7.34532	6.87943		85113.8	-22.8028	-13.1146
86099.4	7.33072	6.87541		86099.4	-22.5827	-12.97
87096.4	7.31686	6.87148		87096.4	-22.3676	-12.827
88104.9	7.3038	6.86764		88104.9	-22.1517	-12.6855
89125.1	7.29023	6.86388		89125.1	-21.9354	-12.5454
90157.1	7.27748	6.86021		90157.1	-21.7268	-12.4068
91201.1	7.2646	6.85662		91201.1	-21.5142	-12.2696
92257.1	7.25209	6.8531		92257.1	-21.3072	-12.1339
93325.4	7.24038	6.84967		93325.4	-21.1053	-11.9996
94406.1	7.22788	6.84631		94406.1	-20.8987	-11.8667
95499.3	7.21565	6.84303		95499.3	-20.6945	-11.7352
96605.1	7.20406	6.83982		96605.1	-20.492	-11.6051
97723.7	7.19261	6.83669		97723.7	-20.2949	-11.4764
98855.3	7.18135	6.83362		98855.3	-20.1012	-11.349
100000	7.17024	6.83062		100000	-19.8994	-11.223
101158	7.15949	6.82769		101158	-19.7088	-11.0984
102329	7.14945	6.82482		102329	-19.5111	-10.975
103514	7.13832	6.82202		103514	-19.3156	-10.853
104713	7.12834	6.81928		104713	-19.1303	-10.7323
105925	7.11821	6.8166		105925	-18.9357	-10.6129
107152	7.10843	6.81399		107152	-18.7465	-10.4947
108393	7.09875	6.81143		108393	-18.5628	-10.3779
109648	7.08929	6.80892		109648	-18.3771	-10.2623
110917	7.07985	6.80648		110917	-18.2003	-10.1479
112202	7.07097	6.80409		112202	-18.01	-10.0348
113501	7.06213	6.80175		113501	-17.8271	-9.92289
114815	7.05327	6.79946		114815	-17.6518	-9.8122
116145	7.04449	6.79723		116145	-17.4781	-9.70272
117490	7.03595	6.79505		117490	-17.2932	-9.59443
118850	7.02823	6.79291		118850	-17.1289	-9.48732
120226	7.01997	6.79083		120226	-16.9536	-9.38137
121619	7.01183	6.78879		121619	-16.7823	-9.27659
123027	7.00368	6.78679		123027	-16.6119	-9.17295
124451	6.99694	6.78484		124451	-16.4473	-9.07044
125893	6.98861	6.78294		125893	-16.2837	-8.96906
127350	6.98144	6.78107		127350	-16.1162	-8.86879
128825	6.9743	6.77925		128825	-15.9535	-8.76963
130317	6.96721	6.77747		130317	-15.7871	-8.67156
131826	6.96015	6.77573		131826	-15.6289	-8.57457
133352	6.95321	6.77403		133352	-15.4674	-8.47865
134896	6.94642	6.77237		134896	-15.3122	-8.38379
136458	6.94016	6.77075		136458	-15.1565	-8.28998
138038	6.93298	6.76916		138038	-14.9965	-8.19721
139637	6.9273	6.76761		139637	-14.843	-8.10546
141254	6.9211	6.76609		141254	-14.6947	-8.01474
142889	6.91454	6.76461		142889	-14.5437	-7.92503
144544	6.90891	6.76316		144544	-14.3925	-7.83631
146218	6.90306	6.76174		146218	-14.2412	-7.74858
147911	6.89713	6.76035		147911	-14.1002	-7.66183
149624	6.89144	6.759		149624	-13.9504	-7.57605
151356	6.886	6.75768		151356	-13.8111	-7.49123
153109	6.88056	6.75638		153109	-13.6667	-7.40736
154882	6.87543	6.75512		154882	-13.5205	-7.32442
156675	6.87012	6.75388		156675	-13.3804	-7.24242
158489	6.865	6.75268		158489	-13.251	-7.16133
160325	6.85999	6.7515		160325	-13.1135	-7.08116
162181	6.85495	6.75034		162181	-12.978	-7.00189
164059	6.8502	6.74922		164059	-12.8409	-6.92351
165959	6.84489	6.74811		165959	-12.7096	-6.84602
167880	6.84064	6.74704		167880	-12.5765	-6.76939
169824	6.8363	6.74598		169824	-12.4446	-6.69364
171791	6.83141	6.74495		171791	-12.3143	-6.61873
173780	6.82745	6.74395		173780	-12.1957	-6.54468
175792	6.8229	6.74297		175792	-12.0664	-6.47146
177828	6.81864	6.742		177828	-11.9375	-6.39908
179887	6.81468	6.74107		179887	-11.8134	-6.32751
181970	6.81029	6.74015		181970	-11.6956	-6.25676
184077	6.80663	6.73925		184077	-11.5698	-6.18681
186209	6.80231	6.73837		186209	-11.4492	-6.11766
188365	6.79863	6.73752		188365	-11.3273	-6.04929
190546	6.79489	6.73668		190546	-11.2177	-5.9817
192752	6.79084	6.73586		192752	-11.0983	-5.91488
194984	6.78723	6.73506		194984	-10.9816	-5.84883
197242	6.78351	6.73428		197242	-10.8715	-5.78353
199526	6.77967	6.73352		199526	-10.7592	-5.71897
201837	6.77607	6.73277		201837	-10.6397	-5.65516
204174	6.77281	6.73204		204174	-10.5278	-5.59207
206538	6.76942	6.73133		206538	-10.4216	-5.52971
208930	6.76641	6.73063		208930	-10.3094	-5.46806
211349	6.76294	6.72995		211349	-10.2023	-5.40713
213796	6.76007	6.72928		213796	-10.096	-5.34689
216272	6.75717	6.72863		216272	-9.99307	-5.28734
218776	6.75431	6.72799		218776	-9.88716	-5.22848
221309	6.75123	6.72737		221309	-9.77993	-5.1703
223872	6.74851	6.72676		223872	-9.67642	-5.11279
226464	6.74533	6.72617		226464	-9.57653	-5.05594
229087	6.74272	6.72559		229087	-9.47358	-4.99975
231739	6.74013	6.72502		231739	-9.37767	-4.94421
234423	6.73744	6.72447		234423	-9.27699	-4.88932
237137	6.73478	6.72393		237137	-9.18068	-4.83506
239883	6.73216	6.7234		239883	-9.08303	-4.78142
242661	6.72942	6.72288		242661	-8.98893	-4.72842
245471	6.727	6.72237		245471	-8.89642	-4.67602
248313	6.72454	6.72188		248313	-8.80114	-4.62424
251189	6.72172	6.7214		251189	-8.71003	-4.57306
254097	6.71978	6.72093		254097	-8.61897	-4.52247
257040	6.7173	6.72046		257040	-8.52758	-4.47248
260016	6.71455	6.72001		260016	-8.43849	-4.42307
263027	6.71281	6.71957		263027	-8.3513	-4.37423
266073	6.71015	6.71914		266073	-8.26156	-4.32597
269153	6.70813	6.71872		269153	-8.17436	-4.27827
272270	6.70608	6.71831		272270	-8.09107	-4.23113
275423	6.70349	6.71791		275423	-8.00633	-4.18455
278612	6.70143	6.71752		278612	-7.92572	-4.13851
281838	6.69925	6.71713		281838	-7.84142	-4.09301
285102	6.69742	6.71676		285102	-7.75759	-4.04805
288403	6.69558	6.71639		288403	-7.67617	-4.00362
291743	6.69351	6.71603		291743	-7.59688	-3.95972
295121	6.69161	6.71568		295121	-7.51808	-3.91633
298538	6.68994	6.71534		298538	-7.44097	-3.87345
301995	6.68772	6.71501		301995	-7.36067	-3.83108
305492	6.68644	6.71468		305492	-7.28278	-3.78922
309030	6.68422	6.71436		309030	-7.21004	-3.74785
312608	6.68279	6.71405		312608	-7.13083	-3.70697
316228	6.68104	6.71374		316228	-7.05528	-3.66658
319890	6.6796	6.71344		319890	-6.98376	-3.62667
323594	6.67777	6.71315		323594	-6.90817	-3.58724
327341	6.6762	6.71287		327341	-6.8377	-3.54827
331131	6.67497	6.71259		331131	-6.76837	-3.50978
334965	6.67312	6.71232		334965	-6.69915	-3.47174
338844	6.67162	6.71205		338844	-6.62793	-3.43416
342768	6.6699	6.71179		342768	-6.56174	-3.39703
346737	6.66876	6.71154		346737	-6.49406	-3.36035
350752	6.667	6.71129		350752	-6.42056	-3.32411
354813	6.66603	6.71105		354813	-6.358	-3.2883
358922	6.66444	6.71081		358922	-6.29	-3.25293
363078	6.6628	6.71058		363078	-6.22724	-3.21799
367282	6.66208	6.71036		367282	-6.15686	-3.18347
371535	6.66028	6.71013		371535	-6.09905	-3.14936
375837	6.65909	6.70992		375837	-6.03355	-3.11568
380189	6.65785	6.70971		380189	-5.97054	-3.0824
384592	6.65635	6.7095		384592	-5.91046	-3.04953
389045	6.65525	6.7093		389045	-5.85196	-3.01706
393550	6.65365	6.7091		393550	-5.78942	-2.98498
398107	6.65293	6.70891		398107	-5.72828	-2.9533
402717	6.65176	6.70872		402717	-5.66899	-2.92201
407380	6.65037	6.70854		407380	-5.61177	-2.89111
412098	6.64941	6.70836		412098	-5.55438	-2.86058
416869	6.64845	6.70818		416869	-5.49819	-2.83043
421697	6.64729	6.70801		421697	-5.44477	-2.80066
426580	6.64624	6.70784		426580	-5.38678	-2.77125
431519	6.64529	6.70768		431519	-5.3405	-2.74221
436516	6.64422	6.70752		436516	-5.2773	-2.71353
441570	6.64306	6.70736		441570	-5.22287	-2.68521
446684	6.64227	6.70721		446684	-5.16922	-2.65724
451856	6.64114	6.70706		451856	-5.11361	-2.62963
457088	6.64023	6.70692		457088	-5.06626	-2.60236
462381	6.63914	6.70677		462381	-5.01194	-2.57543
467735	6.6384	6.70664		467735	-4.96473	-2.54884
473151	6.63715	6.7065		473151	-4.91338	-2.52259
478630	6.63672	6.70637		478630	-4.86088	-2.49667
484172	6.63567	6.70624		484172	-4.81487	-2.47109
489779	6.63474	6.70611		489779	-4.76877	-2.44582
495450	6.63347	6.70599		495450	-4.71832	-2.42088
501187	6.63288	6.70586		501187	-4.67205	-2.39626
506991	6.63214	6.70575		506991	-4.62386	-2.37196
512861	6.63119	6.70563		512861	-4.57594	-2.34797
518800	6.63054	6.70552		518800	-4.53348	-2.32429
524807	6.62949	6.70541		524807	-4.48527	-2.30092
530884	6.62874	6.7053		530884	-4.44056	-2.27785
537032	6.62816	6.70519		537032	-4.40074	-2.25508
543250	6.62699	6.70509		543250	-4.35274	-2.23261
549541	6.62662	6.70499		549541	-4.31188	-2.21043
555904	6.62552	6.70489		555904	-4.26578	-2.18855
562341	6.62504	6.70479		562341	-4.22534	-2.16696
568853	6.62439	6.7047		568853	-4.18252	-2.14565
575440	6.62368	6.70461		575440	-4.14416	-2.12463
582103	6.62295	6.70452		582103	-4.10014	-2.10388
588844	6.62208	6.70443		588844	-4.06025	-2.08342
595662	6.62195	6.70435		595662	-4.02024	-2.06323
602560	6.62119	6.70426		602560	-3.98165	-2.04331
609537	6.6202	6.70418		609537	-3.94078	-2.02366
616595	6.61973	6.7041		616595	-3.90582	-2.00428
623735	6.61904	6.70402		623735	-3.86539	-1.98517
630957	6.61868	6.70395		630957	-3.83185	-1.96632
638263	6.61788	6.70387		638263	-3.79153	-1.94772
645654	6.61741	6.7038		645654	-3.75665	-1.92939
653131	6.61675	6.70373		653131	-3.71722	-1.91131
660693	6.61617	6.70366		660693	-3.68371	-1.89348
668344	6.61554	6.70359		668344	-3.64562	-1.87591
676083	6.615	6.70353		676083	-3.60947	-1.85858
683912	6.61447	6.70346		683912	-3.57432	-1.8415
691831	6.61402	6.7034		691831	-3.54346	-1.82466
699842	6.61345	6.70334		699842	-3.50899	-1.80806
707946	6.61285	6.70328		707946	-3.47536	-1.7917
716143	6.61207	6.70322		716143	-3.4413	-1.77558
724436	6.61169	6.70316		724436	-3.41118	-1.7597
732825	6.61122	6.70311		732825	-3.38112	-1.74404
741310	6.61056	6.70305		741310	-3.35196	-1.72862
749894	6.6099	6.703		749894	-3.3229	-1.71343
758578	6.60951	6.70294		758578	-3.2949	-1.69846
767361	6.609	6.70289		767361	-3.25849	-1.68372
776247	6.60867	6.70284		776247	-3.22872	-1.6692
785236	6.60784	6.7028		785236	-3.19712	-1.6549
794328	6.60773	6.70275		794328	-3.17288	-1.64082
803526	6.60722	6.7027		803526	-3.14152	-1.62696
812831	6.60675	6.70266		812831	-3.11106	-1.61331
822243	6.60624	6.70261		822243	-3.08259	-1.59988
831764	6.60578	6.70257		831764	-3.05802	-1.58665
841395	6.60524	6.70253		841395	-3.02863	-1.57364
851138	6.60492	6.70249		851138	-2.99744	-1.56084
860994	6.60446	6.70245		860994	-2.9755	-1.54824
870964	6.60423	6.70241		870964	-2.94919	-1.53585
881049	6.60356	6.70237		881049	-2.92336	-1.52366
891251	6.60329	6.70233		891251	-2.89799	-1.51168
901571	6.60282	6.7023		901571	-2.87663	-1.49989
912011	6.60251	6.70226		912011	-2.85049	-1.4883
922571	6.60187	6.70223		922571	-2.82787	-1.47691
933254	6.60164	6.70219		933254	-2.79905	-1.46572
944061	6.60129	6.70216		944061	-2.77587	-1.45472
954993	6.60086	6.70213		954993	-2.75435	-1.44391
966051	6.60033	6.7021		966051	-2.73482	-1.43329
977237	6.60002	6.70207		977237	-2.70868	-1.42286
988553	6.59976	6.70204		988553	-2.68877	-1.41262
1000000	6.59923	6.70201		1000000	-2.66697	-1.40257
1.01158e+06	6.59901	6.70198		1.01158e+06	-2.64688	-1.3927
1.02329e+06	6.59862	6.70195		1.02329e+06	-2.62286	-1.38302
1.03514e+06	6.59849	6.70193		1.03514e+06	-2.60315	-1.37352
1.04713e+06	6.59791	6.7019		1.04713e+06	-2.57935	-1.36421
1.05925e+06	6.59776	6.70187		1.05925e+06	-2.55992	-1.35507
1.07152e+06	6.59719	6.70185		1.07152e+06	-2.5384	-1.34611
1.08393e+06	6.59688	6.70183		1.08393e+06	-2.5191	-1.33734
1.09648e+06	6.5964	6.7018		1.09648e+06	-2.50105	-1.32874
1.10917e+06	6.59796	6.70178		1.10917e+06	-2.50432	-1.32031
1.12202e+06	6.5972	6.70176		1.12202e+06	-2.48252	-1.31206
1.13501e+06	6.59679	6.70174		1.13501e+06	-2.4645	-1.30398
1.14815e+06	6.59708	6.70171		1.14815e+06	-2.448	-1.29608
1.16145e+06	6.59645	6.70169		1.16145e+06	-2.42988	-1.28835
1.1749e+06	6.59591	6.70167		1.1749e+06	-2.41659	-1.28079
1.1885e+06	6.59571	6.70166		1.1885e+06	-2.39908	-1.27339
1.20226e+06	6.5957	6.70164		1.20226e+06	-2.38085	-1.26617
1.21619e+06	6.59524	6.70162		1.21619e+06	-2.36568	-1.25912
1.23027e+06	6.59532	6.7016		1.23027e+06	-2.34664	-1.25223
1.24451e+06	6.59453	6.70158		1.24451e+06	-2.33117	-1.24551
1.25893e+06	6.59465	6.70157		1.25893e+06	-2.31483	-1.23895
1.2735e+06	6.59429	6.70155		1.2735e+06	-2.30041	-1.23255
1.28825e+06	6.59434	6.70153		1.28825e+06	-2.28485	-1.22632
1.30317e+06	6.59382	6.70152		1.30317e+06	-2.27137	-1.22026
1.31826e+06	6.59378	6.70151		1.31826e+06	-2.25351	-1.21435
1.33352e+06	6.5933	6.70149		1.33352e+06	-2.23868	-1.20861
1.34896e+06	6.59334	6.70148		1.34896e+06	-2.22232	-1.20302
1.36458e+06	6.59308	6.70146		1.36458e+06	-2.21242	-1.1976
1.38038e+06	6.59274	6.70145		1.38038e+06	-2.19881	-1.19233
1.39637e+06	6.59282	6.70144		1.39637e+06	-2.1849	-1.18722
1.41254e+06	6.59215	6.70143		1.41254e+06	-2.17184	-1.18227
1.42889e+06	6.59198	6.70142		1.42889e+06	-2.15465	-1.17747
1.44544e+06	6.5919	6.7014		1.44544e+06	-2.14489	-1.17283
1.46218e+06	6.5915	6.70139		1.46218e+06	-2.13454	-1.16835
1.47911e+06	6.59135	6.70138		1.47911e+06	-2.12078	-1.16402
1.49624e+06	6.59113	6.70137		1.49624e+06	-2.10803	-1.15985
1.51356e+06	6.591	6.70136		1.51356e+06	-2.09835	-1.15583
1.53109e+06	6.59108	6.70135		1.53109e+06	-2.08739	-1.15196
1.54882e+06	6.59081	6.70135		1.54882e+06	-2.0751	-1.14824
1.56675e+06	6.5904	6.70134		1.56675e+06	-2.06709	-1.14468
1.58489e+06	6.59015	6.70133		1.58489e+06	-2.05378	-1.14127
1.60325e+06	6.59005	6.70132		1.60325e+06	-2.04528	-1.13801
1.62181e+06	6.58972	6.70131		1.62181e+06	-2.03579	-1.1349
1.64059e+06	6.58969	6.70131		1.64059e+06	-2.02453	-1.13194
1.65959e+06	6.58948	6.7013		1.65959e+06	-2.01731	-1.12913
1.6788e+06	6.5894	6.7013		1.6788e+06	-2.00947	-1.12647
1.69824e+06	6.58917	6.70129		1.69824e+06	-1.99672	-1.12396
1.71791e+06	6.58904	6.70128		1.71791e+06	-1.98928	-1.1216
1.7378e+06	6.58867	6.70128		1.7378e+06	-1.98226	-1.11939
1.75792e+06	6.58861	6.70127		1.75792e+06	-1.9716	-1.11733
1.77828e+06	6.58826	6.70127		1.77828e+06	-1.96527	-1.11541
1.79887e+06	6.58826	6.70127		1.79887e+06	-1.95808	-1.11364
1.8197e+06	6.58784	6.70126		1.8197e+06	-1.94866	-1.11202
1.84077e+06	6.58801	6.70126		1.84077e+06	-1.94226	-1.11055
1.86209e+06	6.58746	6.70126		1.86209e+06	-1.93663	-1.10922
1.88365e+06	6.58744	6.70125		1.88365e+06	-1.92848	-1.10804
1.90546e+06	6.58727	6.70125		1.90546e+06	-1.92245	-1.10701
1.92752e+06	6.58711	6.70125		1.92752e+06	-1.91652	-1.10613
1.94984e+06	6.58716	6.70125		1.94984e+06	-1.90957	-1.10539
1.97242e+06	6.58684	6.70125		1.97242e+06	-1.90406	-1.10479
1.99526e+06	6.58661	6.70124		1.99526e+06	-1.90181	-1.10435
2.01837e+06	6.58669	6.70124		2.01837e+06	-1.89271	-1.10405
2.04174e+06	6.5862	6.70124		2.04174e+06	-1.88892	-1.10389
2.06538e+06	6.58635	6.70124		2.06538e+06	-1.88085	-1.10389
2.0893e+06	6.58603	6.70124		2.0893e+06	-1.87562	-1.10403
2.11349e+06	6.58583	6.70124		2.11349e+06	-1.86961	-1.10431
2.13796e+06	6.58599	6.70125		2.13796e+06	-1.86959	-1.10474
2.16272e+06	6.58585	6.70125		2.16272e+06	-1.86291	-1.10532
2.18776e+06	6.58565	6.70125		2.18776e+06	-1.85844	-1.10605
2.21309e+06	6.58566	6.70125		2.21309e+06	-1.85471	-1.10692
2.23872e+06	6.58549	6.70125		2.23872e+06	-1.85593	-1.10794
2.26464e+06	6.58524	6.70126		2.26464e+06	-1.85034	-1.1091
2.29087e+06	6.58491	6.70126		2.29087e+06	-1.84965	-1.11041
2.31739e+06	6.58516	6.70126		2.31739e+06	-1.8458	-1.11187
2.34423e+06	6.58471	6.70127		2.34423e+06	-1.84469	-1.11348
2.37137e+06	6.58484	6.70127		2.37137e+06	-1.84523	-1.11523
2.39883e+06	6.58445	6.70127		2.39883e+06	-1.83909	-1.11713
2.42661e+06	6.58445	6.70128		2.42661e+06	-1.84115	-1.11918
2.45471e+06	6.58444	6.70128		2.45471e+06	-1.83352	-1.12138
2.48313e+06	6.58412	6.70129		2.48313e+06	-1.83539	-1.12373
2.51189e+06	6.58423	6.70129		2.51189e+06	-1.83194	-1.12622
2.54097e+06	6.58389	6.7013		2.54097e+06	-1.82955	-1.12887
2.5704e+06	6.58381	6.70131		2.5704e+06	-1.83182	-1.13166
2.60016e+06	6.58373	6.70131		2.60016e+06	-1.83045	-1.1346
2.63027e+06	6.58358	6.70132		2.63027e+06	-1.82901	-1.1377
2.66073e+06	6.58365	6.70133		2.66073e+06	-1.82857	-1.14094
2.69153e+06	6.58361	6.70134		2.69153e+06	-1.83211	-1.14434
2.7227e+06	6.58352	6.70134		2.7227e+06	-1.83079	-1.14789
2.75423e+06	6.58342	6.70135		2.75423e+06	-1.83115	-1.15159
2.78612e+06	6.58298	6.70136		2.78612e+06	-1.83367	-1.15544
2.81838e+06	6.58307	6.70137		2.81838e+06	-1.83617	-1.15945
2.85102e+06	6.58272	6.70138		2.85102e+06	-1.83554	-1.16361
2.88403e+06	6.58275	6.70139		2.88403e+06	-1.83695	-1.16792
2.91743e+06	6.58257	6.7014		2.91743e+06	-1.84041	-1.17239
2.95121e+06	6.58233	6.70141		2.95121e+06	-1.84111	-1.17701
2.98538e+06	6.5825	6.70143		2.98538e+06	-1.84281	-1.18179
3.01995e+06	6.582	6.70144		3.01995e+06	-1.84569	-1.18673
3.05492e+06	6.58188	6.70145		3.05492e+06	-1.84605	-1.19182
3.0903e+06	6.58202	6.70146		3.0903e+06	-1.84969	-1.19707
3.12608e+06	6.5816	6.70148		3.12608e+06	-1.85074	-1.20248
3.16228e+06	6.58164	6.70149		3.16228e+06	-1.85231	-1.20805
3.1989e+06	6.58194	6.7015		3.1989e+06	-1.85914	-1.21378
3.23594e+06	6.58174	6.70152		3.23594e+06	-1.86248	-1.21967
3.27341e+06	6.58128	6.70153		3.27341e+06	-1.86715	-1.22572
3.31131e+06	6.58135	6.70155		3.31131e+06	-1.87193	-1.23194
3.34965e+06	6.58119	6.70157		3.34965e+06	-1.87768	-1.23831
3.38844e+06	6.58111	6.70158		3.38844e+06	-1.88409	-1.24486
3.42768e+06	6.58088	6.7016		3.42768e+06	-1.8886	-1.25156
3.46737e+06	6.58101	6.70162		3.46737e+06	-1.89237	-1.25843
3.50752e+06	6.58101	6.70163		3.50752e+06	-1.9007	-1.26547
3.54813e+06	6.58065	6.70165		3.54813e+06	-1.90678	-1.27268
3.58922e+06	6.58077	6.70167		3.58922e+06	-1.91632	-1.28006
3.63078e+06	6.58057	6.70169		3.63078e+06	-1.9186	-1.2876
3.67282e+06	6.58054	6.70171		3.67282e+06	-1.92537	-1.29532
3.71535e+06	6.58045	6.70173		3.71535e+06	-1.93441	-1.3032
3.75837e+06	6.58031	6.70175		3.75837e+06	-1.93947	-1.31126
3.80189e+06	6.58028	6.70178		3.80189e+06	-1.94709	-1.31949
3.84592e+06	6.58002	6.7018		3.84592e+06	-1.95417	-1.3279
3.89045e+06	6.58006	6.70182		3.89045e+06	-1.95943	-1.33649
3.9355e+06	6.57992	6.70185		3.9355e+06	-1.96907	-1.34525
3.98107e+06	6.57983	6.70187		3.98107e+06	-1.97524	-1.35419
4.02717e+06	6.5798	6.7019		4.02717e+06	-1.9863	-1.3633
4.0738e+06	6.57978	6.70192		4.0738e+06	-1.99435	-1.3726
4.12098e+06	6.57972	6.70195		4.12098e+06	-2.00661	-1.38208
4.16869e+06	6.57961	6.70198		4.16869e+06	-2.01372	-1.39175
4.21697e+06	6.57962	6.70201		4.21697e+06	-2.02533	-1.4016
4.2658e+06	6.57964	6.70203		4.2658e+06	-2.03626	-1.41163
4.31519e+06	6.57943	6.70206		4.31519e+06	-2.04549	-1.42185
4.36516e+06	6.57934	6.70209		4.36516e+06	-2.05366	-1.43226
4.4157e+06	6.57932	6.70213		4.4157e+06	-2.06525	-1.44286
4.46684e+06	6.57921	6.70216		4.46684e+06	-2.07606	-1.45365
4.51856e+06	6.57913	6.70219		4.51856e+06	-2.08713	-1.46463
4.57088e+06	6.57895	6.70222		4.57088e+06	-2.09828	-1.47581
4.62381e+06	6.57899	6.70226		4.62381e+06	-2.10908	-1.48718
4.67735e+06	6.57887	6.70229		4.67735e+06	-2.1193	-1.49875
4.73151e+06	6.57878	6.70233		4.73151e+06	-2.13428	-1.51051
4.7863e+06	6.57885	6.70237		4.7863e+06	-2.14124	-1.52248
4.84172e+06	6.57864	6.7024		4.84172e+06	-2.15784	-1.53465
4.89779e+06	6.57845	6.70244		4.89779e+06	-2.17099	-1.54702
4.9545e+06	6.57861	6.70248		4.9545e+06	-2.18348	-1.5596
5.01187e+06	6.57841	6.70252		5.01187e+06	-2.19668	-1.57238
5.06991e+06	6.57837	6.70257		5.06991e+06	-2.2121	-1.58537
5.12861e+06	6.57879	6.70261		5.12861e+06	-2.22647	-1.59857
5.188e+06	6.57844	6.70265		5.188e+06	-2.23853	-1.61198
5.24807e+06	6.57838	6.7027		5.24807e+06	-2.25239	-1.62561
5.30884e+06	6.57812	6.70274		5.30884e+06	-2.27127	-1.63945
5.37032e+06	6.5782	6.70279		5.37032e+06	-2.28504	-1.65351
5.4325e+06	6.57806	6.70284		5.4325e+06	-2.30277	-1.66779
5.49541e+06	6.57789	6.70289		5.49541e+06	-2.31659	-1.68228
5.55904e+06	6.5782	6.70294		5.55904e+06	-2.33065	-1.697
5.62341e+06	6.57786	6.70299		5.62341e+06	-2.34981	-1.71195
5.68853e+06	6.57775	6.70305		5.68853e+06	-2.36516	-1.72712
5.7544e+06	6.57769	6.7031		5.7544e+06	-2.38425	-1.74252
5.82103e+06	6.57772	6.70316		5.82103e+06	-2.40102	-1.75815
5.88844e+06	6.57767	6.70321		5.88844e+06	-2.42061	-1.77401
5.95662e+06	6.57768	6.70327		5.95662e+06	-2.4361	-1.79011
6.0256e+06	6.57744	6.70333		6.0256e+06	-2.454	-1.80645
6.09537e+06	6.57739	6.70339		6.09537e+06	-2.47298	-1.82302
6.16595e+06	6.57753	6.70346		6.16595e+06	-2.49163	-1.83984
6.23735e+06	6.57732	6.70352		6.23735e+06	-2.50965	-1.85689
6.30957e+06	6.57731	6.70359		6.30957e+06	-2.53253	-1.8742
6.38263e+06	6.57734	6.70365		6.38263e+06	-2.55204	-1.89175
6.45654e+06	6.57721	6.70372		6.45654e+06	-2.57222	-1.90955
6.53131e+06	6.57726	6.70379		6.53131e+06	-2.59093	-1.92761
6.60693e+06	6.57726	6.70387		6.60693e+06	-2.61424	-1.94592
6.68344e+06	6.57731	6.70394		6.68344e+06	-2.63279	-1.96448
6.76083e+06	6.57732	6.70402		6.76083e+06	-2.65392	-1.98331
6.83912e+06	6.57728	6.70409		6.83912e+06	-2.67732	-2.0024
6.91831e+06	6.57729	6.70417		6.91831e+06	-2.7001	-2.02175
6.99842e+06	6.57702	6.70425		6.99842e+06	-2.72042	-2.04137
7.07946e+06	6.57712	6.70434		7.07946e+06	-2.74463	-2.06126
7.16143e+06	6.57692	6.70442		7.16143e+06	-2.76918	-2.08143
7.24436e+06	6.57711	6.70451		7.24436e+06	-2.79294	-2.10186
7.32825e+06	6.57674	6.7046		7.32825e+06	-2.81954	-2.12258
7.4131e+06	6.57673	6.70469		7.4131e+06	-2.843	-2.14358
7.49894e+06	6.57687	6.70479		7.49894e+06	-2.86905	-2.16486
7.58578e+06	6.57674	6.70488		7.58578e+06	-2.8945	-2.18642
7.67361e+06	6.57698	6.70498		7.67361e+06	-2.91911	-2.20828
7.76247e+06	6.57671	6.70508		7.76247e+06	-2.9431	-2.23043
7.85236e+06	6.57662	6.70518		7.85236e+06	-2.97335	-2.25287
7.94328e+06	6.5766	6.70529		7.94328e+06	-2.99816	-2.27561
8.03526e+06	6.57677	6.7054		8.03526e+06	-3.02268	-2.29864
8.12831e+06	6.57637	6.70551		8.12831e+06	-3.05215	-2.32199
8.22243e+06	6.57659	6.70562		8.22243e+06	-3.08178	-2.34564
8.31764e+06	6.57645	6.70573		8.31764e+06	-3.10991	-2.3696
8.41395e+06	6.57628	6.70585		8.41395e+06	-3.13843	-2.39387
8.51138e+06	6.57635	6.70597		8.51138e+06	-3.16612	-2.41846
8.60994e+06	6.57646	6.7061		8.60994e+06	-3.19768	-2.44337
8.70964e+06	6.5768	6.70622		8.70964e+06	-3.22679	-2.4686
8.81049e+06	6.57639	6.70635		8.81049e+06	-3.25677	-2.49415
8.91251e+06	6.57629	6.70649		8.91251e+06	-3.28482	-2.52004
9.01571e+06	6.57656	6.70662		9.01571e+06	-3.31445	-2.54626
9.12011e+06	6.57684	6.70676		9.12011e+06	-3.3485	-2.57281
9.22571e+06	6.57685	6.7069		9.22571e+06	-3.37757	-2.5997
9.33254e+06	6.5769	6.70705		9.33254e+06	-3.41199	-2.62694
9.44061e+06	6.57683	6.7072		9.44061e+06	-3.44124	-2.65452
9.54993e+06	6.57701	6.70735		9.54993e+06	-3.47725	-2.68245
9.66051e+06	6.5771	6.70751		9.66051e+06	-3.50838	-2.71074
9.77237e+06	6.57727	6.70767		9.77237e+06	-3.54197	-2.73939
9.88553e+06	6.5773	6.70783		9.88553e+06	-3.57349	-2.76839
10000000	6.57766	6.708		10000000	-3.60404	-2.79776
10000000	6.46243	6.708		10000000	-3.75599	-2.79776
1.00288e+07	6.46312	6.70804		1.00288e+07	-3.76389	-2.80516
1.00577e+07	6.46333	6.70808		1.00577e+07	-3.76884	-2.81258
1.00867e+07	6.46372	6.70812		1.00867e+07	-3.77882	-2.82003
1.01158e+07	6.46393	6.70817		1.01158e+07	-3.78775	-2.8275
1.0145e+07	6.46446	6.70821		1.0145e+07	-3.79705	-2.83499
1.01742e+07	6.46469	6.70825		1.01742e+07	-3.80657	-2.84251
1.02035e+07	6.46484	6.7083		1.02035e+07	-3.81568	-2.85005
1.02329e+07	6.4652	6.70834		1.02329e+07	-3.82623	-2.85761
1.02624e+07	6.46522	6.70839		1.02624e+07	-3.8356	-2.8652
1.0292e+07	6.46581	6.70843		1.0292e+07	-3.84606	-2.87281
1.03217e+07	6.46616	6.70848		1.03217e+07	-3.85461	-2.88044
1.03514e+07	6.46647	6.70852		1.03514e+07	-3.86299	-2.8881
1.03813e+07	6.46642	6.70857		1.03813e+07	-3.87254	-2.89578
1.04112e+07	6.46683	6.70861		1.04112e+07	-3.88383	-2.90349
1.04412e+07	6.46714	6.70866		1.04412e+07	-3.894	-2.91121
1.04713e+07	6.46727	6.7087		1.04713e+07	-3.90329	-2.91897
1.05015e+07	6.46779	6.70875		1.05015e+07	-3.90824	-2.92674
1.05317e+07	6.46814	6.7088		1.05317e+07	-3.92279	-2.93455
1.05621e+07	6.46845	6.70884		1.05621e+07	-3.93145	-2.94237
1.05925e+07	6.4684	6.70889		1.05925e+07	-3.94207	-2.95022
1.06231e+07	6.46898	6.70894		1.06231e+07	-3.95061	-2.95809
1.06537e+07	6.46911	6.70899		1.06537e+07	-3.96063	-2.96599
1.06844e+07	6.46957	6.70904		1.06844e+07	-3.96841	-2.97392
1.07152e+07	6.46974	6.70908		1.07152e+07	-3.97906	-2.98186
1.07461e+07	6.47	6.70913		1.07461e+07	-3.98893	-2.98983
1.07771e+07	6.47034	6.70918		1.07771e+07	-3.9971	-2.99783
1.08081e+07	6.47067	6.70923		1.08081e+07	-4.00806	-3.00585
1.08393e+07	6.47083	6.70928		1.08393e+07	-4.01745	-3.0139
1.08705e+07	6.47152	6.70933		1.08705e+07	-4.02981	-3.02197
1.09018e+07	6.47146	6.70938		1.09018e+07	-4.03929	-3.03006
1.09333e+07	6.47185	6.70943		1.09333e+07	-4.04712	-3.03818
1.09648e+07	6.47178	6.70948		1.09648e+07	-4.05853	-3.04633
1.09964e+07	6.47223	6.70953		1.09964e+07	-4.06731	-3.0545
1.10281e+07	6.47255	6.70958		1.10281e+07	-4.07891	-3.06269
1.10599e+07	6.47291	6.70964		1.10599e+07	-4.09038	-3.07091
1.10917e+07	6.47324	6.70969		1.10917e+07	-4.1003	-3.07916
1.11237e+07	6.47359	6.70974		1.11237e+07	-4.10919	-3.08743
1.11558e+07	6.4738	6.70979		1.11558e+07	-4.1209	-3.09573
1.11879e+07	6.47385	6.70984		1.11879e+07	-4.12944	-3.10405
1.12202e+07	6.47421	6.7099		1.12202e+07	-4.14076	-3.1124
1.12525e+07	6.47437	6.70995		1.12525e+07	-4.15034	-3.12077
1.1285e+07	6.47486	6.71		1.1285e+07	-4.16371	-3.12917
1.13175e+07	6.47492	6.71006		1.13175e+07	-4.17547	-3.13759
1.13501e+07	6.47546	6.71011		1.13501e+07	-4.18681	-3.14605
1.13828e+07	6.47534	6.71017		1.13828e+07	-4.19485	-3.15452
1.14156e+07	6.47565	6.71022		1.14156e+07	-4.20439	-3.16302
1.14485e+07	6.47612	6.71028		1.14485e+07	-4.21553	-3.17155
1.14815e+07	6.47632	6.71033		1.14815e+07	-4.23014	-3.18011
1.15146e+07	6.47657	6.71039		1.15146e+07	-4.23655	-3.18869
1.15478e+07	6.4769	6.71045		1.15478e+07	-4.24996	-3.19729
1.15811e+07	6.47738	6.7105		1.15811e+07	-4.2604	-3.20593
1.16145e+07	6.47769	6.71056		1.16145e+07	-4.26894	-3.21459
1.1648e+07	6.47757	6.71062		1.1648e+07	-4.28074	-3.22327
1.16815e+07	6.47798	6.71067		1.16815e+07	-4.29129	-3.23198
1.17152e+07	6.47832	6.71073		1.17152e+07	-4.30173	-3.24072
1.1749e+07	6.47854	6.71079		1.1749e+07	-4.31305	-3.24949
1.17828e+07	6.47908	6.71085		1.17828e+07	-4.3238	-3.25828
1.18168e+07	6.4792	6.71091		1.18168e+07	-4.33474	-3.2671
1.18509e+07	6.47954	6.71097		1.18509e+07	-4.34524	-3.27595
1.1885e+07	6.47951	6.71103		1.1885e+07	-4.35731	-3.28482
1.19193e+07	6.48021	6.71109		1.19193e+07	-4.36714	-3.29372
1.19536e+07	6.48043	6.71115		1.19536e+07	-4.37765	-3.30264
1.19881e+07	6.4806	6.71121		1.19881e+07	-4.38889	-3.3116
1.20226e+07	6.48096	6.71127		1.20226e+07	-4.40205	-3.32058
1.20573e+07	6.48113	6.71133		1.20573e+07	-4.41155	-3.32959
1.20921e+07	6.48161	6.71139		1.20921e+07	-4.42248	-3.33862
1.21269e+07	6.48179	6.71145		1.21269e+07	-4.43338	-3.34769
1.21619e+07	6.48193	6.71152		1.21619e+07	-4.44642	-3.35678
1.21969e+07	6.48225	6.71158		1.21969e+07	-4.46005	-3.3659
1.22321e+07	6.48252	6.71164		1.22321e+07	-4.46739	-3.37504
1.22673e+07	6.48282	6.7117		1.22673e+07	-4.47894	-3.38422
1.23027e+07	6.48303	6.71177		1.23027e+07	-4.49063	-3.39342
1.23381e+07	6.48307	6.71183		1.23381e+07	-4.50244	-3.40265
1.23737e+07	6.48363	6.7119		1.23737e+07	-4.51454	-3.4119
1.24094e+07	6.48368	6.71196		1.24094e+07	-4.52452	-3.42119
1.24451e+07	6.48398	6.71203		1.24451e+07	-4.53806	-3.4305
1.2481e+07	6.48436	6.71209		1.2481e+07	-4.54744	-3.43984
1.2517e+07	6.4846	6.71216		1.2517e+07	-4.55862	-3.44921
1.25531e+07	6.48488	6.71223		1.25531e+07	-4.5706	-3.45861
1.25893e+07	6.48536	6.71229		1.25893e+07	-4.57965	-3.46804
1.26255e+07	6.48568	6.71236		1.26255e+07	-4.59392	-3.47749
1.26619e+07	6.48595	6.71243		1.26619e+07	-4.60361	-3.48698
1.26984e+07	6.48637	6.7125		1.26984e+07	-4.61725	-3.49649
1.2735e+07	6.4863	6.71256		1.2735e+07	-4.62817	-3.50603
1.27717e+07	6.48683	6.71263		1.27717e+07	-4.63811	-3.5156
1.28086e+07	6.48676	6.7127		1.28086e+07	-4.65429	-3.5252
1.28455e+07	6.48758	6.71277		1.28455e+07	-4.66449	-3.53483
1.28825e+07	6.48762	6.71284		1.28825e+07	-4.67401	-3.54448
1.29196e+07	6.48771	6.71291		1.29196e+07	-4.68832	-3.55417
1.29569e+07	6.48813	6.71298		1.29569e+07	-4.69678	-3.56388
1.29942e+07	6.48841	6.71305		1.29942e+07	-4.71139	-3.57363
1.30317e+07	6.48878	6.71312		1.30317e+07	-4.72462	-3.5834
1.30692e+07	6.48906	6.7132		1.30692e+07	-4.7362	-3.5932
1.31069e+07	6.48918	6.71327		1.31069e+07	-4.74794	-3.60303
1.31447e+07	6.48938	6.71334		1.31447e+07	-4.76051	-3.6129
1.31826e+07	6.48947	6.71342		1.31826e+07	-4.7725	-3.62279
1.32206e+07	6.49004	6.71349		1.32206e+07	-4.78546	-3.63271
1.32587e+07	6.48987	6.71356		1.32587e+07	-4.7986	-3.64266
1.32969e+07	6.49036	6.71364		1.32969e+07	-4.81064	-3.65264
1.33352e+07	6.49058	6.71371		1.33352e+07	-4.82693	-3.66265
1.33737e+07	6.49063	6.71379		1.33737e+07	-4.8347	-3.67269
1.34122e+07	6.49098	6.71386		1.34122e+07	-4.84928	-3.68276
1.34509e+07	6.4912	6.71394		1.34509e+07	-4.86366	-3.69286
1.34896e+07	6.49168	6.71402		1.34896e+07	-4.87358	-3.70299
1.35285e+07	6.49196	6.71409		1.35285e+07	-4.888	-3.71316
1.35675e+07	6.49202	6.71417		1.35675e+07	-4.89956	-3.72335
1.36066e+07	6.49235	6.71425		1.36066e+07	-4.91004	-3.73357
1.36458e+07	6.49284	6.71433		1.36458e+07	-4.92122	-3.74382
1.36852e+07	6.49287	6.71441		1.36852e+07	-4.93673	-3.75411
1.37246e+07	6.49308	6.71449		1.37246e+07	-4.94853	-3.76442
1.37642e+07	6.49366	6.71457		1.37642e+07	-4.96256	-3.77477
1.38038e+07	6.49364	6.71465		1.38038e+07	-4.97355	-3.78514
1.38436e+07	6.4941	6.71473		1.38436e+07	-4.98924	-3.79555
1.38835e+07	6.49425	6.71481		1.38835e+07	-5.00084	-3.80599
1.39236e+07	6.49438	6.71489		1.39236e+07	-5.01652	-3.81646
1.39637e+07	6.49483	6.71497		1.39637e+07	-5.02819	-3.82696
1.40039e+07	6.4951	6.71506		1.40039e+07	-5.04147	-3.83749
1.40443e+07	6.49524	6.71514		1.40443e+07	-5.05401	-3.84806
1.40848e+07	6.49535	6.71522		1.40848e+07	-5.06607	-3.85865
1.41254e+07	6.49606	6.71531		1.41254e+07	-5.08083	-3.86928
1.41661e+07	6.49621	6.71539		1.41661e+07	-5.0937	-3.87994
1.42069e+07	6.49647	6.71548		1.42069e+07	-5.10739	-3.89063
1.42479e+07	6.49665	6.71556		1.42479e+07	-5.11846	-3.90135
1.42889e+07	6.49674	6.71565		1.42889e+07	-5.13162	-3.9121
1.43301e+07	6.49727	6.71573		1.43301e+07	-5.14671	-3.92289
1.43714e+07	6.49746	6.71582		1.43714e+07	-5.16073	-3.93371
1.44129e+07	6.49779	6.71591		1.44129e+07	-5.17607	-3.94456
1.44544e+07	6.49781	6.716		1.44544e+07	-5.18815	-3.95544
1.44961e+07	6.49805	6.71609		1.44961e+07	-5.20378	-3.96636
1.45378e+07	6.49844	6.71618		1.45378e+07	-5.21639	-3.97731
1.45797e+07	6.49865	6.71626		1.45797e+07	-5.22907	-3.98829
1.46218e+07	6.4988	6.71635		1.46218e+07	-5.24425	-3.9993
1.46639e+07	6.49924	6.71645		1.46639e+07	-5.25776	-4.01034
1.47062e+07	6.49951	6.71654		1.47062e+07	-5.27302	-4.02142
1.47486e+07	6.49988	6.71663		1.47486e+07	-5.28355	-4.03253
1.47911e+07	6.50002	6.71672		1.47911e+07	-5.29828	-4.04368
1.48337e+07	6.5002	6.71681		1.48337e+07	-5.31348	-4.05486
1.48765e+07	6.5004	6.71691		1.48765e+07	-5.32678	-4.06607
1.49194e+07	6.50031	6.717		1.49194e+07	-5.3428	-4.07731
1.49624e+07	6.50075	6.71709		1.49624e+07	-5.35492	-4.08859
1.50055e+07	6.50041	6.71719		1.50055e+07	-5.4041	-4.0999
1.50487e+07	6.50073	6.71729		1.50487e+07	-5.41672	-4.11124
1.50921e+07	6.50073	6.71738		1.50921e+07	-5.43042	-4.12262
1.51356e+07	6.50103	6.71748		1.51356e+07	-5.44469	-4.13403
1.51792e+07	6.50136	6.71758		1.51792e+07	-5.45865	-4.14548
1.5223e+07	6.50172	6.71767		1.5223e+07	-5.47161	-4.15695
1.52669e+07	6.50177	6.71777		1.52669e+07	-5.48886	-4.16847
1.53109e+07	6.50191	6.71787		1.53109e+07	-5.50165	-4.18002
1.5355e+07	6.50235	6.71797		1.5355e+07	-5.51896	-4.1916
1.53993e+07	6.50264	6.71807		1.53993e+07	-5.53214	-4.20321
1.54437e+07	6.50314	6.71817		1.54437e+07	-5.54552	-4.21486
1.54882e+07	6.50324	6.71827		1.54882e+07	-5.56241	-4.22655
1.55328e+07	6.50321	6.71837		1.55328e+07	-5.57775	-4.23827
1.55776e+07	6.50364	6.71847		1.55776e+07	-5.59137	-4.25002
1.56225e+07	6.50383	6.71858		1.56225e+07	-5.60584	-4.26181
1.56675e+07	6.50396	6.71868		1.56675e+07	-5.62061	-4.27363
1.57127e+07	6.50434	6.71879		1.57127e+07	-5.63491	-4.28549
1.5758e+07	6.50452	6.71889		1.5758e+07	-5.65097	-4.29738
1.58034e+07	6.50506	6.71899		1.58034e+07	-5.66504	-4.30931
1.58489e+07	6.5051	6.7191		1.58489e+07	-5.68068	-4.32127
1.58946e+07	6.50513	6.71921		1.58946e+07	-5.69715	-4.33327
1.59404e+07	6.50541	6.71931		1.59404e+07	-5.71372	-4.34531
1.59864e+07	6.50576	6.71942		1.59864e+07	-5.72577	-4.35737
1.60325e+07	6.50606	6.71953		1.60325e+07	-5.74445	-4.36948
1.60787e+07	6.50636	6.71964		1.60787e+07	-5.75851	-4.38162
1.6125e+07	6.50636	6.71975		1.6125e+07	-5.77366	-4.3938
1.61715e+07	6.50686	6.71986		1.61715e+07	-5.78712	-4.40601
1.62181e+07	6.50704	6.71997		1.62181e+07	-5.80346	-4.41826
1.62648e+07	6.50733	6.72008		1.62648e+07	-5.82032	-4.43054
1.63117e+07	6.50771	6.72019		1.63117e+07	-5.8341	-4.44286
1.63587e+07	6.50756	6.72031		1.63587e+07	-5.84999	-4.45522
1.64059e+07	6.50822	6.72042		1.64059e+07	-5.8685	-4.46761
1.64532e+07	6.50851	6.72053		1.64532e+07	-5.88091	-4.48004
1.65006e+07	6.50851	6.72065		1.65006e+07	-5.89891	-4.49251
1.65482e+07	6.50891	6.72076		1.65482e+07	-5.91424	-4.50501
1.65959e+07	6.50896	6.72088		1.65959e+07	-5.93023	-4.51755
1.66437e+07	6.50921	6.721		1.66437e+07	-5.94634	-4.53013
1.66917e+07	6.50952	6.72111		1.66917e+07	-5.9599	-4.54274
1.67398e+07	6.50991	6.72123		1.67398e+07	-5.97613	-4.55539
1.6788e+07	6.51004	6.72135		1.6788e+07	-5.99209	-4.56808
1.68364e+07	6.5104	6.72147		1.68364e+07	-6.00976	-4.5808
1.6885e+07	6.51051	6.72159		1.6885e+07	-6.02582	-4.59356
1.69336e+07	6.51075	6.72171		1.69336e+07	-6.04202	-4.60636
1.69824e+07	6.5111	6.72183		1.69824e+07	-6.05748	-4.6192
1.70314e+07	6.5113	6.72196		1.70314e+07	-6.07452	-4.63207
1.70805e+07	6.51161	6.72208		1.70805e+07	-6.09177	-4.64498
1.71297e+07	6.51181	6.7222		1.71297e+07	-6.10549	-4.65793
1.71791e+07	6.512	6.72233		1.71791e+07	-6.12449	-4.67092
1.72286e+07	6.51241	6.72245		1.72286e+07	-6.13751	-4.68395
1.72783e+07	6.5127	6.72258		1.72783e+07	-6.15336	-4.69701
1.73281e+07	6.51295	6.7227		1.73281e+07	-6.17354	-4.71012
1.7378e+07	6.51317	6.72283		1.7378e+07	-6.19005	-4.72326
1.74281e+07	6.51335	6.72296		1.74281e+07	-6.20487	-4.73644
1.74783e+07	6.5136	6.72309		1.74783e+07	-6.22107	-4.74965
1.75287e+07	6.5142	6.72322		1.75287e+07	-6.23966	-4.76291
1.75792e+07	6.51414	6.72335		1.75792e+07	-6.25447	-4.7762
1.76299e+07	6.51429	6.72348		1.76299e+07	-6.27304	-4.78954
1.76807e+07	6.51484	6.72361		1.76807e+07	-6.28967	-4.80291
1.77317e+07	6.51483	6.72374		1.77317e+07	-6.30703	-4.81632
1.77828e+07	6.51521	6.72387		1.77828e+07	-6.32288	-4.82978
1.78341e+07	6.51541	6.72401		1.78341e+07	-6.34097	-4.84327
1.78855e+07	6.5154	6.72414		1.78855e+07	-6.35698	-4.8568
1.7937e+07	6.51617	6.72428		1.7937e+07	-6.37522	-4.87037
1.79887e+07	6.51622	6.72442		1.79887e+07	-6.39217	-4.88397
1.80406e+07	6.51644	6.72455		1.80406e+07	-6.40826	-4.89762
1.80926e+07	6.5167	6.72469		1.80926e+07	-6.4262	-4.91131
1.81447e+07	6.51706	6.72483		1.81447e+07	-6.44193	-4.92504
1.8197e+07	6.51729	6.72497		1.8197e+07	-6.46182	-4.93881
1.82495e+07	6.51783	6.72511		1.82495e+07	-6.47815	-4.95262
1.83021e+07	6.5176	6.72525		1.83021e+07	-6.49453	-4.96647
1.83548e+07	6.51814	6.72539		1.83548e+07	-6.51624	-4.98036
1.84077e+07	6.51831	6.72553		1.84077e+07	-6.53231	-4.99429
1.84608e+07	6.51828	6.72568		1.84608e+07	-6.54873	-5.00826
1.8514e+07	6.51874	6.72582		1.8514e+07	-6.56496	-5.02227
1.85674e+07	6.51897	6.72597		1.85674e+07	-6.58628	-5.03632
1.86209e+07	6.51936	6.72611		1.86209e+07	-6.6021	-5.05041
1.86745e+07	6.51954	6.72626		1.86745e+07	-6.62033	-5.06454
1.87284e+07	6.51977	6.72641		1.87284e+07	-6.6391	-5.07872
1.87824e+07	6.52002	6.72656		1.87824e+07	-6.65661	-5.09294
1.88365e+07	6.52065	6.72671		1.88365e+07	-6.67132	-5.10719
1.88908e+07	6.52055	6.72686		1.88908e+07	-6.69269	-5.12149
1.89452e+07	6.52105	6.72701		1.89452e+07	-6.71046	-5.13583
1.89998e+07	6.52119	6.72716		1.89998e+07	-6.72784	-5.15021
1.90546e+07	6.52136	6.72731		1.90546e+07	-6.74537	-5.16464
1.91095e+07	6.52157	6.72747		1.91095e+07	-6.76409	-5.1791
1.91646e+07	6.52193	6.72762		1.91646e+07	-6.78234	-5.19361
1.92199e+07	6.52218	6.72778		1.92199e+07	-6.80126	-5.20816
1.92752e+07	6.52249	6.72793		1.92752e+07	-6.81918	-5.22275
1.93308e+07	6.52265	6.72809		1.93308e+07	-6.83939	-5.23739
1.93865e+07	6.52293	6.72825		1.93865e+07	-6.85595	-5.25206
1.94424e+07	6.52324	6.72841		1.94424e+07	-6.87601	-5.26678
1.94984e+07	6.52346	6.72857		1.94984e+07	-6.89393	-5.28155
1.95546e+07	6.52384	6.72873		1.95546e+07	-6.91129	-5.29635
1.9611e+07	6.52402	6.72889		1.9611e+07	-6.92961	-5.3112
1.96675e+07	6.52423	6.72905		1.96675e+07	-6.94871	-5.32609
1.97242e+07	6.52452	6.72922		1.97242e+07	-6.96887	-5.34102
1.97811e+07	6.52508	6.72938		1.97811e+07	-6.98764	-5.356
1.98381e+07	6.52506	6.72955		1.98381e+07	-7.00715	-5.37102
1.98953e+07	6.52538	6.72971		1.98953e+07	-7.02699	-5.38609
1.99526e+07	6.5256	6.72988		1.99526e+07	-7.04553	-5.40119
2.00101e+07	6.52615	6.73005		2.00101e+07	-7.06435	-5.41635
2.00678e+07	6.52599	6.73022		2.00678e+07	-7.08484	-5.43154
2.01257e+07	6.52651	6.73039		2.01257e+07	-7.10578	-5.44678
2.01837e+07	6.52677	6.73056		2.01837e+07	-7.12188	-5.46206
2.02418e+07	6.52716	6.73073		2.02418e+07	-7.14057	-5.47739
2.03002e+07	6.52726	6.73091		2.03002e+07	-7.16221	-5.49276
2.03587e+07	6.52755	6.73108		2.03587e+07	-7.17923	-5.50818
2.04174e+07	6.52798	6.73126		2.04174e+07	-7.19869	-5.52364
2.04762e+07	6.52788	6.73143		2.04762e+07	-7.21894	-5.53915
2.05353e+07	6.52832	6.73161		2.05353e+07	-7.23811	-5.5547
2.05944e+07	6.52835	6.73179		2.05944e+07	-7.258	-5.57029
2.06538e+07	6.52887	6.73197		2.06538e+07	-7.2797	-5.58593
2.07133e+07	6.52886	6.73215		2.07133e+07	-7.29865	-5.60162
2.0773e+07	6.52939	6.73233		2.0773e+07	-7.31943	-5.61735
2.08329e+07	6.5299	6.73251		2.08329e+07	-7.33864	-5.63312
2.0893e+07	6.52998	6.7327		2.0893e+07	-7.3593	-5.64895
2.09532e+07	6.53014	6.73288		2.09532e+07	-7.37756	-5.66481
2.10136e+07	6.53063	6.73307		2.10136e+07	-7.39721	-5.68073
2.10741e+07	6.53081	6.73325		2.10741e+07	-7.41627	-5.69668
2.11349e+07	6.5314	6.73344		2.11349e+07	-7.43924	-5.71269
2.11958e+07	6.53139	6.73363		2.11958e+07	-7.45967	-5.72874
2.12569e+07	6.5317	6.73382		2.12569e+07	-7.47946	-5.74484
2.13182e+07	6.53177	6.73401		2.13182e+07	-7.4999	-5.76098
2.13796e+07	6.53209	6.7342		2.13796e+07	-7.52043	-5.77717
2.14412e+07	6.5327	6.7344		2.14412e+07	-7.54125	-5.79341
2.1503e+07	6.53294	6.73459		2.1503e+07	-7.56172	-5.80969
2.1565e+07	6.53277	6.73479		2.1565e+07	-7.58101	-5.82602
2.16272e+07	6.53324	6.73498		2.16272e+07	-7.60434	-5.8424
2.16895e+07	6.5337	6.73518		2.16895e+07	-7.62645	-5.85882
2.1752e+07	6.53389	6.73538		2.1752e+07	-7.64205	-5.87529
2.18147e+07	6.5344	6.73558		2.18147e+07	-7.66629	-5.89181
2.18776e+07	6.53456	6.73578		2.18776e+07	-7.68767	-5.90838
2.19407e+07	6.53493	6.73598		2.19407e+07	-7.70778	-5.92499
2.20039e+07	6.53531	6.73619		2.20039e+07	-7.72973	-5.94165
2.20673e+07	6.5356	6.73639		2.20673e+07	-7.7508	-5.95836
2.21309e+07	6.53588	6.7366		2.21309e+07	-7.77264	-5.97512
2.21947e+07	6.53613	6.73681		2.21947e+07	-7.79356	-5.99193
2.22587e+07	6.53618	6.73701		2.22587e+07	-7.81478	-6.00878
2.23229e+07	6.53682	6.73722		2.23229e+07	-7.83476	-6.02568
2.23872e+07	6.53723	6.73743		2.23872e+07	-7.85477	-6.04263
2.24517e+07	6.53745	6.73765		2.24517e+07	-7.8775	-6.05963
2.25165e+07	6.53744	6.73786		2.25165e+07	-7.89994	-6.07668
2.25814e+07	6.53798	6.73807		2.25814e+07	-7.92044	-6.09378
2.26464e+07	6.53819	6.73829		2.26464e+07	-7.94364	-6.11092
2.27117e+07	6.53841	6.73851		2.27117e+07	-7.9636	-6.12812
2.27772e+07	6.53907	6.73872		2.27772e+07	-7.987	-6.14536
2.28428e+07	6.53939	6.73894		2.28428e+07	-8.0097	-6.16266
2.29087e+07	6.53925	6.73916		2.29087e+07	-8.03093	-6.18
2.29747e+07	6.53984	6.73939		2.29747e+07	-8.05302	-6.19739
2.30409e+07	6.5401	6.73961		2.30409e+07	-8.07608	-6.21484
2.31073e+07	6.54033	6.73983		2.31073e+07	-8.09586	-6.23233
2.31739e+07	6.54091	6.74006		2.31739e+07	-8.11885	-6.24987
2.32407e+07	6.5412	6.74029		2.32407e+07	-8.14172	-6.26747
2.33077e+07	6.54154	6.74051		2.33077e+07	-8.16365	-6.28511
2.33749e+07	6.54179	6.74074		2.33749e+07	-8.18565	-6.3028
2.34423e+07	6.54213	6.74097		2.34423e+07	-8.20992	-6.32055
2.35099e+07	6.54228	6.74121		2.35099e+07	-8.23255	-6.33834
2.35776e+07	6.54284	6.74144		2.35776e+07	-8.25442	-6.35619
2.36456e+07	6.54283	6.74168		2.36456e+07	-8.27645	-6.37408
2.37137e+07	6.54337	6.74191		2.37137e+07	-8.29887	-6.39203
2.37821e+07	6.5437	6.74215		2.37821e+07	-8.32242	-6.41003
2.38506e+07	6.54401	6.74239		2.38506e+07	-8.34232	-6.42808
2.39194e+07	6.54441	6.74263		2.39194e+07	-8.36763	-6.44618
2.39883e+07	6.5447	6.74287		2.39883e+07	-8.39306	-6.46434
2.40575e+07	6.54506	6.74311		2.40575e+07	-8.41372	-6.48254
2.41268e+07	6.54524	6.74336		2.41268e+07	-8.43792	-6.5008
2.41964e+07	6.54572	6.7436		2.41964e+07	-8.46065	-6.51911
2.42661e+07	6.54584	6.74385		2.42661e+07	-8.48294	-6.53747
2.4336e+07	6.54602	6.7441		2.4336e+07	-8.50411	-6.55589
2.44062e+07	6.54689	6.74435		2.44062e+07	-8.52947	-6.57435
2.44765e+07	6.54674	6.7446		2.44765e+07	-8.55314	-6.59287
2.45471e+07	6.54692	6.74485		2.45471e+07	-8.57676	-6.61144
2.46178e+07	6.54763	6.74511		2.46178e+07	-8.59968	-6.63007
2.46888e+07	6.54804	6.74537		2.46888e+07	-8.62485	-6.64875
2.476e+07	6.54794	6.74562		2.476e+07	-8.64668	-6.66748
2.48313e+07	6.5484	6.74588		2.48313e+07	-8.67011	-6.68626
2.49029e+07	6.54873	6.74614		2.49029e+07	-8.69622	-6.7051
2.49747e+07	6.54919	6.7464		2.49747e+07	-8.72058	-6.72399
2.50467e+07	6.54978	6.74667		2.50467e+07	-8.7423	-6.74294
2.51189e+07	6.54993	6.74693		2.51189e+07	-8.76614	-6.76193
2.51913e+07	6.55046	6.7472		2.51913e+07	-8.78873	-6.78099
2.52639e+07	6.55065	6.74747		2.52639e+07	-8.81612	-6.80009
2.53367e+07	6.5512	6.74774		2.53367e+07	-8.84108	-6.81926
2.54097e+07	6.55116	6.74801		2.54097e+07	-8.86302	-6.83847
2.5483e+07	6.55173	6.74828		2.5483e+07	-8.88939	-6.85774
2.55564e+07	6.55182	6.74855		2.55564e+07	-8.91239	-6.87707
2.56301e+07	6.55239	6.74883		2.56301e+07	-8.93819	-6.89645
2.5704e+07	6.55259	6.74911		2.5704e+07	-8.95838	-6.91588
2.5778e+07	6.55295	6.74939		2.5778e+07	-8.98761	-6.93537
2.58523e+07	6.55344	6.74967		2.58523e+07	-9.01177	-6.95492
2.59269e+07	6.55374	6.74995		2.59269e+07	-9.03684	-6.97452
2.60016e+07	6.55452	6.75023		2.60016e+07	-9.06109	-6.99417
2.60765e+07	6.55439	6.75052		2.60765e+07	-9.08538	-7.01389
2.61517e+07	6.55485	6.7508		2.61517e+07	-9.11335	-7.03365
2.62271e+07	6.55544	6.75109		2.62271e+07	-9.1358	-7.05348
2.63027e+07	6.55575	6.75138		2.63027e+07	-9.15881	-7.07336
2.63785e+07	6.5563	6.75167		2.63785e+07	-9.18557	-7.09329
2.64545e+07	6.55655	6.75197		2.64545e+07	-9.20936	-7.11329
2.65308e+07	6.55635	6.75226		2.65308e+07	-9.23668	-7.13334
2.66073e+07	6.55712	6.75256		2.66073e+07	-9.26454	-7.15344
2.66839e+07	6.55761	6.75286		2.66839e+07	-9.28861	-7.1736
2.67609e+07	6.55803	6.75316		2.67609e+07	-9.31391	-7.19382
2.6838e+07	6.55798	6.75346		2.6838e+07	-9.33852	-7.2141
2.69153e+07	6.55837	6.75377		2.69153e+07	-9.36354	-7.23444
2.69929e+07	6.5588	6.75407		2.69929e+07	-9.38858	-7.25483
2.70707e+07	6.55922	6.75438		2.70707e+07	-9.41665	-7.27528
2.71488e+07	6.55954	6.75469		2.71488e+07	-9.44478	-7.29578
2.7227e+07	6.56009	6.755		2.7227e+07	-9.46768	-7.31635
2.73055e+07	6.56024	6.75531		2.73055e+07	-9.49399	-7.33697
2.73842e+07	6.56092	6.75563		2.73842e+07	-9.52202	-7.35765
2.74631e+07	6.5611	6.75594		2.74631e+07	-9.54426	-7.37839
2.75423e+07	6.56156	6.75626		2.75423e+07	-9.5742	-7.39919
2.76217e+07	6.56183	6.75658		2.76217e+07	-9.60032	-7.42005
2.77013e+07	6.56241	6.7569		2.77013e+07	-9.62557	-7.44096
2.77811e+07	6.56278	6.75722		2.77811e+07	-9.65258	-7.46194
2.78612e+07	6.56313	6.75755		2.78612e+07	-9.68032	-7.48297
2.79415e+07	6.56372	6.75788		2.79415e+07	-9.70661	-7.50407
2.80221e+07	6.56388	6.75821		2.80221e+07	-9.73239	-7.52522
2.81028e+07	6.56426	6.75854		2.81028e+07	-9.76275	-7.54643
2.81838e+07	6.565	6.75887		2.81838e+07	-9.7879	-7.5677
2.82651e+07	6.56547	6.7592		2.82651e+07	-9.81456	-7.58903
2.83465e+07	6.56536	6.75954		2.83465e+07	-9.8427	-7.61042
2.84282e+07	6.56607	6.75988		2.84282e+07	-9.86846	-7.63188
2.85102e+07	6.56659	6.76022		2.85102e+07	-9.89346	-7.65339
2.85924e+07	6.56682	6.76056		2.85924e+07	-9.92004	-7.67496
2.86748e+07	6.56747	6.76091		2.86748e+07	-9.95011	-7.69659
2.87574e+07	6.56779	6.76125		2.87574e+07	-9.97513	-7.71829
2.88403e+07	6.56829	6.7616		2.88403e+07	-10.0043	-7.74004
2.89234e+07	6.56879	6.76195		2.89234e+07	-10.0319	-7.76186
2.90068e+07	6.56929	6.76231		2.90068e+07	-10.059	-7.78373
2.90904e+07	6.56919	6.76266		2.90904e+07	-10.0856	-7.80567
2.91743e+07	6.57016	6.76302		2.91743e+07	-10.1137	-7.82767
2.92584e+07	6.57029	6.76338		2.92584e+07	-10.1419	-7.84974
2.93427e+07	6.57076	6.76374		2.93427e+07	-10.1699	-7.87186
2.94273e+07	6.57129	6.7641		2.94273e+07	-10.199	-7.89404
2.95121e+07	6.57158	6.76446		2.95121e+07	-10.2285	-7.91629
2.95972e+07	6.57177	6.76483		2.95972e+07	-10.2545	-7.9386
2.96825e+07	6.57254	6.7652		2.96825e+07	-10.2849	-7.96098
2.9768e+07	6.57272	6.76557		2.9768e+07	-10.3157	-7.98341
2.98538e+07	6.57329	6.76594		2.98538e+07	-10.3435	-8.00591
2.99399e+07	6.5737	6.76632		2.99399e+07	-10.3701	-8.02847
[truncated: 419 more rows]

## Sheet: Sheet1
pbs1			pbs2			pbs3
freq	z	phi	freq	z	phi	freq	z	phi
1000	276.262	-82.8639	1000	218.066	-82.179	40	2073.45	-77.8484
1011.58	273.361	-82.8565	1011.58	215.778	-82.1816	40.161	2065.55	-77.8706
1023.29	270.495	-82.8618	1023.29	213.477	-82.1745	40.323	2058.48	-77.898
1035.14	267.651	-82.8565	1035.14	211.196	-82.1647	40.486	2050.73	-77.9118
1047.13	264.802	-82.8554	1047.13	208.961	-82.1621	40.649	2043.57	-77.9299
1059.25	261.995	-82.8482	1059.25	206.737	-82.1515	40.813	2036.44	-77.9451
1071.52	259.198	-82.8407	1071.52	204.534	-82.1459	40.977	2029.59	-77.966
1083.93	256.437	-82.8325	1083.93	202.362	-82.1306	41.143	2022.4	-77.9895
1096.48	253.713	-82.826	1096.48	200.212	-82.1249	41.308	2015.14	-77.9977
1109.17	250.991	-82.812	1109.17	198.09	-82.1201	41.475	2007.94	-78.0078
1122.02	248.316	-82.8094	1122.02	195.986	-82.1081	41.642	2001.06	-78.0262
1135.01	245.661	-82.8095	1135.01	193.892	-82.0991	41.81	1994.06	-78.0375
1148.15	243.054	-82.7987	1148.15	191.832	-82.0887	41.979	1987.08	-78.058
1161.45	240.439	-82.791	1161.45	189.792	-82.079	42.148	1979.88	-78.0671
1174.9	237.859	-82.7832	1174.9	187.761	-82.0776	42.318	1972.84	-78.076
1188.5	235.304	-82.7801	1188.5	185.771	-82.0642	42.488	1966.33	-78.1002
1202.26	232.789	-82.7739	1202.26	183.789	-82.0645	42.66	1959.18	-78.1068
1216.19	230.284	-82.7685	1216.19	181.834	-82.0538	42.832	1951.95	-78.123
1230.27	227.809	-82.7583	1230.27	179.904	-82.0425	43.004	1944.97	-78.1292
1244.52	225.373	-82.747	1244.52	177.984	-82.0327	43.178	1938.22	-78.1404
1258.92	222.948	-82.7376	1258.92	176.08	-82.017	43.352	1931.16	-78.156
1273.5	220.555	-82.7255	1273.5	174.211	-82.0062	43.527	1924.57	-78.1678
1288.25	218.185	-82.7182	1288.25	172.343	-81.9925	43.702	1917.74	-78.1793
1303.17	215.843	-82.705	1303.17	170.513	-81.9832	43.878	1911.18	-78.1991
1318.26	213.531	-82.6933	1318.26	168.7	-81.9699	44.055	1904.12	-78.2067
1333.52	211.232	-82.677	1333.52	166.904	-81.9526	44.233	1897.32	-78.2221
1348.96	208.966	-82.6715	1348.96	165.132	-81.9411	44.411	1890.56	-78.2257
1364.58	206.725	-82.6675	1364.58	163.371	-81.9276	44.59	1883.9	-78.2465
1380.38	204.503	-82.648	1380.38	161.632	-81.9166	44.77	1877.36	-78.2454
1396.37	202.301	-82.6441	1396.37	159.906	-81.8989	44.951	1870.36	-78.2608
1412.54	200.127	-82.6219	1412.54	158.216	-81.8762	45.132	1863.55	-78.2749
1428.89	197.98	-82.6041	1428.89	156.527	-81.8623	45.314	1857.35	-78.2757
1445.44	195.848	-82.5963	1445.44	154.851	-81.8448	45.496	1850.62	-78.2858
1462.18	193.753	-82.5783	1462.18	153.205	-81.8232	45.68	1844.48	-78.2911
1479.11	191.657	-82.5666	1479.11	151.569	-81.8172	45.864	1837.71	-78.3202
1496.24	189.602	-82.5527	1496.24	149.949	-81.7953	46.049	1831.47	-78.3213
1513.56	187.552	-82.5365	1513.56	148.355	-81.7767	46.235	1824.5	-78.3308
1531.09	185.54	-82.5166	1531.09	146.77	-81.7547	46.421	1818.16	-78.339
1548.82	183.537	-82.5045	1548.82	145.202	-81.7381	46.608	1811.74	-78.3515
1566.75	181.559	-82.4876	1566.75	143.652	-81.7251	46.796	1805.22	-78.3561
1584.89	179.624	-82.4821	1584.89	142.125	-81.7119	46.985	1798.97	-78.3686
1603.24	177.696	-82.4589	1603.24	140.607	-81.6876	47.174	1792.49	-78.3746
1621.81	175.763	-82.4503	1621.81	139.101	-81.6712	47.364	1786.2	-78.3865
1640.59	173.878	-82.4347	1640.59	137.612	-81.6578	47.555	1779.87	-78.3959
1659.59	171.999	-82.4102	1659.59	136.152	-81.6374	47.747	1773.49	-78.4103
1678.8	170.168	-82.3961	1678.8	134.697	-81.6213	47.94	1767.08	-78.4102
1698.24	168.336	-82.3808	1698.24	133.266	-81.5975	48.133	1760.64	-78.4223
1717.91	166.528	-82.3672	1717.91	131.851	-81.5797	48.327	1754.47	-78.4336
1737.8	164.73	-82.3431	1737.8	130.434	-81.5603	48.522	1748.18	-78.4415
1757.92	162.961	-82.3235	1757.92	129.048	-81.5366	48.717	1741.98	-78.4499
1778.28	161.203	-82.304	1778.28	127.685	-81.5187	48.914	1735.59	-78.4594
1798.87	159.479	-82.2865	1798.87	126.319	-81.4935	49.111	1729.4	-78.4688
1819.7	157.754	-82.2681	1819.7	124.968	-81.4744	49.309	1723.42	-78.4829
1840.77	156.06	-82.2471	1840.77	123.636	-81.4508	49.508	1717.23	-78.489
1862.09	154.385	-82.2269	1862.09	122.321	-81.4262	49.707	1711.03	-78.4922
1883.65	152.723	-82.2113	1883.65	121.018	-81.4089	49.908	1704.87	-78.5027
1905.46	151.079	-82.1872	1905.46	119.72	-81.3818	50.109	1698.85	-78.5139
1927.53	149.455	-82.1705	1927.53	118.439	-81.3601	50.311	1692.69	-78.5251
1949.85	147.841	-82.1481	1949.85	117.189	-81.3302	50.514	1686.58	-78.5303
1972.42	146.254	-82.1257	1972.42	115.937	-81.3153	50.718	1680.71	-78.5369
1995.26	144.677	-82.1089	1995.26	114.695	-81.2857	50.922	1674.64	-78.5477
2018.37	143.119	-82.0892	2018.37	113.472	-81.2627	51.127	1668.48	-78.554
2041.74	141.581	-82.0642	2041.74	112.262	-81.2422	51.333	1662.42	-78.5688
2065.38	140.056	-82.0403	2065.38	111.071	-81.2136	51.54	1656.42	-78.5729
2089.3	138.545	-82.0128	2089.3	109.888	-81.1897	51.748	1650.56	-78.5841
2113.49	137.052	-81.9908	2113.49	108.711	-81.1532	51.957	1644.69	-78.5873
2137.96	135.58	-81.9704	2137.96	107.546	-81.1351	52.166	1638.79	-78.5993
2162.72	134.115	-81.9404	2162.72	106.412	-81.1032	52.377	1632.91	-78.6106
2187.76	132.674	-81.9217	2187.76	105.27	-81.0754	52.588	1627.12	-78.6151
2213.09	131.242	-81.8975	2213.09	104.147	-81.0471	52.8	1621.28	-78.6304
2238.72	129.835	-81.8736	2238.72	103.038	-81.0188	53.013	1615.57	-78.6422
2264.64	128.435	-81.8496	2264.64	101.94	-80.9938	53.226	1609.72	-78.6487
2290.87	127.05	-81.8217	2290.87	100.861	-80.9576	53.441	1603.97	-78.6574
2317.39	125.684	-81.7998	2317.39	99.7797	-80.9303	53.656	1598.25	-78.6646
2344.23	124.342	-81.7715	2344.23	98.7148	-80.9061	53.873	1592.57	-78.6732
2371.37	123.006	-81.7427	2371.37	97.6692	-80.873	54.09	1586.84	-78.6842
2398.83	121.681	-81.7153	2398.83	96.6242	-80.8421	54.308	1581.2	-78.6911
2426.61	120.376	-81.6909	2426.61	95.6034	-80.8125	54.527	1575.6	-78.708
2454.71	119.085	-81.6604	2454.71	94.584	-80.7753	54.747	1569.95	-78.714
2483.13	117.811	-81.6413	2483.13	93.5845	-80.7472	54.968	1564.28	-78.7152
2511.89	116.533	-81.6072	2511.89	92.5871	-80.71	55.189	1558.55	-78.7322
2540.97	115.288	-81.5756	2540.97	91.604	-80.6815	55.412	1553.01	-78.7379
2570.4	114.055	-81.5509	2570.4	90.6256	-80.6524	55.635	1547.6	-78.7488
2600.16	112.825	-81.52	2600.16	89.6594	-80.6112	55.859	1542.05	-78.7604
2630.27	111.613	-81.4879	2630.27	88.7109	-80.5721	56.085	1536.57	-78.7728
2660.72	110.404	-81.4556	2660.72	87.7617	-80.5447	56.311	1531.12	-78.7769
2691.53	109.226	-81.4278	2691.53	86.8278	-80.5055	56.538	1525.58	-78.788
2722.7	108.045	-81.3972	2722.7	85.9108	-80.4756	56.766	1520.16	-78.7995
2754.23	106.896	-81.3667	2754.23	84.9884	-80.4347	56.995	1514.77	-78.8045
2786.12	105.737	-81.3326	2786.12	84.0909	-80.3921	57.224	1509.45	-78.8158
2818.38	104.617	-81.2978	2818.38	83.1965	-80.3609	57.455	1503.84	-78.8205
2851.02	103.489	-81.2642	2851.02	82.3119	-80.3227	57.687	1498.55	-78.8346
2884.03	102.374	-81.2377	2884.03	81.4361	-80.2871	57.919	1493.14	-78.8389
2917.43	101.273	-81.2032	2917.43	80.5726	-80.2435	58.153	1487.97	-78.8524
2951.21	100.192	-81.1643	2951.21	79.714	-80.2061	58.387	1482.63	-78.8611
2985.38	99.1114	-81.1307	2985.38	78.871	-80.171	58.623	1477.29	-78.872
3019.95	98.0459	-81.0948	3019.95	78.0299	-80.1231	58.859	1472	-78.8761
3054.92	97.005	-81.066	3054.92	77.1956	-80.0876	59.096	1466.83	-78.8909
3090.3	95.9598	-81.0297	3090.3	76.3794	-80.0386	59.335	1461.54	-78.8949
3126.08	94.9292	-80.9901	3126.08	75.5701	-79.9998	59.574	1456.3	-78.9099
[truncated: 2,303 more rows]

## Sheet: Cuv1_PBS2
4294A REV1.11
[truncated: 1,617 more rows]

## Sheet: Cuv1_PBS3
4294A REV1.11
[truncated: 2,418 more rows]

[truncated: 1 more sheets: Cuv1_PBS_summary]
