# Supplementary material for: Design, characterization and experimental validation of a compact, flexible pulsed power architecture for ex vivo platelet activation
Source: PLoS One. 2017 Jul 26;12(7):e0181214. doi: 10.1371/journal.pone.0181214 (PMC5528997; doi:10.1371/journal.pone.0181214)
Supplement: S2 Dataset — (XLSX) [file pone.0181214.s002.xlsx]

## Sheet: Cuv1_empty
4294A REV1.11					22-1629
DATE: Mar 25 2012					1630-3237
MEASURE PARAMETER: IMPEDANCE MAG PHASE (DEG)
ADAPTER: NONE
SWEEP TYPE: LOG FREQ
NUMBER of POINTS: 801
POINT DELAY TIME: 0 Sec
SWEEP DELAY TIME: 0 Sec
OSC LEVEL: 500 mVolt							C=	1.77e-12	F
DC BIAS: OFF							L=	1.32e-11	H
BW: 5							R=	3.57	ohm
SWEEP AVERAGING: OFF
POINT AVERAGING: OFF
TRACE: A				TRACE: B				0.999999
FORMAT: LOG				FORMAT: LINEAR
Frequency	Data Trace Real			Frequency	Data Trace Real
1000	90277640	8.99181e+07		1000	-90.6203	-90.0001
1011.58	89609300	8.88889e+07		1011.58	-90.4642	-90.0001
1023.29	89208260	8.78713e+07		1023.29	-90.2284	-90.0001
1035.14	87083810	8.68655e+07		1035.14	-90.2101	-90.0001
1047.13	86546430	8.58711e+07		1047.13	-89.7284	-90.0001
1059.25	85743750	8.48881e+07		1059.25	-90.4038	-90.0001
1071.52	84422570	8.39165e+07		1071.52	-89.9971	-90.0001
1083.93	83584520	8.29559e+07		1083.93	-89.8059	-90.0001
1096.48	83057770	8.20063e+07		1096.48	-89.8984	-90.0001
1109.17	81293470	8.10675e+07		1109.17	-90.0964	-90.0001
1122.02	80715470	8.01396e+07		1122.02	-89.9332	-90.0001
1135.01	80169790	7.92222e+07		1135.01	-90.3947	-90.0001
1148.15	78846470	7.83154e+07		1148.15	-90.1053	-90.0001
1161.45	77860770	7.74189e+07		1161.45	-89.3371	-90.0001
1174.9	77340660	7.65327e+07		1174.9	-89.8967	-90.0001
1188.5	76436700	7.56567e+07		1188.5	-89.5277	-90.0001
1202.26	75823940	7.47906e+07		1202.26	-90.1155	-90.0001
1216.19	74611180	7.39345e+07		1216.19	-90.0113	-90.0001
1230.27	73454550	7.30882e+07		1230.27	-89.9847	-90.0001
1244.52	73237450	7.22515e+07		1244.52	-90.3037	-90.0001
1258.92	72606290	7.14245e+07		1258.92	-89.913	-90.0001
1273.5	71095780	7.06069e+07		1273.5	-89.5036	-90.0001
1288.25	70615540	6.97986e+07		1288.25	-90.2625	-90.0001
1303.17	70023400	6.89997e+07		1303.17	-90.1992	-90.0001
1318.26	68553620	6.82098e+07		1318.26	-90.1625	-90.0001
1333.52	67679150	6.74291e+07		1333.52	-90.1119	-90.0001
1348.96	67489720	6.66572e+07		1348.96	-90.0777	-90.0001
1364.58	66273220	6.58942e+07		1364.58	-90.0937	-90.0001
1380.38	65466430	6.51399e+07		1380.38	-90.2282	-90.0001
1396.37	64606780	6.43943e+07		1396.37	-89.4756	-90.0001
1412.54	64108930	6.36571e+07		1412.54	-89.7699	-90.0001
1428.89	63219820	6.29285e+07		1428.89	-89.5225	-90.0001
1445.44	62739560	6.22081e+07		1445.44	-89.8745	-90.0001
1462.18	62222260	6.1496e+07		1462.18	-90.006	-90.0001
1479.11	61386690	6.07921e+07		1479.11	-90.1331	-90.0001
1496.24	60371610	6.00962e+07		1496.24	-90.0399	-90.0001
1513.56	59825000	5.94083e+07		1513.56	-90.051	-90.0001
1531.09	59199760	5.87283e+07		1531.09	-89.9896	-90.0001
1548.82	58789310	5.8056e+07		1548.82	-89.9426	-90.0001
1566.75	58244300	5.73914e+07		1566.75	-89.6639	-90.0001
1584.89	57061690	5.67345e+07		1584.89	-89.7948	-90.0001
1603.24	56454520	5.60851e+07		1603.24	-89.9265	-90.0001
1621.81	55752800	5.54431e+07		1621.81	-89.8575	-90.0001
1640.59	55244320	5.48084e+07		1640.59	-89.7959	-90.0001
1659.59	54683020	5.4181e+07		1659.59	-89.8402	-90.0001
1678.8	54231780	5.35608e+07		1678.8	-89.8709	-90.0001
1698.24	53442840	5.29477e+07		1698.24	-90.0298	-90.0001
1717.91	52706700	5.23416e+07		1717.91	-89.8591	-90.0001
1737.8	51801550	5.17425e+07		1737.8	-89.9902	-90.0001
1757.92	51693610	5.11502e+07		1757.92	-89.7348	-90.0001
1778.28	51011340	5.05647e+07		1778.28	-90.0299	-90.0001
1798.87	50423420	4.99858e+07		1798.87	-90.2221	-90.0001
1819.7	49494780	4.94137e+07		1819.7	-90.1803	-90.0001
1840.77	49361110	4.8848e+07		1840.77	-89.8611	-90.0001
1862.09	48661680	4.82889e+07		1862.09	-90.0202	-90.0001
1883.65	48126980	4.77361e+07		1883.65	-89.7777	-90.0001
1905.46	47675160	4.71897e+07		1905.46	-89.9373	-90.0001
1927.53	47266770	4.66495e+07		1927.53	-89.8718	-90.0001
1949.85	46749960	4.61155e+07		1949.85	-90.0055	-90.0001
1972.42	46130580	4.55876e+07		1972.42	-89.9223	-90.0001
1995.26	45422800	4.50658e+07		1995.26	-90.0044	-90.0001
2018.37	44941140	4.45499e+07		2018.37	-89.7211	-90.0001
2041.74	44674900	4.404e+07		2041.74	-89.9708	-90.0001
2065.38	43855660	4.35359e+07		2065.38	-89.9216	-90.0001
2089.3	43519030	4.30375e+07		2089.3	-89.8352	-90.0001
2113.49	42877780	4.25449e+07		2113.49	-89.8502	-90.0001
2137.96	42491110	4.20579e+07		2137.96	-90.0636	-90.0001
2162.72	41923090	4.15764e+07		2162.72	-89.7724	-90.0001
2187.76	41403920	4.11005e+07		2187.76	-89.8569	-90.0001
2213.09	40981500	4.063e+07		2213.09	-90.0911	-90.0001
2238.72	40400330	4.01649e+07		2238.72	-89.8804	-90.0001
2264.64	40029020	3.97052e+07		2264.64	-89.8072	-90.0001
2290.87	39528430	3.92507e+07		2290.87	-89.9156	-90.0001
2317.39	39200740	3.88014e+07		2317.39	-90.1278	-90.0001
2344.23	38657400	3.83572e+07		2344.23	-89.9972	-90.0001
2371.37	38145680	3.79181e+07		2371.37	-89.7803	-90.0001
2398.83	37769890	3.74841e+07		2398.83	-89.8925	-90.0001
2426.61	37019000	3.7055e+07		2426.61	-90.0206	-90.0001
2454.71	36555850	3.66309e+07		2454.71	-90.1465	-90.0001
2483.13	36388880	3.62115e+07		2483.13	-90.0647	-90.0001
2511.89	36118970	3.5797e+07		2511.89	-90.1721	-90.0001
2540.97	35690240	3.53873e+07		2540.97	-89.9078	-90.0001
2570.4	35355830	3.49822e+07		2570.4	-89.8996	-90.0001
2600.16	34895650	3.45818e+07		2600.16	-90.0287	-90.0001
2630.27	34290050	3.41859e+07		2630.27	-89.9745	-90.0001
2660.72	34034730	3.37946e+07		2660.72	-90.0125	-90.0001
2691.53	33667110	3.34077e+07		2691.53	-90.0305	-90.0001
2722.7	33311810	3.30253e+07		2722.7	-89.9763	-90.0001
2754.23	32894240	3.26473e+07		2754.23	-90.0146	-90.0001
2786.12	32543990	3.22736e+07		2786.12	-89.9683	-90.0001
2818.38	32205830	3.19041e+07		2818.38	-90.051	-90.0001
2851.02	31813870	3.15389e+07		2851.02	-89.9725	-90.0001
2884.03	31410610	3.11779e+07		2884.03	-90.0027	-90.0001
2917.43	30993500	3.0821e+07		2917.43	-89.9593	-90.0001
2951.21	30724590	3.04682e+07		2951.21	-89.8673	-90.0001
2985.38	30381510	3.01195e+07		2985.38	-89.9109	-90.0001
3019.95	30047800	2.97747e+07		3019.95	-89.8759	-90.0001
3054.92	29615860	2.94339e+07		3054.92	-89.7609	-90.0001
3090.3	29262550	2.90969e+07		3090.3	-89.9247	-90.0001
3126.08	28955210	2.87639e+07		3126.08	-89.9636	-90.0001
3162.28	28589980	2.84346e+07		3162.28	-90.1119	-90.0001
3198.89	28334680	2.81091e+07		3198.89	-89.9531	-90.0001
3235.94	28028390	2.77873e+07		3235.94	-89.892	-90.0001
3273.41	27681010	2.74693e+07		3273.41	-89.8693	-90.0001
3311.31	27365850	2.71548e+07		3311.31	-90.0333	-90.0001
3349.65	26999550	2.6844e+07		3349.65	-89.9366	-90.0001
3388.44	26723280	2.65367e+07		3388.44	-90.0425	-90.0001
3427.68	26434460	2.62329e+07		3427.68	-89.8342	-90.0001
3467.37	26149220	2.59327e+07		3467.37	-89.9238	-90.0001
3507.52	25773800	2.56358e+07		3507.52	-89.9357	-90.0001
3548.13	25545550	2.53424e+07		3548.13	-90.0952	-90.0001
3589.22	25252550	2.50523e+07		3589.22	-90.0212	-90.0001
3630.78	24954990	2.47655e+07		3630.78	-89.9838	-90.0001
3672.82	24689310	2.4482e+07		3672.82	-90.0644	-90.0001
3715.35	24388950	2.42018e+07		3715.35	-89.8128	-90.0001
3758.37	24112870	2.39247e+07		3758.37	-90.0597	-90.0001
3801.89	23878530	2.36509e+07		3801.89	-90.0194	-90.0001
3845.92	23547780	2.33801e+07		3845.92	-90.0727	-90.0001
3890.45	23368020	2.31125e+07		3890.45	-89.9939	-90.0001
3935.5	22995770	2.28479e+07		3935.5	-89.9087	-90.0001
3981.07	22785900	2.25864e+07		3981.07	-90.1071	-90.0001
4027.17	22444050	2.23279e+07		4027.17	-90.1013	-90.0001
4073.8	22280530	2.20723e+07		4073.8	-89.9645	-90.0001
4120.98	22010130	2.18196e+07		4120.98	-90.031	-90.0001
4168.69	21754630	2.15698e+07		4168.69	-90.0186	-90.0001
4216.97	21462020	2.13229e+07		4216.97	-89.9369	-90.0001
4265.8	21263900	2.10789e+07		4265.8	-89.9972	-90.0001
4315.19	20999590	2.08376e+07		4315.19	-89.9977	-90.0001
4365.16	20770270	2.0599e+07		4365.16	-89.8909	-90.0001
4415.7	20480940	2.03633e+07		4415.7	-90.1368	-90.0001
4466.84	20310010	2.01302e+07		4466.84	-89.8828	-90.0001
4518.56	20105150	1.98997e+07		4518.56	-89.9832	-90.0001
4570.88	19840030	1.96719e+07		4570.88	-89.9705	-90.0001
4623.81	19606090	1.94468e+07		4623.81	-90.0051	-90.0001
4677.35	19387200	1.92241e+07		4677.35	-89.9924	-90.0001
4731.51	19185920	1.90041e+07		4731.51	-89.8681	-90.0001
4786.3	18925290	1.87866e+07		4786.3	-89.9466	-90.0001
4841.72	18725490	1.85715e+07		4841.72	-89.9124	-90.0001
4897.79	18513780	1.83589e+07		4897.79	-89.9721	-90.0001
4954.5	18310500	1.81488e+07		4954.5	-89.9713	-90.0001
5011.87	18062850	1.7941e+07		5011.87	-90.0932	-90.0001
5069.91	17899870	1.77356e+07		5069.91	-90.0252	-90.0001
5128.61	17674010	1.75326e+07		5128.61	-89.975	-90.0001
5188	17454770	1.73319e+07		5188	-90.0687	-90.0001
5248.07	17234670	1.71335e+07		5248.07	-89.9955	-90.0001
5308.84	17047660	1.69374e+07		5308.84	-90.0393	-90.0001
5370.32	16882980	1.67435e+07		5370.32	-90.0145	-90.0001
5432.5	16680050	1.65519e+07		5432.5	-89.9693	-90.0001
5495.41	16505910	1.63624e+07		5495.41	-89.8979	-90.0001
5559.04	16276340	1.61751e+07		5559.04	-90.0039	-90.0001
5623.41	16124200	1.599e+07		5623.41	-89.9362	-90.0001
5688.53	15946070	1.58069e+07		5688.53	-89.981	-90.0001
5754.4	15737830	1.5626e+07		5754.4	-90.0567	-90.0001
5821.03	15554150	1.54471e+07		5821.03	-89.9553	-90.0001
5888.44	15408870	1.52703e+07		5888.44	-90.0001	-90.0001
5956.62	15240930	1.50955e+07		5956.62	-89.9223	-90.0001
6025.6	15070310	1.49227e+07		6025.6	-89.9764	-90.0001
6095.37	14878560	1.47519e+07		6095.37	-89.9737	-90.0001
6165.95	14698700	1.4583e+07		6165.95	-90.0512	-90.0001
6237.35	14519140	1.44161e+07		6237.35	-89.9494	-90.0001
6309.57	14380930	1.42511e+07		6309.57	-89.9742	-90.0001
6382.64	14201440	1.40879e+07		6382.64	-90.0332	-90.0001
6456.54	14041890	1.39267e+07		6456.54	-89.9866	-90.0001
6531.31	13855220	1.37672e+07		6531.31	-89.9743	-90.0001
6606.93	13723010	1.36097e+07		6606.93	-89.9072	-90.0001
6683.44	13556710	1.34539e+07		6683.44	-90.0421	-90.0001
6760.83	13409920	1.32999e+07		6760.83	-90.0198	-90.0001
6839.12	13261420	1.31476e+07		6839.12	-89.9794	-90.0001
6918.31	13121720	1.29971e+07		6918.31	-89.9304	-90.0001
6998.42	12961330	1.28483e+07		6998.42	-90.0558	-90.0001
7079.46	12797340	1.27013e+07		7079.46	-89.965	-90.0001
7161.43	12656410	1.25559e+07		7161.43	-89.9467	-90.0001
7244.36	12509610	1.24122e+07		7244.36	-89.975	-90.0001
7328.24	12374710	1.22701e+07		7328.24	-90.023	-90.0001
7413.1	12243720	1.21296e+07		7413.1	-89.9489	-90.0001
7498.94	12078340	1.19908e+07		7498.94	-89.9428	-90.0001
7585.78	11945380	1.18535e+07		7585.78	-89.977	-90.0001
7673.61	11825660	1.17178e+07		7673.61	-90.0085	-90.0001
7762.47	11672410	1.15837e+07		7762.47	-90.0361	-90.0001
7852.36	11561410	1.14511e+07		7852.36	-89.9425	-90.0001
7943.28	11418450	1.132e+07		7943.28	-89.9844	-90.0001
8035.26	11287110	1.11904e+07		8035.26	-89.9611	-90.0001
8128.31	11158760	1.10623e+07		8128.31	-89.9323	-90.0001
8222.43	11024360	1.09357e+07		8222.43	-89.974	-90.0001
8317.64	10891210	1.08105e+07		8317.64	-90.0276	-90.0001
8413.95	10768290	1.06868e+07		8413.95	-90.0246	-90.0001
8511.38	10642430	1.05645e+07		8511.38	-89.9872	-90.0001
8609.94	10534650	1.04435e+07		8609.94	-89.9643	-90.0001
8709.64	10408190	1.0324e+07		8709.64	-89.9797	-90.0001
8810.49	10288640	1.02058e+07		8810.49	-89.99	-90.0001
8912.51	10171600	1.0089e+07		8912.51	-89.9914	-90.0001
9015.71	10053460	9.97349e+06		9015.71	-89.9775	-90.0001
9120.11	9943661	9.85932e+06		9120.11	-89.9504	-90.0001
9225.71	9822195	9.74646e+06		9225.71	-89.9152	-90.0001
9332.54	9704196	9.6349e+06		9332.54	-90.0171	-90.0001
9440.61	9602162	9.52461e+06		9440.61	-89.953	-90.0001
9549.93	9489762	9.41558e+06		9549.93	-89.9596	-90.0001
9660.51	9381615	9.3078e+06		9660.51	-90.0009	-90.0001
9772.37	9275920	9.20126e+06		9772.37	-89.9266	-90.0001
9885.53	9171731	9.09593e+06		9885.53	-89.9505	-90.0001
10000	9067000	8.99181e+06		10000	-89.9468	-90.0001
10115.8	8961110	8.88888e+06		10115.8	-89.9894	-90.0001
10232.9	8859362	8.78713e+06		10232.9	-89.9513	-90.0001
10351.4	8758914	8.68655e+06		10351.4	-89.9484	-90.0001
10471.3	8659013	8.58711e+06		10471.3	-89.957	-90.0001
10592.5	8560154	8.48882e+06		10592.5	-89.9584	-90.0001
10715.2	8459758	8.39164e+06		10715.2	-89.9711	-90.0001
10839.3	8361072	8.29559e+06		10839.3	-89.9551	-90.0001
10964.8	8266684	8.20063e+06		10964.8	-89.9338	-90.0001
11091.7	8173554	8.10676e+06		11091.7	-89.9901	-90.0001
11220.2	8082564	8.01396e+06		11220.2	-89.9742	-90.0001
11350.1	7982730	7.92222e+06		11350.1	-89.9698	-90.0001
11481.5	7896216	7.83154e+06		11481.5	-89.9893	-90
11614.5	7810247	7.74189e+06		11614.5	-90.0082	-90
11749	7714198	7.65327e+06		11749	-89.9492	-90
11885	7627391	7.56566e+06		11885	-89.948	-90
12022.6	7543117	7.47906e+06		12022.6	-89.9665	-90
12161.9	7454314	7.39345e+06		12161.9	-89.9797	-90
12302.7	7364046	7.30882e+06		12302.7	-89.9671	-90
12445.1	7283884	7.22515e+06		12445.1	-89.9485	-90
12589.3	7201947	7.14245e+06		12589.3	-89.9525	-90
12735	7120550	7.06069e+06		12735	-90.0131	-90
12882.5	7035820	6.97987e+06		12882.5	-89.9873	-90
13031.7	6957520	6.89997e+06		13031.7	-89.9851	-90
13182.6	6878560	6.82099e+06		13182.6	-89.9703	-90
13335.2	6798924	6.74291e+06		13335.2	-89.9635	-90
13489.6	6720440	6.66572e+06		13489.6	-89.955	-90
13645.8	6642769	6.58942e+06		13645.8	-89.9679	-90
13803.8	6564637	6.51399e+06		13803.8	-89.9672	-90
13963.7	6489962	6.43942e+06		13963.7	-89.9906	-90
14125.4	6416898	6.36571e+06		14125.4	-89.9643	-90
14288.9	6341580	6.29285e+06		14288.9	-89.9558	-90
14454.4	6272290	6.22081e+06		14454.4	-89.9497	-90
14621.8	6201306	6.1496e+06		14621.8	-89.9865	-90
14791.1	6128009	6.07921e+06		14791.1	-89.9556	-90
14962.4	6058882	6.00962e+06		14962.4	-89.9812	-90
15135.6	5990839	5.94083e+06		15135.6	-89.9811	-90
15310.9	5916418	5.87283e+06		15310.9	-89.9559	-90
15488.2	5853676	5.8056e+06		15488.2	-89.9737	-90
15667.5	5785773	5.73914e+06		15667.5	-89.9556	-90
15848.9	5718750	5.67345e+06		15848.9	-89.9705	-90
16032.5	5655912	5.6085e+06		16032.5	-89.9612	-90
16218.1	5587382	5.5443e+06		16218.1	-89.9407	-90
16405.9	5524467	5.48084e+06		16405.9	-89.9776	-90
16595.9	5462109	5.4181e+06		16595.9	-89.9622	-90
16788	5400396	5.35608e+06		16788	-89.9665	-90
16982.4	5335796	5.29477e+06		16982.4	-89.9484	-90
17179.1	5277810	5.23416e+06		17179.1	-89.9766	-90
17378	5219332	5.17425e+06		17378	-89.9467	-90
17579.2	5157330	5.11502e+06		17579.2	-89.9635	-90
17782.8	5097184	5.05647e+06		17782.8	-89.9693	-90
17988.7	5040218	4.99859e+06		17988.7	-89.9688	-90
18197	4983750	4.94137e+06		18197	-89.957	-90
18407.7	4926321	4.8848e+06		18407.7	-89.9578	-90
18620.9	4868736	4.82889e+06		18620.9	-89.9997	-90
18836.5	4811894	4.77361e+06		18836.5	-89.9904	-90
19054.6	4757252	4.71897e+06		19054.6	-89.9582	-90
19275.2	4703558	4.66495e+06		19275.2	-89.9801	-90
19498.4	4648854	4.61155e+06		19498.4	-89.9831	-90
19724.2	4596070	4.55876e+06		19724.2	-89.9815	-90
19952.6	4545479	4.50658e+06		19952.6	-89.9786	-90
20183.7	4491298	4.45499e+06		20183.7	-89.9744	-90
20417.4	4438863	4.404e+06		20417.4	-89.9834	-90
20653.8	4388530	4.35359e+06		20653.8	-89.9752	-90
20893	4337709	4.30375e+06		20893	-89.9763	-90
21134.9	4289458	4.25449e+06		21134.9	-89.9605	-90
21379.6	4239926	4.20579e+06		21379.6	-89.9867	-90
21627.2	4191837	4.15764e+06		21627.2	-89.9737	-90
21877.6	4144361	4.11005e+06		21877.6	-89.983	-90
22130.9	4097408	4.063e+06		22130.9	-89.9648	-90
22387.2	4049608	4.01649e+06		22387.2	-89.9886	-90
22646.4	4003352	3.97052e+06		22646.4	-89.9821	-90
22908.7	3956779	3.92507e+06		22908.7	-89.9713	-90
23173.9	3912240	3.88014e+06		23173.9	-89.9725	-90
23442.3	3867554	3.83572e+06		23442.3	-89.973	-90
23713.7	3823665	3.79181e+06		23713.7	-89.9802	-90
23988.3	3779917	3.74841e+06		23988.3	-89.9699	-90
24266.1	3735965	3.7055e+06		24266.1	-89.9799	-90
24547.1	3693386	3.66309e+06		24547.1	-89.9721	-90
24831.3	3650297	3.62115e+06		24831.3	-89.9723	-90
25118.9	3609956	3.5797e+06		25118.9	-89.9537	-90
25409.7	3568420	3.53873e+06		25409.7	-89.9815	-90
25704	3526922	3.49822e+06		25704	-89.9821	-90
26001.6	3487022	3.45818e+06		26001.6	-89.9891	-90
26302.7	3447918	3.41859e+06		26302.7	-89.9667	-90
26607.3	3407606	3.37946e+06		26607.3	-89.9588	-90
26915.3	3369053	3.34077e+06		26915.3	-89.9757	-90
27227	3330141	3.30253e+06		27227	-89.9853	-90
27542.3	3292058	3.26473e+06		27542.3	-89.9716	-90
27861.2	3254166	3.22736e+06		27861.2	-89.9939	-90
28183.8	3216232	3.19041e+06		28183.8	-89.9734	-90
28510.2	3180075	3.15389e+06		28510.2	-89.9592	-90
28840.3	3144052	3.11779e+06		28840.3	-89.9928	-90
29174.3	3108230	3.0821e+06		29174.3	-89.9914	-90
29512.1	3072104	3.04682e+06		29512.1	-89.9841	-90
29853.8	3036975	3.01195e+06		29853.8	-89.9762	-90
30199.5	3002046	2.97747e+06		30199.5	-89.987	-90
30549.2	2968202	2.94339e+06		30549.2	-89.9842	-90
30903	2934802	2.90969e+06		30903	-89.9681	-90
31260.8	2900776	2.87639e+06		31260.8	-89.9744	-90
31622.8	2866885	2.84346e+06		31622.8	-89.988	-90
31989	2834401	2.81091e+06		31989	-89.9865	-90
32359.4	2802194	2.77873e+06		32359.4	-89.9727	-90
32734.1	2770079	2.74693e+06		32734.1	-89.9894	-90
33113.1	2738157	2.71548e+06		33113.1	-89.9909	-90
33496.5	2706490	2.6844e+06		33496.5	-89.9862	-90
33884.4	2676232	2.65367e+06		33884.4	-89.9719	-90
34276.8	2645476	2.62329e+06		34276.8	-89.9841	-90
34673.7	2615042	2.59327e+06		34673.7	-89.9951	-90
35075.2	2584906	2.56358e+06		35075.2	-89.9768	-90
35481.3	2554972	2.53424e+06		35481.3	-89.9957	-90
35892.2	2525778	2.50523e+06		35892.2	-89.984	-90
36307.8	2497130	2.47655e+06		36307.8	-89.99	-90
36728.2	2468676	2.4482e+06		36728.2	-89.9891	-90
37153.5	2440836	2.42018e+06		37153.5	-89.975	-90
37583.7	2412530	2.39247e+06		37583.7	-89.9799	-90
38018.9	2384518	2.36509e+06		38018.9	-89.9881	-90
38459.2	2357724	2.33801e+06		38459.2	-89.9827	-90
38904.5	2330740	2.31125e+06		38904.5	-89.9969	-90
39355	2303606	2.28479e+06		39355	-89.9769	-90
39810.7	2277484	2.25864e+06		39810.7	-89.9955	-90
40271.7	2250860	2.23279e+06		40271.7	-89.9777	-90
40738	2225405	2.20723e+06		40738	-89.9899	-90
41209.8	2199778	2.18196e+06		41209.8	-89.9864	-90
41686.9	2174820	2.15698e+06		41686.9	-89.9784	-90
42169.7	2149790	2.13229e+06		42169.7	-89.9763	-90
42658	2124844	2.10789e+06		42658	-89.9889	-90
43151.9	2100647	2.08376e+06		43151.9	-89.9942	-90
43651.6	2077128	2.0599e+06		43651.6	-89.9916	-90
44157	2053252	2.03632e+06		44157	-90.0003	-90
44668.4	2029705	2.01302e+06		44668.4	-89.9947	-90
45185.6	2006300	1.98997e+06		45185.6	-89.9945	-90
45708.8	1983092	1.96719e+06		45708.8	-89.9951	-90
46238.1	1961032	1.94468e+06		46238.1	-90.0038	-90
46773.5	1938380	1.92241e+06		46773.5	-89.9835	-90
47315.1	1916318	1.90041e+06		47315.1	-89.9975	-90
47863	1893788	1.87866e+06		47863	-89.9934	-90
48417.2	1872392	1.85715e+06		48417.2	-89.9797	-90
48977.9	1851145	1.83589e+06		48977.9	-89.9941	-90
49545	1830054	1.81488e+06		49545	-89.9988	-90
50118.7	1809001	1.7941e+06		50118.7	-89.9974	-90
50699.1	1788139	1.77356e+06		50699.1	-89.9857	-90
51286.1	1767505	1.75326e+06		51286.1	-89.9886	-90
51880	1747692	1.73319e+06		51880	-89.992	-90
52480.7	1727554	1.71335e+06		52480.7	-89.9867	-90
53088.4	1707894	1.69374e+06		53088.4	-89.9815	-90
53703.2	1688110	1.67435e+06		53703.2	-89.9921	-90
54325	1668805	1.65519e+06		54325	-89.9984	-90
54954.1	1649962	1.63624e+06		54954.1	-89.9888	-90
55590.4	1631082	1.61751e+06		55590.4	-89.9954	-89.9999
56234.1	1612504	1.59899e+06		56234.1	-89.9874	-89.9999
56885.3	1593681	1.58069e+06		56885.3	-89.9934	-89.9999
57544	1575629	1.5626e+06		57544	-90.0017	-89.9999
58210.3	1557667	1.54471e+06		58210.3	-89.9857	-89.9999
58884.4	1539916	1.52703e+06		58884.4	-89.9963	-89.9999
59566.2	1522165	1.50955e+06		59566.2	-89.9916	-89.9999
60256	1504671	1.49227e+06		60256	-89.9929	-89.9999
60953.7	1487460	1.47519e+06		60953.7	-89.9985	-89.9999
61659.5	1470411	1.4583e+06		61659.5	-89.9858	-89.9999
62373.5	1453609	1.44161e+06		62373.5	-90.0031	-89.9999
63095.7	1436308	1.42511e+06		63095.7	-89.9903	-89.9999
63826.3	1420174	1.40879e+06		63826.3	-90.025	-89.9999
64565.4	1403811	1.39267e+06		64565.4	-89.9625	-89.9999
65313.1	1388412	1.37672e+06		65313.1	-89.9993	-89.9999
66069.3	1372596	1.36097e+06		66069.3	-89.9942	-89.9999
66834.4	1356656	1.34539e+06		66834.4	-90.0058	-89.9999
67608.3	1341445	1.32999e+06		67608.3	-90.0029	-89.9999
68391.2	1325918	1.31476e+06		68391.2	-89.9986	-89.9999
69183.1	1310934	1.29971e+06		69183.1	-90.0014	-89.9999
69984.2	1296034	1.28483e+06		69984.2	-89.997	-89.9999
70794.6	1280893	1.27013e+06		70794.6	-89.9988	-89.9999
71614.3	1266090	1.25559e+06		71614.3	-89.9968	-89.9999
72443.6	1251769	1.24122e+06		72443.6	-90.0113	-89.9999
73282.5	1237186	1.22701e+06		73282.5	-89.9997	-89.9999
74131	1223449	1.21296e+06		74131	-90.0052	-89.9999
74989.4	1209155	1.19908e+06		74989.4	-89.9989	-89.9999
75857.8	1195370	1.18535e+06		75857.8	-89.9926	-89.9999
76736.1	1181636	1.17178e+06		76736.1	-90.0058	-89.9999
77624.7	1168043	1.15837e+06		77624.7	-90.0081	-89.9999
78523.6	1154746	1.14511e+06		78523.6	-90.0044	-89.9999
79432.8	1141620	1.132e+06		79432.8	-90.0053	-89.9999
80352.6	1128493	1.11904e+06		80352.6	-90.0117	-89.9999
81283.1	1115582	1.10623e+06		81283.1	-90.0036	-89.9999
82224.3	1102783	1.09357e+06		82224.3	-90.0026	-89.9999
83176.4	1090214	1.08105e+06		83176.4	-90.0112	-89.9999
84139.5	1077586	1.06868e+06		84139.5	-90.0074	-89.9999
85113.8	1065502	1.05645e+06		85113.8	-90.0042	-89.9999
86099.4	1053316	1.04435e+06		86099.4	-90.0068	-89.9999
87096.4	1041165	1.0324e+06		87096.4	-90.0065	-89.9999
88104.9	1029079	1.02058e+06		88104.9	-90.0006	-89.9999
89125.1	1017479	1.0089e+06		89125.1	-90.0029	-89.9999
90157.1	1005686	997349		90157.1	-90.0025	-89.9999
91201.1	994257	985932		91201.1	-90.0096	-89.9999
92257.1	982741	974646		92257.1	-90.0134	-89.9999
93325.4	971657	963490		93325.4	-89.9973	-89.9999
94406.1	960421	952461		94406.1	-90.0064	-89.9999
95499.3	949498	941558		95499.3	-90.0009	-89.9999
96605.1	938512	930780		96605.1	-90.0052	-89.9999
97723.7	927885	920126		97723.7	-90.018	-89.9999
98855.3	917230	909593		98855.3	-90.012	-89.9999
100000	906472	899181		100000	-89.9531	-89.9998
101158	896468	888888		101158	-90.0087	-89.9998
102329	886047	878713		102329	-90.0051	-89.9998
103514	875843	868655		103514	-90.0043	-89.9998
104713	865814	858711		104713	-90.0135	-89.9998
105925	855970	848882		105925	-90.0083	-89.9998
107152	846109	839164		107152	-90.01	-89.9998
108393	836546	829559		108393	-90.0141	-89.9998
109648	826842	820063		109648	-90.005	-89.9998
110917	817572	810676		110917	-90.0091	-89.9998
112202	808133	801396		112202	-90.0096	-89.9998
113501	798857	792222		113501	-89.9945	-89.9998
114815	789689	783154		114815	-90.0105	-89.9998
116145	780686	774189		116145	-90.0092	-89.9998
117490	771621	765327		117490	-90.0062	-89.9998
118850	762877	756566		118850	-90.0141	-89.9998
120226	754191	747906		120226	-90.0046	-89.9998
121619	745565	739345		121619	-90.0107	-89.9998
123027	736947	730882		123027	-90.0098	-89.9998
124451	728466	722515		124451	-90.0133	-89.9998
125893	720271	714245		125893	-90.0153	-89.9998
127350	711931	706069		127350	-90.0182	-89.9998
128825	703868	697987		128825	-90.0119	-89.9998
130317	695782	689997		130317	-90.0175	-89.9998
131826	687858	682098		131826	-90.0092	-89.9998
133352	679952	674291		133352	-90.0136	-89.9998
134896	672143	666572		134896	-90.0163	-89.9998
136458	664473	658942		136458	-90.016	-89.9998
138038	656870	651399		138038	-90.0155	-89.9998
139637	649401	643943		139637	-90.0143	-89.9998
141254	641878	636571		141254	-90.0129	-89.9998
142889	634535	629285		142889	-90.0084	-89.9998
144544	627318	622081		144544	-90.0083	-89.9997
146218	620127	614960		146218	-90.0129	-89.9997
147911	613043	607921		147911	-90.0158	-89.9997
149624	606044	600962		149624	-90.0136	-89.9997
151356	599070	594083		151356	-90.0132	-89.9997
153109	592187	587283		153109	-90.0063	-89.9997
154882	585405	580560		154882	-90.016	-89.9997
156675	578699	573914		156675	-90.0131	-89.9997
158489	572150	567345		158489	-90.0117	-89.9997
160325	565532	560850		160325	-90.0107	-89.9997
162181	559101	554430		162181	-90.021	-89.9997
164059	552691	548084		164059	-90.0124	-89.9997
165959	546422	541810		165959	-90.0104	-89.9997
167880	540121	535608		167880	-90.0134	-89.9997
169824	533929	529477		169824	-90.0198	-89.9997
171791	527834	523416		171791	-90.02	-89.9997
173780	521785	517425		173780	-90.0102	-89.9997
175792	515782	511502		175792	-90.0145	-89.9997
177828	509933	505647		177828	-90.0192	-89.9997
179887	504092	499859		179887	-90.0186	-89.9997
181970	498319	494137		181970	-90.0233	-89.9997
184077	492618	488480		184077	-90.014	-89.9997
186209	487002	482889		186209	-90.0208	-89.9997
188365	481436	477361		188365	-90.0189	-89.9996
190546	475867	471897		190546	-90.0216	-89.9996
192752	470457	466495		192752	-90.0143	-89.9996
194984	465036	461155		194984	-90.0292	-89.9996
197242	459706	455876		197242	-90.0243	-89.9996
199526	454482	450658		199526	-90.0299	-89.9996
201837	449217	445499		201837	-89.9969	-89.9996
204174	444065	440400		204174	-90.0023	-89.9996
206538	438981	435359		206538	-89.9982	-89.9996
208930	433974	430375		208930	-89.9993	-89.9996
211349	429042	425449		211349	-90.0029	-89.9996
213796	424094	420579		213796	-90.0077	-89.9996
216272	419264	415764		216272	-90.0002	-89.9996
218776	414495	411005		218776	-90.0088	-89.9996
221309	409716	406300		221309	-89.9976	-89.9996
223872	405114	401649		223872	-90.0017	-89.9996
226464	400394	397052		226464	-90.0066	-89.9996
229087	395782	392507		229087	-90.0007	-89.9996
231739	391274	388014		231739	-90.0021	-89.9995
234423	386824	383572		234423	-90.005	-89.9995
237137	382431	379181		237137	-89.9951	-89.9995
239883	378042	374841		239883	-90.0069	-89.9995
242661	373705	370550		242661	-89.997	-89.9995
245471	369421	366309		245471	-89.9984	-89.9995
248313	365138	362115		248313	-89.9985	-89.9995
251189	360997	357970		251189	-89.9979	-89.9995
254097	356896	353873		254097	-90.0061	-89.9995
257040	352805	349822		257040	-89.9993	-89.9995
260016	348743	345818		260016	-90.008	-89.9995
263027	344759	341859		263027	-90.0074	-89.9995
266073	340802	337946		266073	-89.9965	-89.9995
269153	336914	334077		269153	-90.0032	-89.9995
272270	333038	330253		272270	-89.9975	-89.9995
275423	329173	326473		275423	-90.0054	-89.9994
278612	325433	322736		278612	-90.019	-89.9994
281838	321763	319041		281838	-90.0054	-89.9994
285102	318013	315389		285102	-90.0049	-89.9994
288403	314388	311779		288403	-90.0062	-89.9994
291743	310766	308210		291743	-90.0095	-89.9994
295121	307242	304682		295121	-90.0052	-89.9994
298538	303672	301195		298538	-89.9998	-89.9994
301995	300264	297747		301995	-89.9917	-89.9994
305492	296863	294339		305492	-90.001	-89.9994
309030	293416	290969		309030	-90.0023	-89.9994
312608	290066	287639		312608	-90.0028	-89.9994
316228	286732	284346		316228	-90.0025	-89.9994
319890	283488	281091		319890	-90.0071	-89.9993
323594	280194	277873		323594	-90.0061	-89.9993
327341	277007	274693		327341	-89.9986	-89.9993
331131	273856	271548		331131	-90.0019	-89.9993
334965	270693	268440		334965	-90.0045	-89.9993
338844	267620	265367		338844	-90.0128	-89.9993
342768	264511	262329		342768	-89.9964	-89.9993
346737	261501	259327		346737	-90.0048	-89.9993
350752	258536	256358		350752	-90.0056	-89.9993
354813	255572	253424		354813	-90.0052	-89.9993
358922	252639	250523		358922	-90.0061	-89.9993
363078	249777	247655		363078	-90.0087	-89.9993
367282	246891	244820		367282	-90.0073	-89.9992
371535	244072	242018		371535	-90.0053	-89.9992
375837	241268	239247		375837	-90.0006	-89.9992
380189	238522	236509		380189	-89.9973	-89.9992
384592	235786	233801		384592	-90.0037	-89.9992
389045	233030	231125		389045	-90.0094	-89.9992
393550	230415	228479		393550	-90.0062	-89.9992
398107	227772	225864		398107	-90.0023	-89.9992
402717	225143	223279		402717	-90.0116	-89.9992
407380	222583	220723		407380	-90.0109	-89.9991
412098	220030	218196		412098	-90.0052	-89.9991
416869	217510	215698		416869	-90.0074	-89.9991
421697	215020	213229		421697	-90.0082	-89.9991
426580	212596	210789		426580	-90.0066	-89.9991
431519	210134	208376		431519	-90.0087	-89.9991
436516	207720	205990		436516	-90.0113	-89.9991
441570	205325	203633		441570	-90.0143	-89.9991
446684	202979	201302		446684	-90.012	-89.9991
451856	200677	198997		451856	-90.0157	-89.999
457088	198368	196719		457088	-90.0192	-89.999
462381	196096	194468		462381	-90.0128	-89.999
467735	193842	192241		467735	-90.0146	-89.999
473151	191637	190041		473151	-90.0145	-89.999
478630	189442	187866		478630	-90.0096	-89.999
484172	187284	185715		484172	-90.0192	-89.999
489779	185167	183589		489779	-90.0086	-89.999
495450	183049	181488		495450	-90.0055	-89.9989
501187	180966	179410		501187	-90.0109	-89.9989
506991	178969	177356		506991	-90.0075	-89.9989
512861	177080	175326		512861	-90.0155	-89.9989
518800	174943	173319		518800	-90.0083	-89.9989
524807	173129	171335		524807	-90.0104	-89.9989
530884	171084	169374		530884	-90.0152	-89.9989
537032	168923	167435		537032	-90.0121	-89.9989
543250	166970	165519		543250	-90.0094	-89.9988
549541	165007	163624		549541	-90.0077	-89.9988
555904	163125	161751		555904	-90.007	-89.9988
562341	161258	159899		562341	-90.0141	-89.9988
568853	159425	158069		568853	-90.0082	-89.9988
575440	157589	156260		575440	-90.0115	-89.9988
582103	155791	154471		582103	-90.0138	-89.9988
588844	154004	152703		588844	-90.0087	-89.9987
595662	152240	150955		595662	-90.0119	-89.9987
602560	150486	149227		602560	-90.0134	-89.9987
609537	148777	147519		609537	-90.0117	-89.9987
616595	147063	145830		616595	-90.0106	-89.9987
623735	145387	144161		623735	-90.0152	-89.9987
630957	143723	142511		630957	-90.0089	-89.9986
638263	142076	140879		638263	-90.0064	-89.9986
645654	140439	139267		645654	-90.01	-89.9986
653131	138841	137672		653131	-90.0072	-89.9986
660693	137252	136097		660693	-90.0101	-89.9986
668344	135676	134539		668344	-90.0063	-89.9986
676083	134123	132999		676083	-90.0107	-89.9985
683912	132589	131476		683912	-90.01	-89.9985
691831	131078	129971		691831	-90.005	-89.9985
699842	129567	128483		699842	-90.0048	-89.9985
707946	128086	127013		707946	-90.0061	-89.9985
716143	126626	125559		716143	-90.0097	-89.9984
724436	125177	124122		724436	-90.0014	-89.9984
732825	123742	122701		732825	-90.0093	-89.9984
741310	122339	121296		741310	-90.0087	-89.9984
749894	120921	119908		749894	-90.009	-89.9984
758578	119539	118535		758578	-90.0083	-89.9984
767361	118168	117178		767361	-90.0109	-89.9983
776247	116814	115837		776247	-90.0144	-89.9983
785236	115480	114511		785236	-90.0101	-89.9983
794328	114162	113200		794328	-90.0117	-89.9983
803526	112857	111904		803526	-90.0077	-89.9982
812831	111561	110623		812831	-90.012	-89.9982
822243	110286	109357		822243	-90.0074	-89.9982
831764	109033	108105		831764	-90.0062	-89.9982
841395	107786	106868		841395	-90.0156	-89.9982
851138	106540	105645		851138	-90.0114	-89.9981
860994	105320	104435		860994	-90.0098	-89.9981
870964	104121	103240		870964	-90.0087	-89.9981
881049	102928	102058		881049	-90.0095	-89.9981
891251	101754	100890		891251	-90.0116	-89.998
901571	100593	99734.9		901571	-90.0139	-89.998
912011	99436.5	98593.2		912011	-90.0101	-89.998
922571	98303.3	97464.6		922571	-90.0204	-89.998
933254	97175.6	96349		933254	-90.0068	-89.998
944061	96069.9	95246.1		944061	-90.0152	-89.9979
954993	94995.2	94155.8		954993	-90.0142	-89.9979
966051	93937.7	93078		966051	-90.0138	-89.9979
977237	92868.5	92012.6		977237	-90.0156	-89.9979
988553	91806.1	90959.3		988553	-90.0143	-89.9978
1000000	90779.6	89918.1		1000000	-90.0178	-89.9978
1.01158e+06	89732.8	88888.8		1.01158e+06	-90.0182	-89.9978
1.02329e+06	88697.6	87871.3		1.02329e+06	-90.0194	-89.9977
1.03514e+06	87693.8	86865.5		1.03514e+06	-90.0163	-89.9977
1.04713e+06	86707.8	85871.1		1.04713e+06	-90.011	-89.9977
1.05925e+06	85715.6	84888.2		1.05925e+06	-90.0158	-89.9977
1.07152e+06	84736.1	83916.4		1.07152e+06	-90.0137	-89.9976
1.08393e+06	83769.4	82955.9		1.08393e+06	-90.0133	-89.9976
1.09648e+06	82800.5	82006.3		1.09648e+06	-90.0138	-89.9976
1.10917e+06	81824	81067.6		1.10917e+06	-89.9982	-89.9976
1.12202e+06	80921.7	80139.6		1.12202e+06	-89.9848	-89.9975
1.13501e+06	79979.2	79222.2		1.13501e+06	-90.0209	-89.9975
1.14815e+06	79042.3	78315.4		1.14815e+06	-89.9746	-89.9975
1.16145e+06	78147.1	77418.9		1.16145e+06	-90.0241	-89.9974
1.1749e+06	77257.9	76532.7		1.1749e+06	-89.9646	-89.9974
1.1885e+06	76329.3	75656.6		1.1885e+06	-89.9987	-89.9974
1.20226e+06	75493.8	74790.6		1.20226e+06	-90.022	-89.9973
1.21619e+06	74676.8	73934.5		1.21619e+06	-90.0161	-89.9973
1.23027e+06	73805.6	73088.2		1.23027e+06	-89.989	-89.9973
1.24451e+06	72967.8	72251.5		1.24451e+06	-90.0087	-89.9972
1.25893e+06	72149.4	71424.5		1.25893e+06	-90.0034	-89.9972
1.2735e+06	71292.3	70606.9		1.2735e+06	-89.9881	-89.9972
1.28825e+06	70451.3	69798.7		1.28825e+06	-90.0005	-89.9971
1.30317e+06	69667.3	68999.7		1.30317e+06	-90.0058	-89.9971
1.31826e+06	68833.5	68209.8		1.31826e+06	-90.0104	-89.9971
1.33352e+06	68010.9	67429.1		1.33352e+06	-89.9952	-89.997
1.34896e+06	67212.2	66657.2		1.34896e+06	-90.0081	-89.997
1.36458e+06	66463.5	65894.2		1.36458e+06	-90.0072	-89.997
1.38038e+06	65706.9	65139.9		1.38038e+06	-90.0011	-89.9969
1.39637e+06	64940.4	64394.3		1.39637e+06	-90.012	-89.9969
1.41254e+06	64206.4	63657.1		1.41254e+06	-90.0108	-89.9969
1.42889e+06	63456.3	62928.5		1.42889e+06	-90.0109	-89.9968
1.44544e+06	62737.9	62208.1		1.44544e+06	-90.0182	-89.9968
1.46218e+06	62038	61496		1.46218e+06	-90.0046	-89.9967
1.47911e+06	61308.1	60792.1		1.47911e+06	-90.0021	-89.9967
1.49624e+06	60613.3	60096.2		1.49624e+06	-89.9974	-89.9967
1.51356e+06	59920.4	59408.3		1.51356e+06	-90.0014	-89.9966
1.53109e+06	59240.9	58728.3		1.53109e+06	-90.0039	-89.9966
1.54882e+06	58568.1	58056		1.54882e+06	-89.9994	-89.9966
1.56675e+06	57881.7	57391.4		1.56675e+06	-90.0038	-89.9965
1.58489e+06	57215.3	56734.5		1.58489e+06	-89.9953	-89.9965
1.60325e+06	56569.4	56085		1.60325e+06	-89.9988	-89.9964
1.62181e+06	55914.5	55443		1.62181e+06	-89.9845	-89.9964
1.64059e+06	55290	54808.4		1.64059e+06	-89.999	-89.9963
1.65959e+06	54650.2	54181		1.65959e+06	-89.9911	-89.9963
1.6788e+06	54014	53560.8		1.6788e+06	-90.0061	-89.9963
1.69824e+06	53406.3	52947.7		1.69824e+06	-90.002	-89.9962
1.71791e+06	52782.9	52341.6		1.71791e+06	-89.9951	-89.9962
1.7378e+06	52180.2	51742.5		1.7378e+06	-89.9949	-89.9961
1.75792e+06	51591.3	51150.2		1.75792e+06	-89.9979	-89.9961
1.77828e+06	50996.1	50564.7		1.77828e+06	-89.9899	-89.996
1.79887e+06	50416.7	49985.9		1.79887e+06	-90.0078	-89.996
1.8197e+06	49849.7	49413.7		1.8197e+06	-90.0036	-89.9959
1.84077e+06	49273.8	48848		1.84077e+06	-89.998	-89.9959
1.86209e+06	48695	48288.9		1.86209e+06	-90.0031	-89.9958
1.88365e+06	48147.9	47736.1		1.88365e+06	-90.008	-89.9958
1.90546e+06	47608.4	47189.7		1.90546e+06	-90.0039	-89.9957
1.92752e+06	47048	46649.5		1.92752e+06	-90.0018	-89.9957
1.94984e+06	46505.9	46115.5		1.94984e+06	-89.9914	-89.9956
1.97242e+06	45975.7	45587.6		1.97242e+06	-90.0011	-89.9956
1.99526e+06	45455.7	45065.8		1.99526e+06	-89.9979	-89.9955
2.01837e+06	44932.1	44549.9		2.01837e+06	-90.0076	-89.9955
2.04174e+06	44421.1	44040		2.04174e+06	-89.9922	-89.9954
2.06538e+06	43907.7	43535.9		2.06538e+06	-89.9975	-89.9954
2.0893e+06	43412.9	43037.5		2.0893e+06	-89.9939	-89.9953
2.11349e+06	42912	42544.9		2.11349e+06	-90.0036	-89.9953
2.13796e+06	42419.3	42057.9		2.13796e+06	-89.9984	-89.9952
2.16272e+06	41935.3	41576.4		2.16272e+06	-89.9918	-89.9952
2.18776e+06	41453.3	41100.5		2.18776e+06	-89.9916	-89.9951
2.21309e+06	40981.6	40630		2.21309e+06	-90.0077	-89.995
2.23872e+06	40504.9	40164.9		2.23872e+06	-90.007	-89.995
2.26464e+06	40044.7	39705.2		2.26464e+06	-89.9994	-89.9949
2.29087e+06	39592.3	39250.7		2.29087e+06	-89.9975	-89.9949
2.31739e+06	39134.7	38801.4		2.31739e+06	-90.0065	-89.9948
2.34423e+06	38688.2	38357.2		2.34423e+06	-90.0022	-89.9947
2.37137e+06	38252.7	37918.1		2.37137e+06	-89.993	-89.9947
2.39883e+06	37809.1	37484.1		2.39883e+06	-90.0018	-89.9946
2.42661e+06	37372.6	37055		2.42661e+06	-89.9997	-89.9946
2.45471e+06	36947.7	36630.9		2.45471e+06	-90.0106	-89.9945
2.48313e+06	36528.3	36211.5		2.48313e+06	-90.0099	-89.9944
2.51189e+06	36099.5	35797		2.51189e+06	-90.0067	-89.9944
2.54097e+06	35700.5	35387.3		2.54097e+06	-89.9955	-89.9943
2.5704e+06	35289.3	34982.2		2.5704e+06	-89.9977	-89.9942
2.60016e+06	34882.9	34581.8		2.60016e+06	-90.0028	-89.9942
2.63027e+06	34480.9	34185.9		2.63027e+06	-90.0062	-89.9941
2.66073e+06	34087.3	33794.6		2.66073e+06	-89.9983	-89.994
2.69153e+06	33698.4	33407.7		2.69153e+06	-89.9968	-89.994
2.7227e+06	33310	33025.3		2.7227e+06	-90.0047	-89.9939
2.75423e+06	32932.9	32647.3		2.75423e+06	-89.9995	-89.9938
2.78612e+06	32556.6	32273.6		2.78612e+06	-89.9965	-89.9937
2.81838e+06	32179.7	31904.1		2.81838e+06	-89.9936	-89.9937
2.85102e+06	31814.6	31538.9		2.85102e+06	-90.0074	-89.9936
2.88403e+06	31451.2	31177.9		2.88403e+06	-90	-89.9935
2.91743e+06	31086.9	30821		2.91743e+06	-90.0021	-89.9934
2.95121e+06	30734.3	30468.2		2.95121e+06	-90.0013	-89.9934
2.98538e+06	30380.7	30119.5		2.98538e+06	-89.9949	-89.9933
3.01995e+06	30030.8	29774.7		3.01995e+06	-90.0016	-89.9932
3.05492e+06	29687.8	29433.9		3.05492e+06	-89.9995	-89.9931
3.0903e+06	29345.6	29096.9		3.0903e+06	-90.0015	-89.993
3.12608e+06	29014.2	28763.9		3.12608e+06	-89.9987	-89.993
3.16228e+06	28681	28434.6		3.16228e+06	-89.9938	-89.9929
3.1989e+06	28352	28109.1		3.1989e+06	-89.9983	-89.9928
3.23594e+06	28027.7	27787.3		3.23594e+06	-89.9973	-89.9927
3.27341e+06	27707.3	27469.3		3.27341e+06	-90.0028	-89.9926
3.31131e+06	27389.2	27154.8		3.31131e+06	-90.0006	-89.9925
3.34965e+06	27075.4	26844		3.34965e+06	-90.0005	-89.9925
3.38844e+06	26765.6	26536.7		3.38844e+06	-89.9984	-89.9924
3.42768e+06	26458.9	26232.9		3.42768e+06	-90.0015	-89.9923
3.46737e+06	26156.1	25932.7		3.46737e+06	-89.9997	-89.9922
3.50752e+06	25858.3	25635.8		3.50752e+06	-90.0023	-89.9921
3.54813e+06	25561.9	25342.4		3.54813e+06	-90.0008	-89.992
3.58922e+06	25268.1	25052.3		3.58922e+06	-90.0034	-89.9919
3.63078e+06	24980.8	24765.5		3.63078e+06	-90.0024	-89.9918
3.67282e+06	24692	24482		3.67282e+06	-90.0083	-89.9917
3.71535e+06	24412.1	24201.8		3.71535e+06	-90.0065	-89.9916
3.75837e+06	24130.2	23924.7		3.75837e+06	-90.0032	-89.9915
3.80189e+06	23855.7	23650.9		3.80189e+06	-90.0002	-89.9914
3.84592e+06	23581.7	23380.1		3.84592e+06	-90.0031	-89.9913
3.89045e+06	23312.3	23112.5		3.89045e+06	-90.0072	-89.9912
3.9355e+06	23046.6	22847.9		3.9355e+06	-90.0065	-89.9911
3.98107e+06	22782.9	22586.4		3.98107e+06	-90.0052	-89.991
4.02717e+06	22520.7	22327.9		4.02717e+06	-90.0061	-89.9909
4.0738e+06	22264.8	22072.3		4.0738e+06	-90.0065	-89.9908
4.12098e+06	22009.3	21819.6		4.12098e+06	-90.0063	-89.9907
4.16869e+06	21756.8	21569.8		4.16869e+06	-90.0053	-89.9906
4.21697e+06	21506.3	21322.9		4.21697e+06	-90.0076	-89.9905
4.2658e+06	21261.3	21078.9		4.2658e+06	-90.0073	-89.9904
4.31519e+06	21018.5	20837.6		4.31519e+06	-90.0067	-89.9903
4.36516e+06	20777.6	20599		4.36516e+06	-90.0054	-89.9901
4.4157e+06	20538.8	20363.2		4.4157e+06	-90.0061	-89.99
4.46684e+06	20304.9	20130.2		4.46684e+06	-90.006	-89.9899
4.51856e+06	20071	19899.7		4.51856e+06	-90.0062	-89.9898
4.57088e+06	19842.3	19671.9		4.57088e+06	-90.004	-89.9897
4.62381e+06	19613.8	19446.8		4.62381e+06	-90.0111	-89.9896
4.67735e+06	19390.5	19224.1		4.67735e+06	-90.0055	-89.9894
4.73151e+06	19167.9	19004.1		4.73151e+06	-90.0073	-89.9893
4.7863e+06	18948.9	18786.6		4.7863e+06	-90.0086	-89.9892
4.84172e+06	18732	18571.5		4.84172e+06	-90.0119	-89.9891
4.89779e+06	18518.6	18358.9		4.89779e+06	-90.0074	-89.9889
4.9545e+06	18306.4	18148.8		4.9545e+06	-90.0127	-89.9888
5.01187e+06	18096.3	17941		5.01187e+06	-90.0095	-89.9887
5.06991e+06	17889.7	17735.6		5.06991e+06	-90.0094	-89.9885
5.12861e+06	17684.7	17532.6		5.12861e+06	-90.0119	-89.9884
5.188e+06	17482.8	17331.9		5.188e+06	-90.0074	-89.9883
5.24807e+06	17290.9	17133.5		5.24807e+06	-90.0109	-89.9881
5.30884e+06	17111.9	16937.4		5.30884e+06	-90.0133	-89.988
5.37032e+06	16928.3	16743.5		5.37032e+06	-90.0163	-89.9879
5.4325e+06	16697.2	16551.9		5.4325e+06	-90.0082	-89.9877
5.49541e+06	16504.5	16362.4		5.49541e+06	-90.011	-89.9876
5.55904e+06	16315.5	16175.1		5.55904e+06	-90.0077	-89.9874
5.62341e+06	16128.7	15989.9		5.62341e+06	-90.0067	-89.9873
5.68853e+06	15944.5	15806.9		5.68853e+06	-90.0056	-89.9871
5.7544e+06	15762.1	15626		5.7544e+06	-90.0088	-89.987
5.82103e+06	15580.8	15447.1		5.82103e+06	-90.0096	-89.9868
5.88844e+06	15402.3	15270.3		5.88844e+06	-90.0081	-89.9867
5.95662e+06	15225.4	15095.5		5.95662e+06	-90.0074	-89.9865
6.0256e+06	15051.4	14922.7		6.0256e+06	-90.0057	-89.9864
6.09537e+06	14879.3	14751.9		6.09537e+06	-90.0075	-89.9862
6.16595e+06	14709	14583		6.16595e+06	-90.0096	-89.986
6.23735e+06	14540	14416.1		6.23735e+06	-90.0085	-89.9859
6.30957e+06	14373.9	14251.1		6.30957e+06	-90.0085	-89.9857
6.38263e+06	14209.2	14087.9		6.38263e+06	-90.0094	-89.9856
6.45654e+06	14046.9	13926.7		6.45654e+06	-90.0088	-89.9854
6.53131e+06	13886.2	13767.2		6.53131e+06	-90.0101	-89.9852
6.60693e+06	13727	13609.7		6.60693e+06	-90.0131	-89.985
6.68344e+06	13570	13453.9		6.68344e+06	-90.0101	-89.9849
6.76083e+06	13414.4	13299.9		6.76083e+06	-90.0099	-89.9847
6.83912e+06	13261.3	13147.6		6.83912e+06	-90.012	-89.9845
6.91831e+06	13109.2	12997.1		6.91831e+06	-90.008	-89.9843
6.99842e+06	12959	12848.3		6.99842e+06	-90.0129	-89.9842
7.07946e+06	12810.8	12701.3		7.07946e+06	-90.0127	-89.984
7.16143e+06	12664.5	12555.9		7.16143e+06	-90.0159	-89.9838
7.24436e+06	12518.6	12412.2		7.24436e+06	-90.0171	-89.9836
7.32825e+06	12375.3	12270.1		7.32825e+06	-90.0148	-89.9834
7.4131e+06	12234	12129.6		7.4131e+06	-90.0183	-89.9832
7.49894e+06	12093.4	11990.8		7.49894e+06	-90.0146	-89.983
7.58578e+06	11955.2	11853.5		7.58578e+06	-90.0197	-89.9828
7.67361e+06	11817.6	11717.8		7.67361e+06	-90.0192	-89.9826
7.76247e+06	11682.4	11583.7		7.76247e+06	-90.0181	-89.9824
7.85236e+06	11549.2	11451.1		7.85236e+06	-90.0169	-89.9822
7.94328e+06	11417.1	11320		7.94328e+06	-90.0159	-89.982
8.03526e+06	11286.6	11190.4		8.03526e+06	-90.0202	-89.9818
8.12831e+06	11156.8	11062.3		8.12831e+06	-90.0215	-89.9816
8.22243e+06	11029.2	10935.7		8.22243e+06	-90.0235	-89.9814
8.31764e+06	10902.6	10810.5		8.31764e+06	-90.0249	-89.9812
8.41395e+06	10778.1	10686.8		8.41395e+06	-90.0251	-89.9809
8.51138e+06	10654.4	10564.5		8.51138e+06	-90.0247	-89.9807
8.60994e+06	10532.9	10443.5		8.60994e+06	-90.0249	-89.9805
8.70964e+06	10411.5	10324		8.70964e+06	-90.0266	-89.9803
8.81049e+06	10291.9	10205.8		8.81049e+06	-90.0297	-89.98
8.91251e+06	10174.1	10089		8.91251e+06	-90.0304	-89.9798
9.01571e+06	10056.9	9973.49		9.01571e+06	-90.0301	-89.9796
9.12011e+06	9941.98	9859.32		9.12011e+06	-90.0263	-89.9793
9.22571e+06	9827.89	9746.46		9.22571e+06	-90.0295	-89.9791
9.33254e+06	9714.97	9634.9		9.33254e+06	-90.0272	-89.9788
9.44061e+06	9603.91	9524.61		9.44061e+06	-90.0268	-89.9786
9.54993e+06	9494.38	9415.58		9.54993e+06	-90.0257	-89.9784
9.66051e+06	9385.79	9307.8		9.66051e+06	-90.0261	-89.9781
9.77237e+06	9278.05	9201.26		9.77237e+06	-90.0226	-89.9778
9.88553e+06	9172.37	9095.93		9.88553e+06	-90.0214	-89.9776
10000000	9066.97	8991.81		10000000	-90.0226	-89.9773
10000000	9010.19	8991.81		10000000	-90.0116	-89.9773
1.00288e+07	8982.78	8965.97		1.00288e+07	-90.0055	-89.9773
1.00577e+07	8957.45	8940.2		1.00577e+07	-90.0048	-89.9772
1.00867e+07	8929.94	8914.5		1.00867e+07	-90.004	-89.9771
1.01158e+07	8904.59	8888.88		1.01158e+07	-90.0131	-89.9771
1.0145e+07	8878.95	8863.33		1.0145e+07	-90.0141	-89.977
1.01742e+07	8853.2	8837.86		1.01742e+07	-90.0123	-89.9769
1.02035e+07	8828.98	8812.46		1.02035e+07	-90.0218	-89.9769
1.02329e+07	8802.15	8787.13		1.02329e+07	-90.011	-89.9768
1.02624e+07	8777.41	8761.88		1.02624e+07	-90.0138	-89.9767
1.0292e+07	8751.58	8736.69		1.0292e+07	-90.0146	-89.9767
1.03217e+07	8727.52	8711.58		1.03217e+07	-90.0159	-89.9766
1.03514e+07	8701.91	8686.55		1.03514e+07	-90.0163	-89.9765
1.03813e+07	8675.07	8661.58		1.03813e+07	-90.0122	-89.9765
1.04112e+07	8651.69	8636.69		1.04112e+07	-90.0082	-89.9764
1.04412e+07	8626.3	8611.86		1.04412e+07	-90.0143	-89.9763
1.04713e+07	8601.89	8587.11		1.04713e+07	-90.0137	-89.9763
1.05015e+07	8576.13	8562.43		1.05015e+07	-90.0043	-89.9762
1.05317e+07	8551.09	8537.82		1.05317e+07	-90.0185	-89.9761
1.05621e+07	8527.63	8513.28		1.05621e+07	-90.0137	-89.976
1.05925e+07	8502.26	8488.82		1.05925e+07	-90.0088	-89.976
1.06231e+07	8478.1	8464.42		1.06231e+07	-90.0017	-89.9759
1.06537e+07	8452.99	8440.09		1.06537e+07	-90.0097	-89.9758
1.06844e+07	8429.01	8415.83		1.06844e+07	-90.0176	-89.9758
1.07152e+07	8405.28	8391.64		1.07152e+07	-90.016	-89.9757
1.07461e+07	8379.26	8367.53		1.07461e+07	-90.0161	-89.9756
1.07771e+07	8356.75	8343.48		1.07771e+07	-90.0088	-89.9756
1.08081e+07	8332.66	8319.5		1.08081e+07	-90.0086	-89.9755
1.08393e+07	8308.67	8295.59		1.08393e+07	-90.0085	-89.9754
1.08705e+07	8285.72	8271.74		1.08705e+07	-90.013	-89.9753
1.09018e+07	8261.55	8247.97		1.09018e+07	-90.0113	-89.9753
1.09333e+07	8238.02	8224.26		1.09333e+07	-90.0098	-89.9752
1.09648e+07	8214.06	8200.63		1.09648e+07	-90.0118	-89.9751
1.09964e+07	8190	8177.06		1.09964e+07	-90.0079	-89.9751
1.10281e+07	8168.02	8153.56		1.10281e+07	-90.0134	-89.975
1.10599e+07	8143	8130.12		1.10599e+07	-90.0135	-89.9749
1.10917e+07	8119.94	8106.76		1.10917e+07	-90.01	-89.9748
1.11237e+07	8096.4	8083.46		1.11237e+07	-90.0214	-89.9748
1.11558e+07	8073.37	8060.22		1.11558e+07	-90.0201	-89.9747
1.11879e+07	8049.95	8037.06		1.11879e+07	-90.0141	-89.9746
1.12202e+07	8026.84	8013.96		1.12202e+07	-90.0153	-89.9746
1.12525e+07	8003.17	7990.93		1.12525e+07	-90.0133	-89.9745
1.1285e+07	7980.53	7967.96		1.1285e+07	-90.0195	-89.9744
1.13175e+07	7957.17	7945.06		1.13175e+07	-90.0167	-89.9743
1.13501e+07	7934.85	7922.22		1.13501e+07	-90.0154	-89.9743
1.13828e+07	7911.82	7899.45		1.13828e+07	-90.0186	-89.9742
1.14156e+07	7889.43	7876.75		1.14156e+07	-90.019	-89.9741
1.14485e+07	7866.21	7854.11		1.14485e+07	-90.0252	-89.974
1.14815e+07	7843.99	7831.54		1.14815e+07	-90.0158	-89.974
1.15146e+07	7820.99	7809.03		1.15146e+07	-90.014	-89.9739
1.15478e+07	7798.63	7786.59		1.15478e+07	-90.0165	-89.9738
1.15811e+07	7776.39	7764.21		1.15811e+07	-90.0243	-89.9737
1.16145e+07	7754.45	7741.89		1.16145e+07	-90.0116	-89.9737
1.1648e+07	7731.77	7719.64		1.1648e+07	-90.0183	-89.9736
1.16815e+07	7708.68	7697.45		1.16815e+07	-90.0164	-89.9735
1.17152e+07	7686.49	7675.33		1.17152e+07	-90.013	-89.9734
1.1749e+07	7664.31	7653.27		1.1749e+07	-90.0139	-89.9733
1.17828e+07	7642.5	7631.27		1.17828e+07	-90.0096	-89.9733
1.18168e+07	7619.96	7609.34		1.18168e+07	-90.0177	-89.9732
1.18509e+07	7598.92	7587.47		1.18509e+07	-90.0185	-89.9731
1.1885e+07	7576.44	7565.66		1.1885e+07	-90.0127	-89.973
1.19193e+07	7554.43	7543.92		1.19193e+07	-90.011	-89.973
1.19536e+07	7534.4	7522.24		1.19536e+07	-90.0189	-89.9729
1.19881e+07	7511.6	7500.62		1.19881e+07	-90.0192	-89.9728
1.20226e+07	7490.95	7479.06		1.20226e+07	-90.023	-89.9727
1.20573e+07	7468.24	7457.57		1.20573e+07	-90.0247	-89.9726
1.20921e+07	7447.52	7436.13		1.20921e+07	-90.0179	-89.9726
1.21269e+07	7425.59	7414.76		1.21269e+07	-90.0101	-89.9725
1.21619e+07	7403.17	7393.45		1.21619e+07	-90.0214	-89.9724
1.21969e+07	7383.69	7372.2		1.21969e+07	-90.0201	-89.9723
1.22321e+07	7361.64	7351.01		1.22321e+07	-90.0112	-89.9723
1.22673e+07	7340.9	7329.88		1.22673e+07	-90.0051	-89.9722
1.23027e+07	7320.05	7308.82		1.23027e+07	-90.012	-89.9721
1.23381e+07	7297.83	7287.81		1.23381e+07	-90.0109	-89.972
1.23737e+07	7278.18	7266.86		1.23737e+07	-90.0058	-89.9719
1.24094e+07	7255.45	7245.98		1.24094e+07	-90.0139	-89.9718
1.24451e+07	7235.35	7225.15		1.24451e+07	-90.0148	-89.9718
1.2481e+07	7214.14	7204.39		1.2481e+07	-90.0091	-89.9717
1.2517e+07	7193.79	7183.68		1.2517e+07	-90.0109	-89.9716
1.25531e+07	7173.15	7163.04		1.25531e+07	-90.0096	-89.9715
1.25893e+07	7153.09	7142.45		1.25893e+07	-90.0205	-89.9714
1.26255e+07	7132.21	7121.92		1.26255e+07	-90.0176	-89.9714
1.26619e+07	7111.42	7101.45		1.26619e+07	-90.0113	-89.9713
1.26984e+07	7091.59	7081.04		1.26984e+07	-90.0164	-89.9712
1.2735e+07	7071.06	7060.69		1.2735e+07	-90.0164	-89.9711
1.27717e+07	7051.1	7040.4		1.27717e+07	-90.0066	-89.971
1.28086e+07	7030.88	7020.16		1.28086e+07	-90.0146	-89.9709
1.28455e+07	7011.78	6999.98		1.28455e+07	-90.0073	-89.9709
1.28825e+07	6990.69	6979.87		1.28825e+07	-90.0138	-89.9708
1.29196e+07	6970.81	6959.81		1.29196e+07	-90.0103	-89.9707
1.29569e+07	6950.34	6939.8		1.29569e+07	-90.0082	-89.9706
1.29942e+07	6930.91	6919.86		1.29942e+07	-90.0075	-89.9705
1.30317e+07	6910.31	6899.97		1.30317e+07	-90.0121	-89.9704
1.30692e+07	6890.72	6880.14		1.30692e+07	-90.0131	-89.9703
1.31069e+07	6870.76	6860.36		1.31069e+07	-90.0064	-89.9703
1.31447e+07	6851.36	6840.65		1.31447e+07	-90.0073	-89.9702
1.31826e+07	6832.35	6820.98		1.31826e+07	-90.0101	-89.9701
1.32206e+07	6812.02	6801.38		1.32206e+07	-90.0135	-89.97
1.32587e+07	6791.87	6781.83		1.32587e+07	-90.0163	-89.9699
1.32969e+07	6772.77	6762.34		1.32969e+07	-90.0095	-89.9698
1.33352e+07	6751.91	6742.91		1.33352e+07	-90.0028	-89.9697
1.33737e+07	6732.88	6723.53		1.33737e+07	-90.0138	-89.9697
1.34122e+07	6713.37	6704.2		1.34122e+07	-90.0112	-89.9696
1.34509e+07	6694.22	6684.93		1.34509e+07	-90.0127	-89.9695
1.34896e+07	6674.89	6665.72		1.34896e+07	-90.0155	-89.9694
1.35285e+07	6655.93	6646.56		1.35285e+07	-90.0119	-89.9693
1.35675e+07	6636.92	6627.46		1.35675e+07	-90.0114	-89.9692
1.36066e+07	6618.1	6608.41		1.36066e+07	-90.0093	-89.9691
1.36458e+07	6599.19	6589.42		1.36458e+07	-90.002	-89.969
1.36852e+07	6579.45	6570.48		1.36852e+07	-90.0072	-89.9689
1.37246e+07	6560.27	6551.6		1.37246e+07	-90.0091	-89.9689
1.37642e+07	6542.5	6532.77		1.37642e+07	-90.0105	-89.9688
1.38038e+07	6523.45	6513.99		1.38038e+07	-90.0088	-89.9687
1.38436e+07	6505.03	6495.27		1.38436e+07	-90.0071	-89.9686
1.38835e+07	6485.57	6476.6		1.38835e+07	-90.0104	-89.9685
1.39236e+07	6467.39	6457.99		1.39236e+07	-90.0112	-89.9684
1.39637e+07	6448.81	6439.42		1.39637e+07	-90.0093	-89.9683
1.40039e+07	6429.58	6420.92		1.40039e+07	-90.0135	-89.9682
1.40443e+07	6411.84	6402.46		1.40443e+07	-90.005	-89.9681
1.40848e+07	6393.78	6384.06		1.40848e+07	-90.0128	-89.968
1.41254e+07	6375.12	6365.71		1.41254e+07	-90.0065	-89.9679
1.41661e+07	6355.74	6347.42		1.41661e+07	-90.0092	-89.9679
1.42069e+07	6338.22	6329.17		1.42069e+07	-90.0124	-89.9678
1.42479e+07	6319.65	6310.98		1.42479e+07	-90.0028	-89.9677
1.42889e+07	6302.58	6292.85		1.42889e+07	-89.998	-89.9676
1.43301e+07	6284.1	6274.76		1.43301e+07	-90.0048	-89.9675
1.43714e+07	6265.87	6256.73		1.43714e+07	-90.003	-89.9674
1.44129e+07	6247.35	6238.74		1.44129e+07	-90.01	-89.9673
1.44544e+07	6229.09	6220.81		1.44544e+07	-90.0028	-89.9672
1.44961e+07	6211.57	6202.93		1.44961e+07	-90.0083	-89.9671
1.45378e+07	6194.19	6185.11		1.45378e+07	-90.0069	-89.967
1.45797e+07	6176.62	6167.33		1.45797e+07	-90.0018	-89.9669
1.46218e+07	6158.39	6149.6		1.46218e+07	-90.0026	-89.9668
1.46639e+07	6140.62	6131.93		1.46639e+07	-90.0091	-89.9667
1.47062e+07	6122.51	6114.3		1.47062e+07	-90.0031	-89.9666
1.47486e+07	6105.22	6096.73		1.47486e+07	-90.0133	-89.9665
1.47911e+07	6087.54	6079.21		1.47911e+07	-90.007	-89.9664
1.48337e+07	6070.53	6061.74		1.48337e+07	-90.0038	-89.9663
1.48765e+07	6051.69	6044.31		1.48765e+07	-90.0045	-89.9662
1.49194e+07	6035.64	6026.94		1.49194e+07	-90.011	-89.9661
1.49624e+07	6017.86	6009.62		1.49624e+07	-90.0108	-89.966
1.50055e+07	6002.66	5992.35		1.50055e+07	-90.0575	-89.9659
1.50487e+07	5985.77	5975.13		1.50487e+07	-90.0578	-89.9658
1.50921e+07	5968.65	5957.95		1.50921e+07	-90.0563	-89.9657
1.51356e+07	5951.34	5940.83		1.51356e+07	-90.0597	-89.9656
1.51792e+07	5934.03	5923.75		1.51792e+07	-90.0539	-89.9655
1.5223e+07	5917	5906.73		1.5223e+07	-90.0591	-89.9654
1.52669e+07	5900.5	5889.75		1.52669e+07	-90.0587	-89.9653
1.53109e+07	5882.7	5872.83		1.53109e+07	-90.056	-89.9652
1.5355e+07	5864.8	5855.95		1.5355e+07	-90.0584	-89.9651
1.53993e+07	5849.25	5839.12		1.53993e+07	-90.0553	-89.965
1.54437e+07	5832.52	5822.33		1.54437e+07	-90.0604	-89.9649
1.54882e+07	5816.04	5805.6		1.54882e+07	-90.0604	-89.9648
1.55328e+07	5798.93	5788.91		1.55328e+07	-90.0574	-89.9647
1.55776e+07	5782.52	5772.28		1.55776e+07	-90.0579	-89.9646
1.56225e+07	5765.5	5755.69		1.56225e+07	-90.0605	-89.9645
1.56675e+07	5749.3	5739.14		1.56675e+07	-90.0608	-89.9644
1.57127e+07	5732.45	5722.65		1.57127e+07	-90.0597	-89.9643
1.5758e+07	5715.81	5706.2		1.5758e+07	-90.0583	-89.9642
1.58034e+07	5699.31	5689.8		1.58034e+07	-90.0628	-89.9641
1.58489e+07	5683.03	5673.45		1.58489e+07	-90.0591	-89.964
1.58946e+07	5666.6	5657.14		1.58946e+07	-90.0576	-89.9639
1.59404e+07	5650.68	5640.88		1.59404e+07	-90.0586	-89.9638
1.59864e+07	5633.95	5624.67		1.59864e+07	-90.0604	-89.9637
1.60325e+07	5618.12	5608.5		1.60325e+07	-90.0637	-89.9636
1.60787e+07	5601.85	5592.39		1.60787e+07	-90.0621	-89.9635
1.6125e+07	5585.78	5576.31		1.6125e+07	-90.058	-89.9634
1.61715e+07	5569.67	5560.29		1.61715e+07	-90.0632	-89.9633
1.62181e+07	5553.87	5544.3		1.62181e+07	-90.0582	-89.9632
1.62648e+07	5537.62	5528.37		1.62648e+07	-90.0646	-89.9631
1.63117e+07	5521.91	5512.48		1.63117e+07	-90.0621	-89.963
1.63587e+07	5505.95	5496.64		1.63587e+07	-90.0621	-89.9629
1.64059e+07	5489.93	5480.84		1.64059e+07	-90.0651	-89.9628
1.64532e+07	5474.18	5465.09		1.64532e+07	-90.0591	-89.9626
1.65006e+07	5458.42	5449.38		1.65006e+07	-90.0606	-89.9625
1.65482e+07	5442.66	5433.72		1.65482e+07	-90.0627	-89.9624
1.65959e+07	5427.14	5418.1		1.65959e+07	-90.062	-89.9623
1.66437e+07	5411.33	5402.53		1.66437e+07	-90.0598	-89.9622
1.66917e+07	5396.06	5387		1.66917e+07	-90.0617	-89.9621
1.67398e+07	5380.32	5371.52		1.67398e+07	-90.0623	-89.962
1.6788e+07	5365.07	5356.08		1.6788e+07	-90.0602	-89.9619
1.68364e+07	5349.36	5340.69		1.68364e+07	-90.0653	-89.9618
1.6885e+07	5334.32	5325.34		1.6885e+07	-90.0604	-89.9617
1.69336e+07	5319.14	5310.03		1.69336e+07	-90.0584	-89.9616
1.69824e+07	5303.83	5294.77		1.69824e+07	-90.0641	-89.9614
1.70314e+07	5288.4	5279.55		1.70314e+07	-90.0619	-89.9613
1.70805e+07	5273.47	5264.38		1.70805e+07	-90.0609	-89.9612
1.71297e+07	5257.99	5249.25		1.71297e+07	-90.063	-89.9611
1.71791e+07	5242.84	5234.16		1.71791e+07	-90.0623	-89.961
1.72286e+07	5227.6	5219.12		1.72286e+07	-90.0598	-89.9609
1.72783e+07	5212.92	5204.12		1.72783e+07	-90.0615	-89.9608
1.73281e+07	5197.66	5189.16		1.73281e+07	-90.064	-89.9607
1.7378e+07	5182.94	5174.25		1.7378e+07	-90.0631	-89.9605
1.74281e+07	5168.07	5159.37		1.74281e+07	-90.0653	-89.9604
1.74783e+07	5153.05	5144.55		1.74783e+07	-90.0628	-89.9603
1.75287e+07	5138.17	5129.76		1.75287e+07	-90.0641	-89.9602
1.75792e+07	5123.31	5115.02		1.75792e+07	-90.0644	-89.9601
1.76299e+07	5108.55	5100.32		1.76299e+07	-90.0602	-89.96
1.76807e+07	5093.54	5085.66		1.76807e+07	-90.062	-89.9599
1.77317e+07	5079.21	5071.04		1.77317e+07	-90.0648	-89.9597
1.77828e+07	5064.58	5056.47		1.77828e+07	-90.0625	-89.9596
1.78341e+07	5050.05	5041.93		1.78341e+07	-90.0666	-89.9595
1.78855e+07	5035.12	5027.44		1.78855e+07	-90.0635	-89.9594
1.7937e+07	5021.05	5012.99		1.7937e+07	-90.0644	-89.9593
1.79887e+07	5006.38	4998.58		1.79887e+07	-90.0628	-89.9592
1.80406e+07	4991.7	4984.22		1.80406e+07	-90.0628	-89.959
1.80926e+07	4977.9	4969.89		1.80926e+07	-90.0628	-89.9589
1.81447e+07	4963.42	4955.61		1.81447e+07	-90.0653	-89.9588
1.8197e+07	4949.02	4941.37		1.8197e+07	-90.0645	-89.9587
1.82495e+07	4934.73	4927.16		1.82495e+07	-90.0638	-89.9586
1.83021e+07	4920.61	4913		1.83021e+07	-90.0617	-89.9584
1.83548e+07	4906.43	4898.88		1.83548e+07	-90.0632	-89.9583
1.84077e+07	4892.17	4884.8		1.84077e+07	-90.0581	-89.9582
1.84608e+07	4878.18	4870.76		1.84608e+07	-90.0627	-89.9581
1.8514e+07	4864.11	4856.76		1.8514e+07	-90.0625	-89.958
1.85674e+07	4850.07	4842.81		1.85674e+07	-90.0654	-89.9578
1.86209e+07	4836.23	4828.89		1.86209e+07	-90.0664	-89.9577
1.86745e+07	4821.82	4815.01		1.86745e+07	-90.0626	-89.9576
1.87284e+07	4808.38	4801.17		1.87284e+07	-90.0649	-89.9575
1.87824e+07	4794.46	4787.37		1.87824e+07	-90.0667	-89.9573
1.88365e+07	4780.56	4773.61		1.88365e+07	-90.0654	-89.9572
1.88908e+07	4767.08	4759.89		1.88908e+07	-90.0647	-89.9571
1.89452e+07	4753.27	4746.21		1.89452e+07	-90.0644	-89.957
1.89998e+07	4739.55	4732.57		1.89998e+07	-90.0651	-89.9569
1.90546e+07	4725.93	4718.97		1.90546e+07	-90.064	-89.9567
1.91095e+07	4712.52	4705.41		1.91095e+07	-90.062	-89.9566
1.91646e+07	4698.74	4691.88		1.91646e+07	-90.0633	-89.9565
1.92199e+07	4685.29	4678.4		1.92199e+07	-90.0666	-89.9564
1.92752e+07	4671.88	4664.95		1.92752e+07	-90.065	-89.9562
1.93308e+07	4658.19	4651.54		1.93308e+07	-90.0673	-89.9561
1.93865e+07	4644.56	4638.17		1.93865e+07	-90.0668	-89.956
1.94424e+07	4631.25	4624.84		1.94424e+07	-90.0659	-89.9558
1.94984e+07	4618.54	4611.55		1.94984e+07	-90.0653	-89.9557
1.95546e+07	4604.87	4598.3		1.95546e+07	-90.0655	-89.9556
1.9611e+07	4591.72	4585.08		1.9611e+07	-90.0667	-89.9555
1.96675e+07	4578.42	4571.9		1.96675e+07	-90.0659	-89.9553
1.97242e+07	4565.2	4558.76		1.97242e+07	-90.0672	-89.9552
1.97811e+07	4552.25	4545.66		1.97811e+07	-90.0659	-89.9551
1.98381e+07	4538.97	4532.6		1.98381e+07	-90.0684	-89.9549
1.98953e+07	4526.05	4519.57		1.98953e+07	-90.0641	-89.9548
1.99526e+07	4513	4506.58		1.99526e+07	-90.065	-89.9547
2.00101e+07	4497.35	4493.63		2.00101e+07	-90.011	-89.9546
2.00678e+07	4486.01	4480.71		2.00678e+07	-90.0154	-89.9544
2.01257e+07	4472.56	4467.83		2.01257e+07	-90.0086	-89.9543
2.01837e+07	4459.05	4454.99		2.01837e+07	-90.0129	-89.9542
2.02418e+07	4446.9	4442.19		2.02418e+07	-90.0101	-89.954
2.03002e+07	4433.88	4429.42		2.03002e+07	-90.0209	-89.9539
2.03587e+07	4421.09	4416.69		2.03587e+07	-90.0142	-89.9538
2.04174e+07	4407.84	4404		2.04174e+07	-90.0074	-89.9536
2.04762e+07	4395.08	4391.34		2.04762e+07	-90.0012	-89.9535
2.05353e+07	4382.49	4378.72		2.05353e+07	-90.0109	-89.9534
2.05944e+07	4370.16	4366.13		2.05944e+07	-90.0035	-89.9532
2.06538e+07	4357.69	4353.59		2.06538e+07	-90.0049	-89.9531
2.07133e+07	4345.48	4341.07		2.07133e+07	-90.0207	-89.953
2.0773e+07	4331.59	4328.6		2.0773e+07	-90.0101	-89.9528
2.08329e+07	4318.93	4316.16		2.08329e+07	-90.0026	-89.9527
2.0893e+07	4307.48	4303.75		2.0893e+07	-90.011	-89.9525
2.09532e+07	4295.49	4291.38		2.09532e+07	-90.0134	-89.9524
2.10136e+07	4281.83	4279.05		2.10136e+07	-90.0004	-89.9523
2.10741e+07	4270.04	4266.75		2.10741e+07	-90.0199	-89.9521
2.11349e+07	4258.3	4254.49		2.11349e+07	-90.015	-89.952
2.11958e+07	4245.94	4242.26		2.11958e+07	-90.0149	-89.9519
2.12569e+07	4233.19	4230.07		2.12569e+07	-90.0174	-89.9517
2.13182e+07	4221.88	4217.91		2.13182e+07	-90.0024	-89.9516
2.13796e+07	4208.56	4205.78		2.13796e+07	-90.0151	-89.9514
2.14412e+07	4197.79	4193.7		2.14412e+07	-90.0241	-89.9513
2.1503e+07	4184.87	4181.64		2.1503e+07	-90.0242	-89.9512
2.1565e+07	4172.87	4169.63		2.1565e+07	-90.022	-89.951
2.16272e+07	4161.24	4157.64		2.16272e+07	-90.0265	-89.9509
2.16895e+07	4147.83	4145.69		2.16895e+07	-90.0132	-89.9507
2.1752e+07	4136.32	4133.78		2.1752e+07	-90.0126	-89.9506
2.18147e+07	4124.61	4121.9		2.18147e+07	-90.0167	-89.9505
2.18776e+07	4113.01	4110.05		2.18776e+07	-90.0228	-89.9503
2.19407e+07	4100.95	4098.24		2.19407e+07	-90.0149	-89.9502
2.20039e+07	4089.89	4086.46		2.20039e+07	-90.0207	-89.95
2.20673e+07	4077.57	4074.71		2.20673e+07	-90.0171	-89.9499
2.21309e+07	4065.93	4063		2.21309e+07	-90.0251	-89.9497
2.21947e+07	4053.98	4051.32		2.21947e+07	-90.0272	-89.9496
2.22587e+07	4042.78	4039.68		2.22587e+07	-90.0027	-89.9494
2.23229e+07	4031.88	4028.07		2.23229e+07	-90.0162	-89.9493
2.23872e+07	4018.39	4016.49		2.23872e+07	-90.0152	-89.9491
2.24517e+07	4008.23	4004.95		2.24517e+07	-90.0202	-89.949
2.25165e+07	3996.22	3993.44		2.25165e+07	-90.0205	-89.9489
2.25814e+07	3984.55	3981.96		2.25814e+07	-90.0169	-89.9487
2.26464e+07	3973.16	3970.52		2.26464e+07	-90.0241	-89.9486
2.27117e+07	3961.89	3959.11		2.27117e+07	-90.0401	-89.9484
2.27772e+07	3950	3947.73		2.27772e+07	-90.028	-89.9483
2.28428e+07	3938.38	3936.38		2.28428e+07	-90.0274	-89.9481
2.29087e+07	3927.05	3925.07		2.29087e+07	-90.016	-89.948
2.29747e+07	3915.32	3913.79		2.29747e+07	-90.0317	-89.9478
2.30409e+07	3904.94	3902.54		2.30409e+07	-90.0231	-89.9477
2.31073e+07	3893.21	3891.32		2.31073e+07	-90.0182	-89.9475
2.31739e+07	3882.18	3880.14		2.31739e+07	-90.022	-89.9474
2.32407e+07	3872.19	3868.99		2.32407e+07	-90.0229	-89.9472
2.33077e+07	3860.07	3857.87		2.33077e+07	-90.0293	-89.9471
2.33749e+07	3848.23	3846.78		2.33749e+07	-90.0193	-89.9469
2.34423e+07	3837.27	3835.72		2.34423e+07	-90.0291	-89.9467
2.35099e+07	3827.23	3824.7		2.35099e+07	-90.0139	-89.9466
2.35776e+07	3815.87	3813.7		2.35776e+07	-90.0145	-89.9464
2.36456e+07	3804.37	3802.74		2.36456e+07	-90.0221	-89.9463
2.37137e+07	3793.78	3791.81		2.37137e+07	-90.0358	-89.9461
2.37821e+07	3782.36	3780.92		2.37821e+07	-90.0249	-89.946
2.38506e+07	3770.75	3770.05		2.38506e+07	-90.0245	-89.9458
2.39194e+07	3760.49	3759.21		2.39194e+07	-90.0263	-89.9457
2.39883e+07	3750.2	3748.41		2.39883e+07	-90.028	-89.9455
2.40575e+07	3739.24	3737.64		2.40575e+07	-90.021	-89.9453
2.41268e+07	3728.62	3726.89		2.41268e+07	-90.0224	-89.9452
2.41964e+07	3717.26	3716.18		2.41964e+07	-90.0253	-89.945
2.42661e+07	3707.07	3705.5		2.42661e+07	-90.0251	-89.9449
2.4336e+07	3696.26	3694.85		2.4336e+07	-90.0315	-89.9447
2.44062e+07	3685.74	3684.23		2.44062e+07	-90.0165	-89.9446
2.44765e+07	3675.32	3673.64		2.44765e+07	-90.0224	-89.9444
2.45471e+07	3664.18	3663.09		2.45471e+07	-90.0189	-89.9442
2.46178e+07	3654.23	3652.56		2.46178e+07	-90.0364	-89.9441
2.46888e+07	3643.15	3642.06		2.46888e+07	-90.0192	-89.9439
2.476e+07	3633.46	3631.59		2.476e+07	-90.0235	-89.9438
2.48313e+07	3622.67	3621.15		2.48313e+07	-90.0287	-89.9436
2.49029e+07	3612.6	3610.75		2.49029e+07	-90.0285	-89.9434
2.49747e+07	3601.44	3600.37		2.49747e+07	-90.0187	-89.9433
2.50467e+07	3590.64	3590.02		2.50467e+07	-90.0277	-89.9431
2.51189e+07	3581.13	3579.7		2.51189e+07	-90.0277	-89.9429
2.51913e+07	3570.79	3569.42		2.51913e+07	-90.0232	-89.9428
2.52639e+07	3560.45	3559.16		2.52639e+07	-90.0263	-89.9426
2.53367e+07	3549.86	3548.93		2.53367e+07	-90.025	-89.9424
2.54097e+07	3539.72	3538.73		2.54097e+07	-90.0268	-89.9423
2.5483e+07	3529.51	3528.56		2.5483e+07	-90.0293	-89.9421
2.55564e+07	3519.09	3518.41		2.55564e+07	-90.0261	-89.9419
2.56301e+07	3509.21	3508.3		2.56301e+07	-90.0399	-89.9418
2.5704e+07	3499.43	3498.22		2.5704e+07	-90.024	-89.9416
2.5778e+07	3489.06	3488.17		2.5778e+07	-90.0197	-89.9414
2.58523e+07	3479.3	3478.14		2.58523e+07	-90.0233	-89.9413
2.59269e+07	3468.91	3468.14		2.59269e+07	-90.0353	-89.9411
2.60016e+07	3459.28	3458.18		2.60016e+07	-90.0213	-89.9409
2.60765e+07	3448.94	3448.24		2.60765e+07	-90.0173	-89.9408
2.61517e+07	3439.69	3438.33		2.61517e+07	-90.0289	-89.9406
2.62271e+07	3429.7	3428.44		2.62271e+07	-90.0267	-89.9404
2.63027e+07	3419.32	3418.59		2.63027e+07	-90.0295	-89.9402
2.63785e+07	3409.66	3408.76		2.63785e+07	-90.0361	-89.9401
2.64545e+07	3399.41	3398.97		2.64545e+07	-90.0375	-89.9399
2.65308e+07	3389.82	3389.2		2.65308e+07	-90.0352	-89.9397
2.66073e+07	3379.89	3379.46		2.66073e+07	-90.0271	-89.9395
2.66839e+07	3370.41	3369.75		2.66839e+07	-90.0325	-89.9394
2.67609e+07	3360.52	3360.06		2.67609e+07	-90.0349	-89.9392
2.6838e+07	3350.58	3350.4		2.6838e+07	-90.026	-89.939
2.69153e+07	3341.56	3340.77		2.69153e+07	-90.0298	-89.9388
2.69929e+07	3331.53	3331.17		2.69929e+07	-90.0328	-89.9387
2.70707e+07	3322.41	3321.6		2.70707e+07	-90.0288	-89.9385
2.71488e+07	3311.96	3312.05		2.71488e+07	-90.0356	-89.9383
2.7227e+07	3303.25	3302.53		2.7227e+07	-90.0288	-89.9381
2.73055e+07	3293.58	3293.04		2.73055e+07	-90.0365	-89.938
2.73842e+07	3283.99	3283.58		2.73842e+07	-90.0221	-89.9378
2.74631e+07	3274.83	3274.14		2.74631e+07	-90.0354	-89.9376
2.75423e+07	3264.64	3264.73		2.75423e+07	-90.0377	-89.9374
2.76217e+07	3255.53	3255.35		2.76217e+07	-90.023	-89.9372
2.77013e+07	3245.78	3245.99		2.77013e+07	-90.026	-89.9371
2.77811e+07	3237.45	3236.66		2.77811e+07	-90.0246	-89.9369
2.78612e+07	3227.69	3227.36		2.78612e+07	-90.0262	-89.9367
2.79415e+07	3218.54	3218.08		2.79415e+07	-90.0305	-89.9365
2.80221e+07	3209	3208.83		2.80221e+07	-90.0369	-89.9363
2.81028e+07	3199.9	3199.61		2.81028e+07	-90.032	-89.9361
2.81838e+07	3190.82	3190.41		2.81838e+07	-90.0276	-89.936
2.82651e+07	3181.46	3181.24		2.82651e+07	-90.0323	-89.9358
2.83465e+07	3172.08	3172.1		2.83465e+07	-90.0305	-89.9356
2.84282e+07	3163.09	3162.98		2.84282e+07	-90.0369	-89.9354
2.85102e+07	3154.47	3153.89		2.85102e+07	-90.0419	-89.9352
2.85924e+07	3145.16	3144.83		2.85924e+07	-90.039	-89.935
2.86748e+07	3135.95	3135.79		2.86748e+07	-90.0222	-89.9348
2.87574e+07	3126.84	3126.78		2.87574e+07	-90.0336	-89.9347
2.88403e+07	3118.13	3117.79		2.88403e+07	-90.0413	-89.9345
2.89234e+07	3109.22	3108.83		2.89234e+07	-90.0305	-89.9343
2.90068e+07	3100.46	3099.9		2.90068e+07	-90.0367	-89.9341
2.90904e+07	3091.68	3090.99		2.90904e+07	-90.0397	-89.9339
2.91743e+07	3082.41	3082.1		2.91743e+07	-90.0349	-89.9337
2.92584e+07	3073.3	3073.24		2.92584e+07	-90.0342	-89.9335
2.93427e+07	3064.54	3064.41		2.93427e+07	-90.0357	-89.9333
2.94273e+07	3055.45	3055.6		2.94273e+07	-90.0421	-89.9331
2.95121e+07	3047.18	3046.82		2.95121e+07	-90.037	-89.9329
2.95972e+07	3038.49	3038.06		2.95972e+07	-90.0417	-89.9327
2.96825e+07	3029.55	3029.33		2.96825e+07	-90.0435	-89.9326
2.9768e+07	3020.66	3020.63		2.9768e+07	-90.0412	-89.9324
2.98538e+07	3012.11	3011.95		2.98538e+07	-90.0357	-89.9322
2.99399e+07	3003.2	3003.29		2.99399e+07	-90.0333	-89.932
3.00262e+07	2994.62	2994.66		3.00262e+07	-90.0383	-89.9318
3.01127e+07	2986.38	2986.05		3.01127e+07	-90.039	-89.9316
3.01995e+07	2977.8	2977.47		3.01995e+07	-90.0452	-89.9314
3.02866e+07	2968.73	2968.91		3.02866e+07	-90.039	-89.9312
3.03739e+07	2960.64	2960.38		3.03739e+07	-90.0448	-89.931
3.04614e+07	2951.99	2951.87		3.04614e+07	-90.0381	-89.9308
3.05492e+07	2943.78	2943.38		3.05492e+07	-90.0361	-89.9306
3.06373e+07	2934.69	2934.93		3.06373e+07	-90.0422	-89.9304
3.07256e+07	2926.58	2926.49		3.07256e+07	-90.0409	-89.9302
3.08141e+07	2918.08	2918.08		3.08141e+07	-90.0383	-89.93
3.0903e+07	2909.74	2909.69		3.0903e+07	-90.0371	-89.9298
3.0992e+07	2901.41	2901.33		3.0992e+07	-90.0503	-89.9296
3.10814e+07	2893.1	2892.99		3.10814e+07	-90.0443	-89.9294
3.11709e+07	2884.51	2884.68		3.11709e+07	-90.0417	-89.9292
3.12608e+07	2876.27	2876.39		3.12608e+07	-90.0414	-89.929
3.13509e+07	2867.82	2868.12		3.13509e+07	-90.0431	-89.9288
3.14413e+07	2859.99	2859.87		3.14413e+07	-90.046	-89.9286
3.15319e+07	2851.7	2851.66		3.15319e+07	-90.0445	-89.9283
3.16228e+07	2843.2	2843.46		3.16228e+07	-90.0347	-89.9281
3.17139e+07	2834.86	2835.29		3.17139e+07	-90.037	-89.9279
3.18053e+07	2827.12	2827.14		3.18053e+07	-90.0372	-89.9277
3.1897e+07	2818.45	2819.01		3.1897e+07	-90.0376	-89.9275
3.1989e+07	2810.4	2810.91		3.1989e+07	-90.0341	-89.9273
3.20812e+07	2802.73	2802.83		3.20812e+07	-90.034	-89.9271
3.21736e+07	2794.44	2794.78		3.21736e+07	-90.0416	-89.9269
3.22664e+07	2786.06	2786.74		3.22664e+07	-90.0474	-89.9267
3.23594e+07	2778.37	2778.73		3.23594e+07	-90.0369	-89.9265
3.24526e+07	2770.63	2770.75		3.24526e+07	-90.0405	-89.9263
3.25462e+07	2762.01	2762.78		3.25462e+07	-90.0428	-89.926
3.264e+07	2754.27	2754.84		3.264e+07	-90.0469	-89.9258
3.27341e+07	2746.31	2746.93		3.27341e+07	-90.0426	-89.9256
3.28284e+07	2738.43	2739.03		3.28284e+07	-90.0409	-89.9254
3.2923e+07	2730.49	2731.16		3.2923e+07	-90.0405	-89.9252
3.30179e+07	2722.56	2723.31		3.30179e+07	-90.0424	-89.925
3.31131e+07	2714.66	2715.48		3.31131e+07	-90.0402	-89.9248
3.32086e+07	2707.08	2707.68		3.32086e+07	-90.0425	-89.9245
3.33043e+07	2699.56	2699.9		3.33043e+07	-90.0338	-89.9243
3.34003e+07	2691.52	2692.14		3.34003e+07	-90.0473	-89.9241
3.34965e+07	2683.97	2684.4		3.34965e+07	-90.0395	-89.9239
3.35931e+07	2675.79	2676.68		3.35931e+07	-90.0348	-89.9237
3.36899e+07	2668.32	2668.99		3.36899e+07	-90.0372	-89.9234
3.3787e+07	2660.76	2661.32		3.3787e+07	-90.0419	-89.9232
3.38844e+07	2652.82	2653.67		3.38844e+07	-90.044	-89.923
3.39821e+07	2645.14	2646.04		3.39821e+07	-90.0355	-89.9228
3.408e+07	2637.84	2638.44		3.408e+07	-90.0397	-89.9226
3.41783e+07	2630.02	2630.86		3.41783e+07	-90.0444	-89.9223
3.42768e+07	2622.4	2623.29		3.42768e+07	-90.0358	-89.9221
3.43756e+07	2615.17	2615.75		3.43756e+07	-90.0394	-89.9219
3.44747e+07	2607.26	2608.24		3.44747e+07	-90.0471	-89.9217
3.4574e+07	2599.66	2600.74		3.4574e+07	-90.0351	-89.9214
3.46737e+07	2592.26	2593.27		3.46737e+07	-90.0319	-89.9212
3.47736e+07	2584.78	2585.81		3.47736e+07	-90.0381	-89.921
3.48739e+07	2578.01	2578.38		3.48739e+07	-90.0396	-89.9207
3.49744e+07	2569.96	2570.97		3.49744e+07	-90.0401	-89.9205
3.50752e+07	2562.64	2563.58		3.50752e+07	-90.032	-89.9203
3.51763e+07	2555.47	2556.21		3.51763e+07	-90.0302	-89.9201
3.52777e+07	2547.83	2548.87		3.52777e+07	-90.0401	-89.9198
3.53794e+07	2540.8	2541.54		3.53794e+07	-90.0321	-89.9196
3.54813e+07	2533.43	2534.24		3.54813e+07	-90.0355	-89.9194
3.55836e+07	2526.34	2526.95		3.55836e+07	-90.0348	-89.9191
3.56862e+07	2519	2519.69		3.56862e+07	-90.0394	-89.9189
3.5789e+07	2511.8	2512.45		3.5789e+07	-90.0327	-89.9187
3.58922e+07	2504.85	2505.23		3.58922e+07	-90.0368	-89.9184
3.59956e+07	2497.01	2498.03		3.59956e+07	-90.0388	-89.9182
3.60994e+07	2490.38	2490.85		3.60994e+07	-90.0394	-89.918
3.62035e+07	2482.97	2483.69		3.62035e+07	-90.0317	-89.9177
3.63078e+07	2475.88	2476.55		3.63078e+07	-90.0403	-89.9175
3.64125e+07	2468.7	2469.43		3.64125e+07	-90.0406	-89.9172
3.65174e+07	2461.74	2462.33		3.65174e+07	-90.0387	-89.917
3.66227e+07	2454.47	2455.26		3.66227e+07	-90.0314	-89.9168
3.67282e+07	2447.41	2448.2		3.67282e+07	-90.0417	-89.9165
3.68341e+07	2440.28	2441.16		3.68341e+07	-90.031	-89.9163
3.69403e+07	2433.28	2434.15		3.69403e+07	-90.0366	-89.916
3.70467e+07	2426.35	2427.15		3.70467e+07	-90.0291	-89.9158
3.71535e+07	2419.2	2420.18		3.71535e+07	-90.0261	-89.9156
3.72606e+07	2412.55	2413.22		3.72606e+07	-90.0318	-89.9153
3.7368e+07	2405.68	2406.28		3.7368e+07	-90.0355	-89.9151
3.74757e+07	2398.86	2399.37		3.74757e+07	-90.0349	-89.9148
3.75837e+07	2391.57	2392.47		3.75837e+07	-90.0274	-89.9146
3.76921e+07	2384.7	2385.6		3.76921e+07	-90.0332	-89.9143
3.78007e+07	2378.44	2378.74		3.78007e+07	-90.0341	-89.9141
3.79097e+07	2371.37	2371.9		3.79097e+07	-90.0327	-89.9138
3.80189e+07	2364.49	2365.09		3.80189e+07	-90.0364	-89.9136
3.81285e+07	2357.49	2358.29		3.81285e+07	-90.03	-89.9133
3.82384e+07	2350.68	2351.51		3.82384e+07	-90.0314	-89.9131
3.83486e+07	2344.02	2344.75		3.83486e+07	-90.0237	-89.9128
3.84592e+07	2337.34	2338.01		3.84592e+07	-90.0212	-89.9126
3.857e+07	2330.86	2331.29		3.857e+07	-90.0252	-89.9123
3.86812e+07	2323.73	2324.59		3.86812e+07	-90.0297	-89.9121
3.87927e+07	2317.2	2317.91		3.87927e+07	-90.026	-89.9118
3.89045e+07	2310.81	2311.25		3.89045e+07	-90.0329	-89.9116
3.90167e+07	2304.01	2304.61		3.90167e+07	-90.0297	-89.9113
3.91291e+07	2297.18	2297.98		3.91291e+07	-90.0269	-89.9111
3.92419e+07	2290.76	2291.38		3.92419e+07	-90.0261	-89.9108
3.9355e+07	2284.11	2284.79		3.9355e+07	-90.0291	-89.9106
3.94684e+07	2277.49	2278.23		3.94684e+07	-90.0229	-89.9103
3.95822e+07	2271.18	2271.68		3.95822e+07	-90.0283	-89.91
3.96963e+07	2264.5	2265.15		3.96963e+07	-90.0265	-89.9098
3.98107e+07	2258.01	2258.64		3.98107e+07	-90.0283	-89.9095
3.99255e+07	2251.84	2252.15		3.99255e+07	-90.0237	-89.9093
4.00405e+07	2245.06	2245.68		4.00405e+07	-90.029	-89.909
4.0156e+07	2238.43	2239.22		4.0156e+07	-90.0258	-89.9087
4.02717e+07	2232.16	2232.79		4.02717e+07	-90.0233	-89.9085
4.03878e+07	2225.67	2226.37		4.03878e+07	-90.0247	-89.9082
4.05042e+07	2219.58	2219.97		4.05042e+07	-90.0276	-89.9079
4.06209e+07	2213.06	2213.59		4.06209e+07	-90.0236	-89.9077
4.0738e+07	2206.51	2207.23		4.0738e+07	-90.0255	-89.9074
4.08555e+07	2200.36	2200.88		4.08555e+07	-90.0212	-89.9071
4.09732e+07	2193.95	2194.56		4.09732e+07	-90.0315	-89.9069
4.10913e+07	2187.84	2188.25		4.10913e+07	-90.0257	-89.9066
4.12098e+07	2181.36	2181.96		4.12098e+07	-90.0259	-89.9063
4.13285e+07	2175.03	2175.69		4.13285e+07	-90.0273	-89.9061
4.14477e+07	2168.76	2169.44		4.14477e+07	-90.0281	-89.9058
4.15671e+07	2162.89	2163.2		4.15671e+07	-90.0139	-89.9055
4.16869e+07	2156.49	2156.98		4.16869e+07	-90.0288	-89.9052
4.18071e+07	2150.37	2150.78		4.18071e+07	-90.0231	-89.905
4.19276e+07	2144.26	2144.6		4.19276e+07	-90.0298	-89.9047
4.20485e+07	2137.94	2138.44		4.20485e+07	-90.0252	-89.9044
4.21697e+07	2131.8	2132.29		4.21697e+07	-90.0278	-89.9041
4.22912e+07	2125.49	2126.17		4.22912e+07	-90.0279	-89.9039
4.24131e+07	2119.46	2120.05		4.24131e+07	-90.0248	-89.9036
4.25353e+07	2113.52	2113.96		4.25353e+07	-90.0252	-89.9033
4.2658e+07	2107.24	2107.89		4.2658e+07	-90.0236	-89.903
4.27809e+07	2101.44	2101.83		4.27809e+07	-90.0184	-89.9028
4.29042e+07	2095.51	2095.79		4.29042e+07	-90.0192	-89.9025
4.30279e+07	2089.38	2089.76		4.30279e+07	-90.0229	-89.9022
4.31519e+07	2083.68	2083.76		4.31519e+07	-90.0242	-89.9019
4.32763e+07	2077.66	2077.77		4.32763e+07	-90.0187	-89.9016
4.3401e+07	2071.71	2071.8		4.3401e+07	-90.0251	-89.9013
4.35261e+07	2065.77	2065.84		4.35261e+07	-90.0228	-89.9011
4.36516e+07	2059.86	2059.9		4.36516e+07	-90.0229	-89.9008
4.37774e+07	2053.81	2053.98		4.37774e+07	-90.024	-89.9005
4.39036e+07	2047.97	2048.08		4.39036e+07	-90.0212	-89.9002
4.40301e+07	2042.22	2042.19		4.40301e+07	-90.0292	-89.8999
4.4157e+07	2036.51	2036.32		4.4157e+07	-90.0262	-89.8996
4.42843e+07	2030.55	2030.47		4.42843e+07	-90.0207	-89.8993
4.4412e+07	2024.51	2024.64		4.4412e+07	-90.0204	-89.899
4.454e+07	2018.98	2018.82		4.454e+07	-90.0224	-89.8988
4.46684e+07	2013.19	2013.01		4.46684e+07	-90.0186	-89.8985
4.47971e+07	2007.39	2007.23		4.47971e+07	-90.0269	-89.8982
4.49262e+07	2001.47	2001.46		4.49262e+07	-90.0228	-89.8979
4.50557e+07	1995.71	1995.71		4.50557e+07	-90.0233	-89.8976
4.51856e+07	1989.79	1989.97		4.51856e+07	-90.0233	-89.8973
4.53158e+07	1984.19	1984.25		4.53158e+07	-90.0189	-89.897
4.54465e+07	1978.5	1978.55		4.54465e+07	-90.0221	-89.8967
4.55774e+07	1972.8	1972.86		4.55774e+07	-90.0205	-89.8964
4.57088e+07	1966.96	1967.19		4.57088e+07	-90.0205	-89.8961
4.58406e+07	1961.32	1961.54		4.58406e+07	-90.0205	-89.8958
4.59727e+07	1955.73	1955.9		4.59727e+07	-90.0198	-89.8955
4.61052e+07	1949.94	1950.28		4.61052e+07	-90.0179	-89.8952
4.62381e+07	1944.51	1944.67		4.62381e+07	-90.0149	-89.8949
4.63714e+07	1938.93	1939.09		4.63714e+07	-90.0214	-89.8946
4.6505e+07	1933.37	1933.51		4.6505e+07	-90.0176	-89.8943
4.66391e+07	1927.84	1927.96		4.66391e+07	-90.0191	-89.894
4.67735e+07	1922.36	1922.41		4.67735e+07	-90.0143	-89.8937
4.69083e+07	1916.75	1916.89		4.69083e+07	-90.0156	-89.8934
4.70435e+07	1911.49	1911.38		4.70435e+07	-90.0125	-89.8931
4.71791e+07	1905.82	1905.89		4.71791e+07	-90.0154	-89.8928
4.73151e+07	1900.39	1900.41		4.73151e+07	-90.0164	-89.8924
4.74515e+07	1894.95	1894.95		4.74515e+07	-90.0155	-89.8921
4.75883e+07	1889.44	1889.5		4.75883e+07	-90.018	-89.8918
4.77254e+07	1884.11	1884.07		4.77254e+07	-90.0125	-89.8915
4.7863e+07	1878.62	1878.65		4.7863e+07	-90.0147	-89.8912
4.8001e+07	1873.37	1873.26		4.8001e+07	-90.0138	-89.8909
4.81393e+07	1867.83	1867.87		4.81393e+07	-90.0121	-89.8906
4.82781e+07	1862.33	1862.5		4.82781e+07	-90.0131	-89.8903
4.84172e+07	1857.13	1857.15		4.84172e+07	-90.0156	-89.8899
4.85568e+07	1851.84	1851.81		4.85568e+07	-90.0203	-89.8896
4.86968e+07	1846.55	1846.49		4.86968e+07	-90.0141	-89.8893
4.88371e+07	1841.15	1841.18		4.88371e+07	-90.0172	-89.889
4.89779e+07	1835.98	1835.89		4.89779e+07	-90.0111	-89.8887
4.91191e+07	1830.59	1830.61		4.91191e+07	-90.0126	-89.8883
4.92606e+07	1825.34	1825.35		4.92606e+07	-90.0142	-89.888
4.94026e+07	1819.97	1820.11		4.94026e+07	-90.0148	-89.8877
4.9545e+07	1814.97	1814.88		4.9545e+07	-90.0097	-89.8874
4.96878e+07	1809.76	1809.66		4.96878e+07	-90.0128	-89.887
4.9831e+07	1804.35	1804.46		4.9831e+07	-90.0132	-89.8867
4.99747e+07	1799.18	1799.27		4.99747e+07	-90.011	-89.8864
5.01187e+07	1794.09	1794.1		5.01187e+07	-90.0099	-89.8861
5.02632e+07	1788.97	1788.94		5.02632e+07	-90.0083	-89.8857
5.04081e+07	1783.91	1783.8		5.04081e+07	-90.012	-89.8854
5.05534e+07	1778.84	1778.68		5.05534e+07	-90.0131	-89.8851
5.06991e+07	1773.63	1773.56		5.06991e+07	-90.0127	-89.8847
5.08452e+07	1768.54	1768.47		5.08452e+07	-90.0091	-89.8844
5.09918e+07	1763.63	1763.38		5.09918e+07	-90.0096	-89.8841
5.11387e+07	1758.35	1758.32		5.11387e+07	-90.0099	-89.8837
5.12861e+07	1753.43	1753.26		5.12861e+07	-90.0122	-89.8834
5.1434e+07	1748.51	1748.22		5.1434e+07	-90.0108	-89.8831
5.15822e+07	1743.41	1743.2		5.15822e+07	-90.012	-89.8827
5.17309e+07	1738.26	1738.19		5.17309e+07	-90.0101	-89.8824
5.188e+07	1733.33	1733.19		5.188e+07	-90.0148	-89.8821
5.20295e+07	1728.35	1728.21		5.20295e+07	-90.0151	-89.8817
5.21795e+07	1723.43	1723.24		5.21795e+07	-90.0152	-89.8814
5.23299e+07	1718.41	1718.29		5.23299e+07	-90.0097	-89.881
5.24807e+07	1713.58	1713.35		5.24807e+07	-90.0112	-89.8807
5.2632e+07	1708.54	1708.43		5.2632e+07	-90.0089	-89.8803
5.27837e+07	1703.69	1703.52		5.27837e+07	-90.0164	-89.88
5.29359e+07	1698.8	1698.62		5.29359e+07	-90.0117	-89.8797
5.30884e+07	1694	1693.74		5.30884e+07	-90.0138	-89.8793
5.32415e+07	1689.01	1688.87		5.32415e+07	-90.0131	-89.879
5.33949e+07	1684.22	1684.02		5.33949e+07	-90.014	-89.8786
5.35488e+07	1679.45	1679.18		5.35488e+07	-90.0163	-89.8783
5.37032e+07	1674.66	1674.35		5.37032e+07	-90.0074	-89.8779
5.3858e+07	1669.76	1669.54		5.3858e+07	-90.01	-89.8776
5.40132e+07	1664.92	1664.74		5.40132e+07	-90.0127	-89.8772
5.41689e+07	1660.06	1659.96		5.41689e+07	-90.0117	-89.8769
5.4325e+07	1655.4	1655.19		5.4325e+07	-90.01	-89.8765
5.44816e+07	1650.7	1650.43		5.44816e+07	-90.0072	-89.8761
5.46387e+07	1645.96	1645.69		5.46387e+07	-90.0165	-89.8758
5.47961e+07	1641.27	1640.96		5.47961e+07	-90.0109	-89.8754
5.49541e+07	1636.52	1636.24		5.49541e+07	-90.0108	-89.8751
5.51125e+07	1631.78	1631.54		5.51125e+07	-90.0101	-89.8747
5.52713e+07	1627.05	1626.85		5.52713e+07	-90.0105	-89.8743
5.54307e+07	1622.39	1622.17		5.54307e+07	-90.0153	-89.874
5.55904e+07	1617.86	1617.51		5.55904e+07	-90.0101	-89.8736
5.57507e+07	1613.13	1612.86		5.57507e+07	-90.0109	-89.8733
5.59114e+07	1608.41	1608.23		5.59114e+07	-90.0103	-89.8729
5.60725e+07	1603.8	1603.6		5.60725e+07	-90.0124	-89.8725
5.62341e+07	1599.21	1598.99		5.62341e+07	-90.013	-89.8722
5.63962e+07	1594.7	1594.4		5.63962e+07	-90.0126	-89.8718
5.65588e+07	1590.06	1589.82		5.65588e+07	-90.016	-89.8714
5.67218e+07	1585.49	1585.25		5.67218e+07	-90.0171	-89.871
5.68853e+07	1580.96	1580.69		5.68853e+07	-90.0143	-89.8707
5.70493e+07	1576.43	1576.15		5.70493e+07	-90.0144	-89.8703
5.72137e+07	1571.87	1571.62		5.72137e+07	-90.0103	-89.8699
5.73786e+07	1567.47	1567.1		5.73786e+07	-90.0104	-89.8696
5.7544e+07	1562.78	1562.6		5.7544e+07	-90.0153	-89.8692
5.77099e+07	1558.4	1558.11		5.77099e+07	-90.016	-89.8688
5.78762e+07	1554.06	1553.63		5.78762e+07	-90.0142	-89.8684
5.8043e+07	1549.52	1549.16		5.8043e+07	-90.0144	-89.868
5.82103e+07	1544.99	1544.71		5.82103e+07	-90.0131	-89.8677
5.83781e+07	1540.68	1540.27		5.83781e+07	-90.0185	-89.8673
5.85464e+07	1536.09	1535.84		5.85464e+07	-90.0191	-89.8669
5.87151e+07	1531.74	1531.43		5.87151e+07	-90.0189	-89.8665
5.88844e+07	1527.34	1527.03		5.88844e+07	-90.013	-89.8661
5.90541e+07	1523.12	1522.64		5.90541e+07	-90.0173	-89.8657
5.92243e+07	1518.61	1518.26		5.92243e+07	-90.0139	-89.8654
5.9395e+07	1514.05	1513.9		5.9395e+07	-90.0219	-89.865
5.95662e+07	1509.99	1509.55		5.95662e+07	-90.0187	-89.8646
5.97379e+07	1505.56	1505.21		5.97379e+07	-90.0164	-89.8642
5.99101e+07	1501.2	1500.88		5.99101e+07	-90.019	-89.8638
6.00828e+07	1496.9	1496.57		6.00828e+07	-90.0196	-89.8634
6.0256e+07	1492.6	1492.27		6.0256e+07	-90.0187	-89.863
6.04296e+07	1488.37	1487.98		6.04296e+07	-90.0197	-89.8626
6.06038e+07	1484.11	1483.7		6.06038e+07	-90.0186	-89.8622
6.07785e+07	1479.89	1479.44		6.07785e+07	-90.0172	-89.8618
6.09537e+07	1475.5	1475.19		6.09537e+07	-90.0172	-89.8614
6.11294e+07	1471.45	1470.95		6.11294e+07	-90.0183	-89.861
6.13056e+07	1467.15	1466.72		6.13056e+07	-90.0244	-89.8606
6.14823e+07	1462.93	1462.5		6.14823e+07	-90.0225	-89.8602
6.16595e+07	1458.8	1458.3		6.16595e+07	-90.0226	-89.8598
6.18372e+07	1454.56	1454.11		6.18372e+07	-90.023	-89.8594
6.20155e+07	1450.39	1449.93		6.20155e+07	-90.0206	-89.859
6.21942e+07	1446.1	1445.76		6.21942e+07	-90.0259	-89.8586
6.23735e+07	1441.95	1441.61		6.23735e+07	-90.0272	-89.8582
6.25533e+07	1437.91	1437.46		6.25533e+07	-90.0273	-89.8578
6.27336e+07	1433.7	1433.33		6.27336e+07	-90.0205	-89.8574
6.29144e+07	1429.55	1429.21		6.29144e+07	-90.0292	-89.857
6.30957e+07	1425.53	1425.1		6.30957e+07	-90.0285	-89.8565
6.32776e+07	1421.32	1421.01		6.32776e+07	-90.03	-89.8561
6.346e+07	1417.29	1416.92		6.346e+07	-90.0283	-89.8557
6.36429e+07	1413.24	1412.85		6.36429e+07	-90.029	-89.8553
6.38263e+07	1409.11	1408.79		6.38263e+07	-90.0321	-89.8549
6.40103e+07	1405.05	1404.74		6.40103e+07	-90.033	-89.8545
6.41948e+07	1401.09	1400.71		6.41948e+07	-90.0327	-89.854
6.43799e+07	1397.08	1396.68		6.43799e+07	-90.031	-89.8536
6.45654e+07	1393.06	1392.67		6.45654e+07	-90.03	-89.8532
6.47515e+07	1389.02	1388.66		6.47515e+07	-90.0331	-89.8528
6.49382e+07	1385.03	1384.67		6.49382e+07	-90.0348	-89.8524
6.51253e+07	1380.99	1380.69		6.51253e+07	-90.0318	-89.8519
6.53131e+07	1376.98	1376.72		6.53131e+07	-90.0351	-89.8515
6.55013e+07	1373.06	1372.77		6.55013e+07	-90.0347	-89.8511
6.56901e+07	1369.11	1368.82		6.56901e+07	-90.0353	-89.8506
6.58795e+07	1365.16	1364.89		6.58795e+07	-90.0381	-89.8502
6.60693e+07	1361.26	1360.96		6.60693e+07	-90.0367	-89.8498
6.62598e+07	1357.39	1357.05		6.62598e+07	-90.0421	-89.8493
6.64508e+07	1353.46	1353.15		6.64508e+07	-90.0412	-89.8489
6.66423e+07	1349.53	1349.26		6.66423e+07	-90.0415	-89.8485
6.68344e+07	1345.62	1345.39		6.68344e+07	-90.0443	-89.848
6.7027e+07	1341.75	1341.52		6.7027e+07	-90.0464	-89.8476
6.72202e+07	1337.9	1337.66		6.72202e+07	-90.0442	-89.8472
6.7414e+07	1334.06	1333.82		6.7414e+07	-90.0446	-89.8467
6.76083e+07	1330.19	1329.99		6.76083e+07	-90.0437	-89.8463
6.78032e+07	1326.34	1326.16		6.78032e+07	-90.0489	-89.8458
6.79986e+07	1322.54	1322.35		6.79986e+07	-90.0488	-89.8454
6.81946e+07	1318.78	1318.55		6.81946e+07	-90.0477	-89.8449
6.83912e+07	1314.95	1314.76		6.83912e+07	-90.0517	-89.8445
6.85883e+07	1311.14	1310.98		6.85883e+07	-90.0499	-89.8441
6.8786e+07	1307.43	1307.21		6.8786e+07	-90.0495	-89.8436
6.89843e+07	1303.64	1303.46		6.89843e+07	-90.0544	-89.8432
6.91831e+07	1299.94	1299.71		6.91831e+07	-90.0518	-89.8427
6.93825e+07	1296.18	1295.98		6.93825e+07	-90.0507	-89.8422
6.95825e+07	1292.43	1292.25		6.95825e+07	-90.0544	-89.8418
6.97831e+07	1288.62	1288.54		6.97831e+07	-90.0564	-89.8413
6.99842e+07	1284.94	1284.83		6.99842e+07	-90.0543	-89.8409
7.01859e+07	1281.22	1281.14		7.01859e+07	-90.0583	-89.8404
7.03882e+07	1277.59	1277.46		7.03882e+07	-90.0594	-89.84
7.05911e+07	1273.83	1273.79		7.05911e+07	-90.0611	-89.8395
7.07946e+07	1270.17	1270.13		7.07946e+07	-90.0627	-89.839
7.09986e+07	1266.54	1266.48		7.09986e+07	-90.0609	-89.8386
71203280	1262.88	1262.84		71203280	-90.0641	-89.8381
7.14085e+07	1259.18	1259.21		7.14085e+07	-90.0663	-89.8376
7.16143e+07	1255.59	1255.59		7.16143e+07	-90.0653	-89.8372
7.18208e+07	1251.95	1251.98		7.18208e+07	-90.0682	-89.8367
7.20278e+07	1248.35	1248.38		7.20278e+07	-90.0644	-89.8362
7.22354e+07	1244.79	1244.79		7.22354e+07	-90.0726	-89.8358
7.24436e+07	1241.16	1241.21		7.24436e+07	-90.0693	-89.8353
7.26524e+07	1237.57	1237.65		7.26524e+07	-90.0727	-89.8348
7.28618e+07	1234.01	1234.09		7.28618e+07	-90.0738	-89.8343
7.30718e+07	1230.44	1230.54		7.30718e+07	-90.0785	-89.8339
7.32825e+07	1226.9	1227.01		7.32825e+07	-90.0763	-89.8334
7.34937e+07	1223.34	1223.48		7.34937e+07	-90.0764	-89.8329
7.37055e+07	1219.88	1219.96		7.37055e+07	-90.0788	-89.8324
7.3918e+07	1216.37	1216.46		7.3918e+07	-90.0777	-89.8319
7.4131e+07	1212.79	1212.96		7.4131e+07	-90.0812	-89.8314
7.43447e+07	1209.26	1209.47		7.43447e+07	-90.0861	-89.831
7.4559e+07	1205.74	1206		7.4559e+07	-90.0853	-89.8305
7.47739e+07	1202.35	1202.53		7.47739e+07	-90.0856	-89.83
7.49894e+07	1198.83	1199.08		7.49894e+07	-90.0863	-89.8295
7.52056e+07	1195.34	1195.63		7.52056e+07	-90.0874	-89.829
7.54223e+07	1191.9	1192.19		7.54223e+07	-90.0921	-89.8285
7.56397e+07	1188.35	1188.77		7.56397e+07	-90.0902	-89.828
7.58578e+07	1184.98	1185.35		7.58578e+07	-90.0933	-89.8275
7.60764e+07	1181.52	1181.94		7.60764e+07	-90.0919	-89.827
7.62957e+07	1178.11	1178.55		7.62957e+07	-90.0936	-89.8265
7.65156e+07	1174.68	1175.16		7.65156e+07	-90.0962	-89.826
7.67361e+07	1171.29	1171.78		7.67361e+07	-90.0978	-89.8255
7.69573e+07	1167.91	1168.41		7.69573e+07	-90.0979	-89.825
7.71792e+07	1164.54	1165.06		7.71792e+07	-90.1016	-89.8245
7.74016e+07	1161.15	1161.71		7.74016e+07	-90.103	-89.824
7.76247e+07	1157.79	1158.37		7.76247e+07	-90.1021	-89.8235
7.78485e+07	1154.43	1155.04		7.78485e+07	-90.1041	-89.823
7.80728e+07	1151.1	1151.72		7.80728e+07	-90.108	-89.8225
7.82979e+07	1147.79	1148.41		7.82979e+07	-90.1088	-89.822
7.85236e+07	1144.46	1145.11		7.85236e+07	-90.1087	-89.8214
7.87499e+07	1141.12	1141.82		7.87499e+07	-90.1111	-89.8209
7.89769e+07	1137.85	1138.54		7.89769e+07	-90.1115	-89.8204
7.92045e+07	1134.56	1135.26		7.92045e+07	-90.1137	-89.8199
7.94328e+07	1131.24	1132		7.94328e+07	-90.1171	-89.8194
7.96618e+07	1127.95	1128.75		7.96618e+07	-90.1171	-89.8189
7.98914e+07	1124.73	1125.5		7.98914e+07	-90.119	-89.8183
8.01217e+07	1121.44	1122.27		8.01217e+07	-90.1226	-89.8178
8.03526e+07	1118.23	1119.04		8.03526e+07	-90.1234	-89.8173
8.05842e+07	1114.97	1115.83		8.05842e+07	-90.1255	-89.8168
8.08165e+07	1111.75	1112.62		8.08165e+07	-90.1272	-89.8162
8.10494e+07	1108.53	1109.42		8.10494e+07	-90.1297	-89.8157
8.12831e+07	1105.3	1106.23		8.12831e+07	-90.1319	-89.8152
8.15173e+07	1102.12	1103.05		8.15173e+07	-90.1351	-89.8146
8.17523e+07	1098.9	1099.88		8.17523e+07	-90.1344	-89.8141
8.19879e+07	1095.67	1096.72		8.19879e+07	-90.1364	-89.8136
8.22243e+07	1092.52	1093.57		8.22243e+07	-90.1396	-89.813
8.24613e+07	1089.37	1090.43		8.24613e+07	-90.1422	-89.8125
8.2699e+07	1086.18	1087.29		8.2699e+07	-90.1431	-89.812
8.29373e+07	1083.04	1084.17		8.29373e+07	-90.1438	-89.8114
8.31764e+07	1079.9	1081.05		8.31764e+07	-90.1481	-89.8109
8.34161e+07	1076.71	1077.95		8.34161e+07	-90.149	-89.8103
8.36566e+07	1073.59	1074.85		8.36566e+07	-90.1509	-89.8098
8.38977e+07	1070.49	1071.76		8.38977e+07	-90.1533	-89.8092
8.41395e+07	1067.41	1068.68		8.41395e+07	-90.1538	-89.8087
8.4382e+07	1064.3	1065.61		8.4382e+07	-90.1584	-89.8081
8.46253e+07	1061.22	1062.54		8.46253e+07	-90.1597	-89.8076
8.48692e+07	1058.1	1059.49		8.48692e+07	-90.1614	-89.807
8.51138e+07	1055.05	1056.44		8.51138e+07	-90.1632	-89.8065
8.53591e+07	1051.97	1053.41		8.53591e+07	-90.1634	-89.8059
8.56052e+07	1048.88	1050.38		8.56052e+07	-90.1659	-89.8053
8.58519e+07	1045.82	1047.36		8.58519e+07	-90.1669	-89.8048
8.60994e+07	1042.79	1044.35		8.60994e+07	-90.1706	-89.8042
8.63475e+07	1039.73	1041.35		8.63475e+07	-90.1709	-89.8037
8.65964e+07	1036.73	1038.36		8.65964e+07	-90.1737	-89.8031
8.6846e+07	1033.7	1035.37		8.6846e+07	-90.1752	-89.8025
8.70964e+07	1030.67	1032.4		8.70964e+07	-90.1764	-89.8019
8.73474e+07	1027.71	1029.43		8.73474e+07	-90.1809	-89.8014
8.75992e+07	1024.68	1026.47		8.75992e+07	-90.1801	-89.8008
8.78517e+07	1021.71	1023.52		8.78517e+07	-90.1826	-89.8002
8.81049e+07	1018.71	1020.58		8.81049e+07	-90.1854	-89.7997
8.83588e+07	1015.76	1017.65		8.83588e+07	-90.1864	-89.7991
8.86135e+07	1012.78	1014.72		8.86135e+07	-90.1898	-89.7985
8.88689e+07	1009.84	1011.8		8.88689e+07	-90.1917	-89.7979
8.91251e+07	1006.86	1008.9		8.91251e+07	-90.1946	-89.7973
8.9382e+07	1003.95	1006		8.9382e+07	-90.1954	-89.7967
8.96396e+07	1000.99	1003.11		8.96396e+07	-90.1969	-89.7962
8.9898e+07	998.083	1000.22		8.9898e+07	-90.201	-89.7956
9.01571e+07	995.146	997.348		9.01571e+07	-90.2011	-89.795
9.0417e+07	992.266	994.481		9.0417e+07	-90.2029	-89.7944
9.06776e+07	989.359	991.623		9.06776e+07	-90.206	-89.7938
9.0939e+07	986.449	988.773		9.0939e+07	-90.208	-89.7932
9.12011e+07	983.581	985.931		9.12011e+07	-90.2087	-89.7926
9.1464e+07	980.676	983.098		9.1464e+07	-90.209	-89.792
9.17276e+07	977.838	980.272		9.17276e+07	-90.2135	-89.7914
9.1992e+07	974.939	977.455		9.1992e+07	-90.2143	-89.7908
9.22571e+07	972.101	974.645		9.22571e+07	-90.2172	-89.7902
9.25231e+07	969.248	971.844		9.25231e+07	-90.2182	-89.7896
9.27897e+07	966.401	969.051		9.27897e+07	-90.2211	-89.789
9.30572e+07	963.57	966.266		9.30572e+07	-90.2224	-89.7884
9.33254e+07	960.74	963.489		9.33254e+07	-90.2228	-89.7878
9.35944e+07	957.923	960.719		9.35944e+07	-90.2234	-89.7872
9.38642e+07	955.081	957.958		9.38642e+07	-90.2256	-89.7866
9.41348e+07	952.321	955.205		9.41348e+07	-90.2255	-89.7859
9.44061e+07	949.515	952.46		9.44061e+07	-90.2283	-89.7853
9.46782e+07	946.714	949.722		9.46782e+07	-90.2306	-89.7847
9.49511e+07	943.947	946.993		9.49511e+07	-90.2313	-89.7841
9.52248e+07	941.189	944.271		9.52248e+07	-90.2321	-89.7835
9.54993e+07	938.429	941.557		9.54993e+07	-90.2352	-89.7828
9.57745e+07	935.658	938.851		9.57745e+07	-90.2351	-89.7822
9.60506e+07	932.908	936.152		9.60506e+07	-90.2366	-89.7816
9.63274e+07	930.155	933.462		9.63274e+07	-90.2364	-89.7809
9.66051e+07	927.42	930.779		9.66051e+07	-90.2416	-89.7803
9.68835e+07	924.694	928.104		9.68835e+07	-90.2412	-89.7797
9.71628e+07	921.968	925.436		9.71628e+07	-90.2414	-89.779
9.74429e+07	919.269	922.777		9.74429e+07	-90.2441	-89.7784
9.77237e+07	916.558	920.124		9.77237e+07	-90.2439	-89.7778
9.80054e+07	913.852	917.48		9.80054e+07	-90.2455	-89.7771
9.82879e+07	911.134	914.843		9.82879e+07	-90.2481	-89.7765
9.85712e+07	908.452	912.214		9.85712e+07	-90.2486	-89.7758
9.88553e+07	905.769	909.592		9.88553e+07	-90.2519	-89.7752
9.91402e+07	903.072	906.978		9.91402e+07	-90.2524	-89.7746
9.9426e+07	900.416	904.371		9.9426e+07	-90.2536	-89.7739
9.97126e+07	897.75	901.772		9.97126e+07	-90.2538	-89.7732
100000000	895.112	899.18		100000000	-90.2538	-89.7726

## Sheet: sampleA
4294A REV1.11
DATE: May 31 2012
MEASURE PARAMETER: IMPEDANCE MAG PHASE (DEG)
ADAPTER: NONE
SWEEP TYPE: LOG FREQ
NUMBER of POINTS: 801
POINT DELAY TIME: 0 Sec
SWEEP DELAY TIME: 0 Sec
OSC LEVEL: 500 mVolt							C=	1.5e-06	F
DC BIAS: OFF							L=	-5e-10	H
BW: 5							R=	10	ohm
SWEEP AVERAGING: OFF
POINT AVERAGING: OFF
TRACE: A				TRACE: B
FORMAT: LOG				FORMAT: LINEAR
Frequency	Data Trace Real	model		Frequency	Data Trace Real	model
1000	85.1308	106.574		1000	-73.267	-84.616
1008.67	84.4799	105.665		1008.67	-73.1841	-84.5696
1017.42	83.8426	104.765		1017.42	-73.0982	-84.5228
1026.24	83.225	103.873		1026.24	-73.0233	-84.4755
1035.14	82.6034	102.988		1035.14	-72.9389	-84.4279
1044.12	81.9941	102.111		1044.12	-72.8618	-84.3799
1053.17	81.3915	101.241		1053.17	-72.7754	-84.3315
1062.31	80.7864	100.379		1062.31	-72.6938	-84.2827
1071.52	80.1918	99.5251		1071.52	-72.6073	-84.2334
1080.81	79.5999	98.678		1080.81	-72.5242	-84.1838
1090.18	79.018	97.8385		1090.18	-72.4463	-84.1337
1099.64	78.4363	97.0061		1099.64	-72.3572	-84.0831
1109.17	77.8651	96.181		1109.17	-72.269	-84.0322
1118.79	77.2957	95.363		1118.79	-72.1883	-83.9808
1128.5	76.7287	94.5522		1128.5	-72.099	-83.929
1138.28	76.1668	93.7485		1138.28	-72.0177	-83.8768
1148.15	75.6128	92.9516		1148.15	-71.9292	-83.8241
1158.11	75.0626	92.1617		1158.11	-71.843	-83.7709
1168.15	74.5148	91.3788		1168.15	-71.7558	-83.7173
1178.28	73.9737	90.6026		1178.28	-71.6778	-83.6633
1188.5	73.4383	89.8332		1188.5	-71.5869	-83.6088
1198.81	72.9015	89.0704		1198.81	-71.5028	-83.5538
1209.2	72.3768	88.3144		1209.2	-71.4129	-83.4984
1219.69	71.8464	87.5648		1219.69	-71.3138	-83.4425
1230.27	71.3295	86.8218		1230.27	-71.2331	-83.3862
1240.94	70.8151	86.0853		1240.94	-71.1402	-83.3293
1251.7	70.3029	85.3553		1251.7	-71.041	-83.272
1262.55	69.7993	84.6315		1262.55	-70.9609	-83.2142
1273.5	69.2961	83.9141		1273.5	-70.8597	-83.1559
1284.55	68.7996	83.203		1284.55	-70.7694	-83.0971
1295.69	68.3005	82.498		1295.69	-70.6803	-83.0378
1306.92	67.8139	81.7992		1306.92	-70.5898	-82.9781
1318.26	67.333	81.1064		1318.26	-70.4944	-82.9178
1329.69	66.853	80.4198		1329.69	-70.3993	-82.857
1341.22	66.3758	79.7391		1341.22	-70.3054	-82.7957
1352.85	65.9057	79.0644		1352.85	-70.213	-82.7339
1364.58	65.4378	78.3956		1364.58	-70.1145	-82.6716
1376.42	64.9715	77.7326		1376.42	-70.0217	-82.6087
1388.35	64.5122	77.0754		1388.35	-69.9291	-82.5453
1400.39	64.0601	76.4239		1400.39	-69.8343	-82.4814
1412.54	63.6054	75.7781		1412.54	-69.7331	-82.417
1424.79	63.1549	75.138		1424.79	-69.6301	-82.352
1437.14	62.7108	74.5035		1437.14	-69.5282	-82.2864
1449.61	62.2718	73.8746		1449.61	-69.4395	-82.2204
1462.18	61.8278	73.2511		1462.18	-69.3389	-82.1537
1474.86	61.3987	72.6331		1474.86	-69.241	-82.0866
1487.65	60.968	72.0206		1487.65	-69.1359	-82.0188
1500.55	60.5432	71.4134		1500.55	-69.0329	-81.9505
1513.56	60.1177	70.8115		1513.56	-68.9355	-81.8816
1526.69	59.6995	70.2148		1526.69	-68.8376	-81.8122
1539.93	59.2839	69.6234		1539.93	-68.7354	-81.7421
1553.28	58.8711	69.0373		1553.28	-68.633	-81.6715
1566.75	58.4661	68.4562		1566.75	-68.5325	-81.6003
1580.34	58.0623	67.8803		1580.34	-68.4305	-81.5285
1594.04	57.6504	67.3094		1594.04	-68.3275	-81.4561
1607.87	57.2576	66.7435		1607.87	-68.2338	-81.3832
1621.81	56.8601	66.1827		1621.81	-68.1338	-81.3096
1635.88	56.4677	65.6267		1635.88	-68.0217	-81.2354
1650.06	56.0812	65.0756		1650.06	-67.9184	-81.1606
1664.37	55.6978	64.5294		1664.37	-67.8117	-81.0851
1678.8	55.3159	63.988		1678.8	-67.7061	-81.0091
1693.36	54.9401	63.4513		1693.36	-67.6028	-80.9324
1708.05	54.5657	62.9194		1708.05	-67.4931	-80.8551
1722.86	54.1939	62.3922		1722.86	-67.3875	-80.7771
1737.8	53.8217	61.8696		1737.8	-67.2888	-80.6985
1752.87	53.4613	61.3516		1752.87	-67.1833	-80.6193
1768.07	53.0984	60.8382		1768.07	-67.0728	-80.5394
1783.4	52.7367	60.3294		1783.4	-66.9639	-80.4589
1798.87	52.3786	59.825		1798.87	-66.8571	-80.3777
1814.47	52.027	59.3251		1814.47	-66.7511	-80.2958
1830.21	51.6768	58.8296		1830.21	-66.6399	-80.2133
1846.08	51.3267	58.3385		1846.08	-66.5232	-80.1301
1862.09	50.9854	57.8517		1862.09	-66.4131	-80.0462
1878.23	50.6414	57.3693		1878.23	-66.3068	-79.9616
1894.52	50.3036	56.8911		1894.52	-66.2048	-79.8763
1910.95	49.9706	56.4171		1910.95	-66.0851	-79.7904
1927.53	49.6326	55.9474		1927.53	-65.9784	-79.7037
1944.24	49.3021	55.4818		1944.24	-65.8657	-79.6164
1961.1	48.9751	55.0204		1961.1	-65.763	-79.5283
1978.11	48.6491	54.563		1978.11	-65.6419	-79.4395
1995.26	48.3267	54.1097		1995.26	-65.5318	-79.35
2012.57	48.0075	53.6605		2012.57	-65.4207	-79.2598
2030.02	47.6893	53.2152		2030.02	-65.3071	-79.1689
2047.62	47.3751	52.7739		2047.62	-65.1904	-79.0772
2065.38	47.0637	52.3366		2065.38	-65.0772	-78.9848
2083.29	46.7537	51.9031		2083.29	-64.9622	-78.8916
2101.36	46.4485	51.4735		2101.36	-64.8452	-78.7977
2119.58	46.1456	51.0477		2119.58	-64.7294	-78.703
2137.96	45.8433	50.6257		2137.96	-64.6199	-78.6076
2156.5	45.546	50.2075		2156.5	-64.5018	-78.5114
2175.2	45.2483	49.7931		2175.2	-64.3916	-78.4145
2194.07	44.9545	49.3823		2194.07	-64.2782	-78.3168
2213.09	44.6622	48.9752		2213.09	-64.1567	-78.2183
2232.29	44.3747	48.5718		2232.29	-64.0424	-78.119
2251.64	44.0845	48.172		2251.64	-63.9254	-78.0189
2271.17	43.801	47.7757		2271.17	-63.8053	-77.9181
2290.87	43.522	47.383		2290.87	-63.6902	-77.8164
2310.73	43.2396	46.9939		2310.73	-63.5745	-77.714
2330.77	42.9666	46.6082		2330.77	-63.4577	-77.6107
2350.99	42.6914	46.226		2350.99	-63.334	-77.5066
2371.37	42.4157	45.8473		2371.37	-63.2187	-77.4017
2391.94	42.1471	45.472		2391.94	-63.0931	-77.296
2412.68	41.8787	45.1		2412.68	-62.9716	-77.1894
2433.61	41.6136	44.7314		2433.61	-62.858	-77.082
2454.71	41.3494	44.3661		2454.71	-62.7357	-76.9738
2476	41.0886	44.0041		2476	-62.6151	-76.8648
2497.47	40.8274	43.6454		2497.47	-62.4926	-76.7549
2519.13	40.5713	43.2899		2519.13	-62.3719	-76.6441
2540.97	40.3162	42.9377		2540.97	-62.2479	-76.5325
2563.01	40.0654	42.5887		2563.01	-62.1282	-76.42
2585.24	39.8136	42.2428		2585.24	-62.0095	-76.3066
2607.65	39.5633	41.9		2607.65	-61.8832	-76.1924
2630.27	39.3115	41.5604		2630.27	-61.7623	-76.0773
2653.08	39.0736	41.2238		2653.08	-61.6385	-75.9613
2676.09	38.8274	40.8903		2676.09	-61.5149	-75.8444
2699.29	38.588	40.5599		2699.29	-61.3871	-75.7267
2722.7	38.3484	40.2325		2722.7	-61.2645	-75.608
2746.31	38.1106	39.908		2746.31	-61.1412	-75.4885
2770.13	37.8753	39.5866		2770.13	-61.0199	-75.368
2794.15	37.6427	39.268		2794.15	-60.8894	-75.2466
2818.38	37.4122	38.9524		2818.38	-60.7661	-75.1243
2842.82	37.1857	38.6397		2842.82	-60.6348	-75.0011
2867.48	36.9545	38.3298		2867.48	-60.5161	-74.877
2892.34	36.7315	38.0228		2892.34	-60.3895	-74.7519
2917.43	36.5045	37.7186		2917.43	-60.2602	-74.6259
2942.73	36.2818	37.4172		2942.73	-60.1369	-74.499
2968.25	36.062	37.1185		2968.25	-60.0108	-74.3711
2993.99	35.844	36.8227		2993.99	-59.8734	-74.2422
3019.95	35.6279	36.5295		3019.95	-59.7513	-74.1125
3046.14	35.4104	36.2391		3046.14	-59.625	-73.9817
3072.56	35.197	35.9514		3072.56	-59.4948	-73.85
3099.2	34.9847	35.6663		3099.2	-59.364	-73.7174
3126.08	34.7747	35.3838		3126.08	-59.2363	-73.5837
3153.19	34.5675	35.104		3153.19	-59.1046	-73.4491
3180.53	34.3581	34.8268		3180.53	-58.9744	-73.3135
3208.12	34.1553	34.5522		3208.12	-58.8444	-73.177
3235.94	33.9469	34.2801		3235.94	-58.7126	-73.0394
3264	33.7464	34.0105		3264	-58.5797	-72.9009
3292.3	33.5479	33.7435		3292.3	-58.4457	-72.7614
3320.86	33.3503	33.479		3320.86	-58.3142	-72.6208
3349.65	33.1523	33.2169		3349.65	-58.185	-72.4793
3378.7	32.9557	32.9573		3378.7	-58.0522	-72.3368
3408	32.7622	32.7002		3408	-57.9152	-72.1932
3437.56	32.5713	32.4454		3437.56	-57.7833	-72.0487
3467.37	32.38	32.1931		3467.37	-57.6494	-71.9031
3497.44	32.1885	31.9431		3497.44	-57.5242	-71.7565
3527.77	32.0009	31.6955		3527.77	-57.3849	-71.6089
3558.36	31.8164	31.4502		3558.36	-57.2475	-71.4603
3589.22	31.6291	31.2073		3589.22	-57.1065	-71.3106
3620.34	31.4457	30.9666		3620.34	-56.9737	-71.16
3651.74	31.2611	30.7283		3651.74	-56.8391	-71.0082
3683.41	31.0845	30.4922		3683.41	-56.7019	-70.8555
3715.35	30.9001	30.2583		3715.35	-56.5635	-70.7017
3747.57	30.725	30.0267		3747.57	-56.4371	-70.5468
3780.07	30.5485	29.7973		3780.07	-56.2895	-70.391
3812.85	30.3715	29.5701		3812.85	-56.1526	-70.234
3845.92	30.2002	29.345		3845.92	-56.0149	-70.0761
3879.27	30.0283	29.1221		3879.27	-55.8727	-69.917
3912.91	29.8574	28.9014		3912.91	-55.7377	-69.757
3946.84	29.6895	28.6828		3946.84	-55.5931	-69.5958
3981.07	29.5189	28.4662		3981.07	-55.45	-69.4336
4015.6	29.3514	28.2518		4015.6	-55.3149	-69.2704
4050.42	29.1876	28.0395		4050.42	-55.1708	-69.1061
4085.55	29.0218	27.8292		4085.55	-55.0364	-68.9407
4120.98	28.8597	27.6209		4120.98	-54.8902	-68.7743
4156.71	28.6977	27.4147		4156.71	-54.7352	-68.6068
4192.76	28.5367	27.2105		4192.76	-54.5962	-68.4382
4229.12	28.3778	27.0083		4229.12	-54.4576	-68.2686
4265.8	28.223	26.808		4265.8	-54.3135	-68.0979
4302.79	28.0653	26.6097		4302.79	-54.1595	-67.9261
4340.1	27.9107	26.4134		4340.1	-54.0198	-67.7533
4377.74	27.754	26.219		4377.74	-53.8756	-67.5794
4415.7	27.603	26.0264		4415.7	-53.7316	-67.4045
4454	27.4519	25.8358		4454	-53.5856	-67.2284
4492.62	27.2993	25.6471		4492.62	-53.4401	-67.0513
4531.58	27.1485	25.4603		4531.58	-53.2912	-66.8732
4570.88	27.0037	25.2753		4570.88	-53.1446	-66.6939
4610.52	26.8548	25.0921		4610.52	-52.9915	-66.5136
4650.5	26.7091	24.9108		4650.5	-52.8439	-66.3323
4690.83	26.5685	24.7312		4690.83	-52.6934	-66.1498
4731.51	26.4223	24.5535		4731.51	-52.5473	-65.9663
4772.55	26.2805	24.3775		4772.55	-52.4022	-65.7818
4813.93	26.1415	24.2033		4813.93	-52.2496	-65.5962
4855.68	25.9999	24.0309		4855.68	-52.0989	-65.4095
4897.79	25.8634	23.8602		4897.79	-51.9464	-65.2218
4940.26	25.7253	23.6912		4940.26	-51.7977	-65.033
4983.1	25.5891	23.524		4983.1	-51.6456	-64.8432
5026.32	25.4551	23.3584		5026.32	-51.4929	-64.6523
5069.91	25.3187	23.1945		5069.91	-51.3436	-64.4603
5113.87	25.185	23.0323		5113.87	-51.1838	-64.2674
5158.22	25.0502	22.8717		5158.22	-51.0312	-64.0733
5202.95	24.9214	22.7128		5202.95	-50.8722	-63.8783
5248.07	24.7908	22.5555		5248.07	-50.7261	-63.6822
5293.59	24.6625	22.3998		5293.59	-50.5718	-63.4851
5339.49	24.5353	22.2458		5339.49	-50.4173	-63.2869
5385.8	24.408	22.0933		5385.8	-50.2648	-63.0878
5432.5	24.2842	21.9424		5432.5	-50.1027	-62.8876
5479.61	24.1571	21.7931		5479.61	-49.9529	-62.6864
5527.13	24.0363	21.6453		5527.13	-49.7901	-62.4842
5575.07	23.9106	21.499		5575.07	-49.6312	-62.281
5623.41	23.7905	21.3543		5623.41	-49.47	-62.0768
5672.18	23.6684	21.2111		5672.18	-49.314	-61.8716
5721.37	23.5506	21.0694		5721.37	-49.1565	-61.6654
5770.99	23.4341	20.9292		5770.99	-48.9973	-61.4582
5821.03	23.3138	20.7905		5821.03	-48.8343	-61.2501
5871.51	23.1986	20.6533		5871.51	-48.6749	-61.041
5922.43	23.0805	20.5175		5922.43	-48.5056	-60.8309
5973.79	22.9696	20.3831		5973.79	-48.3464	-60.6199
6025.6	22.8532	20.2502		6025.6	-48.189	-60.4079
6077.85	22.7412	20.1187		6077.85	-48.0262	-60.195
6130.56	22.6298	19.9886		6130.56	-47.8669	-59.9811
6183.72	22.5216	19.8599		6183.72	-47.6973	-59.7664
6237.35	22.41	19.7326		6237.35	-47.5259	-59.5507
6291.44	22.3	19.6066		6291.44	-47.3736	-59.3341
6346	22.1938	19.482		6346	-47.2032	-59.1166
6401.03	22.0873	19.3588		6401.03	-47.0382	-58.8982
6456.54	21.9824	19.2369		6456.54	-46.8688	-58.679
6512.53	21.8767	19.1164		6512.53	-46.6975	-58.4588
6569.01	21.7722	18.9971		6569.01	-46.5281	-58.2378
6625.98	21.6684	18.8792		6625.98	-46.3646	-58.016
6683.44	21.5659	18.7626		6683.44	-46.1951	-57.7933
6741.4	21.4654	18.6472		6741.4	-46.0266	-57.5698
6799.86	21.3643	18.5332		6799.86	-45.8507	-57.3454
6858.83	21.2647	18.4203		6858.83	-45.6771	-57.1203
6918.31	21.1668	18.3088		6918.31	-45.5125	-56.8943
6978.31	21.0704	18.1985		6978.31	-45.341	-56.6676
7038.82	20.9711	18.0894		7038.82	-45.1686	-56.4401
7099.86	20.8758	17.9816		7099.86	-45.001	-56.2118
7161.43	20.7808	17.8749		7161.43	-44.8217	-55.9828
7223.54	20.6846	17.7695		7223.54	-44.6448	-55.753
7286.18	20.5925	17.6652		7286.18	-44.4753	-55.5225
7349.37	20.5001	17.5622		7349.37	-44.3001	-55.2913
7413.1	20.4102	17.4603		7413.1	-44.1297	-55.0593
7477.39	20.3187	17.3595		7477.39	-43.9589	-54.8267
7542.23	20.2267	17.26		7542.23	-43.7808	-54.5934
7607.64	20.1367	17.1615		7607.64	-43.6106	-54.3595
7673.61	20.0491	17.0642		7673.61	-43.4331	-54.1249
7740.16	19.9631	16.968		7740.16	-43.2576	-53.8896
7807.28	19.8753	16.873		7807.28	-43.0865	-53.6538
7874.99	19.7907	16.779		7874.99	-42.8965	-53.4173
7943.28	19.7038	16.6861		7943.28	-42.7264	-53.1802
8012.17	19.6212	16.5943		8012.17	-42.5522	-52.9426
8081.65	19.5367	16.5036		8081.65	-42.3799	-52.7044
8151.73	19.4543	16.414		8151.73	-42.1898	-52.4657
8222.43	19.3734	16.3254		8222.43	-42.0096	-52.2264
8293.73	19.2911	16.2378		8293.73	-41.8297	-51.9866
8365.66	19.2121	16.1513		8365.66	-41.658	-51.7463
8438.2	19.1293	16.0658		8438.2	-41.4758	-51.5055
8511.38	19.0521	15.9813		8511.38	-41.2989	-51.2643
8585.19	18.9743	15.8979		8585.19	-41.1161	-51.0226
8659.64	18.8969	15.8154		8659.64	-40.9338	-50.7805
8734.74	18.8196	15.7339		8734.74	-40.7582	-50.5379
8810.49	18.7473	15.6535		8810.49	-40.572	-50.2949
8886.89	18.6698	15.5739		8886.89	-40.3976	-50.0516
8963.96	18.5936	15.4954		8963.96	-40.2229	-49.8079
9041.7	18.5214	15.4178		9041.7	-40.0293	-49.5638
9120.11	18.4472	15.3411		9120.11	-39.8454	-49.3194
9199.2	18.3751	15.2654		9199.2	-39.663	-49.0747
9278.98	18.3039	15.1906		9278.98	-39.4825	-48.8297
9359.44	18.2357	15.1168		9359.44	-39.3014	-48.5844
9440.61	18.166	15.0438		9440.61	-39.1113	-48.3388
9522.48	18.0987	14.9718		9522.48	-38.9342	-48.093
9605.06	18.031	14.9006		9605.06	-38.7488	-47.847
9688.35	17.962	14.8303		9688.35	-38.5684	-47.6008
9772.37	17.8952	14.7609		9772.37	-38.3824	-47.3543
9857.12	17.8293	14.6924		9857.12	-38.199	-47.1077
9942.6	17.7623	14.6248		9942.6	-38.0223	-46.8609
10028.8	17.6977	14.5579		10028.8	-37.8378	-46.614
10115.8	17.6329	14.492		10115.8	-37.6553	-46.367
10203.5	17.567	14.4268		10203.5	-37.4722	-46.1199
10292	17.5062	14.3625		10292	-37.2865	-45.8727
10381.3	17.4451	14.299		10381.3	-37.1075	-45.6254
10471.3	17.383	14.2364		10471.3	-36.9193	-45.378
10562.1	17.3218	14.1745		10562.1	-36.7356	-45.1307
10653.7	17.263	14.1134		10653.7	-36.5446	-44.8833
10746.1	17.2024	14.0531		10746.1	-36.3593	-44.636
10839.3	17.1443	13.9936		10839.3	-36.1773	-44.3886
10933.3	17.0868	13.9349		10933.3	-35.9949	-44.1414
11028.1	17.0313	13.8769		11028.1	-35.8013	-43.8941
11123.7	16.9746	13.8197		11123.7	-35.6298	-43.647
11220.2	16.917	13.7632		11220.2	-35.4416	-43.4
11317.5	16.8614	13.7075		11317.5	-35.2653	-43.1531
11415.6	16.8073	13.6525		11415.6	-35.08	-42.9063
11514.6	16.7508	13.5982		11514.6	-34.8991	-42.6597
11614.5	16.699	13.5446		11614.5	-34.7124	-42.4132
11715.2	16.6446	13.4918		11715.2	-34.5343	-42.167
11816.8	16.5917	13.4396		11816.8	-34.3514	-41.9209
11919.3	16.5395	13.3882		11919.3	-34.1635	-41.6751
12022.6	16.4876	13.3374		12022.6	-33.9824	-41.4295
12126.9	16.4359	13.2873		12126.9	-33.7931	-41.1842
12232.1	16.3865	13.2379		12232.1	-33.613	-40.9392
12338.1	16.335	13.1892		12338.1	-33.4259	-40.6944
12445.1	16.2864	13.1411		12445.1	-33.2479	-40.45
12553.1	16.2388	13.0936		12553.1	-33.0708	-40.2059
12661.9	16.1913	13.0468		12661.9	-32.8853	-39.9622
12771.7	16.1443	13.0007		12771.7	-32.706	-39.7189
12882.5	16.0981	12.9552		12882.5	-32.5284	-39.4759
12994.2	16.051	12.9103		12994.2	-32.3451	-39.2333
13106.9	16.0045	12.866		13106.9	-32.1556	-38.9911
13220.6	15.961	12.8223		13220.6	-31.9836	-38.7494
13335.2	15.9154	12.7792		13335.2	-31.798	-38.5082
13450.9	15.8707	12.7367		13450.9	-31.6228	-38.2674
13567.5	15.8268	12.6949		13567.5	-31.4362	-38.027
13685.2	15.7846	12.6535		13685.2	-31.2611	-37.7872
13803.8	15.7419	12.6128		13803.8	-31.0829	-37.5479
13923.6	15.6992	12.5726		13923.6	-30.9011	-37.3091
14044.3	15.6573	12.533		14044.3	-30.7188	-37.0709
14166.1	15.6165	12.494		14166.1	-30.5435	-36.8332
14288.9	15.5764	12.4555		14288.9	-30.369	-36.5962
14412.9	15.5363	12.4175		14412.9	-30.187	-36.3597
14537.8	15.4973	12.3801		14537.8	-30.0096	-36.1238
14663.9	15.4574	12.3432		14663.9	-29.8308	-35.8885
14791.1	15.4189	12.3069		14791.1	-29.6629	-35.6539
14919.4	15.3803	12.271		14919.4	-29.4869	-35.4199
15048.7	15.3434	12.2357		15048.7	-29.3074	-35.1865
15179.2	15.3068	12.2009		15179.2	-29.1372	-34.9539
15310.9	15.269	12.1665		15310.9	-28.955	-34.7219
15443.7	15.233	12.1327		15443.7	-28.7833	-34.4907
15577.6	15.1967	12.0994		15577.6	-28.6118	-34.2601
15712.7	15.1625	12.0665		15712.7	-28.4396	-34.0303
15848.9	15.1254	12.0341		15848.9	-28.2579	-33.8012
15986.4	15.0926	12.0022		15986.4	-28.0946	-33.5729
16125	15.0587	11.9707		16125	-27.9179	-33.3454
16264.8	15.0255	11.9397		16264.8	-27.7398	-33.1186
16405.9	14.9914	11.9091		16405.9	-27.5703	-32.8926
16548.2	14.9587	11.879		16548.2	-27.4007	-32.6674
16691.7	14.925	11.8494		16691.7	-27.2238	-32.443
16836.4	14.8926	11.8202		16836.4	-27.0635	-32.2194
16982.4	14.863	11.7914		16982.4	-26.891	-31.9967
17129.7	14.8301	11.763		17129.7	-26.7197	-31.7748
17278.3	14.801	11.735		17278.3	-26.5491	-31.5538
17428.1	14.7684	11.7075		17428.1	-26.3886	-31.3336
17579.2	14.739	11.6804		17579.2	-26.2172	-31.1143
17731.7	14.7107	11.6536		17731.7	-26.0542	-30.8958
17885.5	14.6809	11.6273		17885.5	-25.8949	-30.6783
18040.6	14.6527	11.6013		18040.6	-25.7234	-30.4617
18197	14.6236	11.5758		18197	-25.5574	-30.2459
18354.8	14.5959	11.5506		18354.8	-25.4003	-30.0311
18514	14.5689	11.5258		18514	-25.2419	-29.8172
18674.5	14.5411	11.5014		18674.5	-25.0791	-29.6043
18836.5	14.5137	11.4774		18836.5	-24.9103	-29.3923
18999.8	14.487	11.4537		18999.8	-24.7533	-29.1812
19164.6	14.4605	11.4303		19164.6	-24.5968	-28.9711
19330.8	14.4343	11.4074		19330.8	-24.431	-28.7619
19498.4	14.4101	11.3847		19498.4	-24.2711	-28.5537
19667.5	14.3833	11.3624		19667.5	-24.112	-28.3465
19838.1	14.3587	11.3405		19838.1	-23.9519	-28.1402
20010.1	14.3339	11.3189		20010.1	-23.7945	-27.935
20183.7	14.3086	11.2976		20183.7	-23.6405	-27.7307
20358.7	14.2847	11.2766		20358.7	-23.4817	-27.5275
20535.2	14.2608	11.256		20535.2	-23.3312	-27.3252
20713.3	14.2375	11.2357		20713.3	-23.1728	-27.124
20893	14.2143	11.2157		20893	-23.0216	-26.9237
21074.1	14.1914	11.196		21074.1	-22.8685	-26.7245
21256.9	14.1695	11.1766		21256.9	-22.7116	-26.5263
21441.2	14.1479	11.1575		21441.2	-22.5589	-26.3291
21627.2	14.1257	11.1387		21627.2	-22.4133	-26.133
21814.7	14.1043	11.1201		21814.7	-22.2594	-25.9379
22003.9	14.0826	11.1019		22003.9	-22.1107	-25.7438
22194.7	14.0617	11.084		22194.7	-21.9621	-25.5508
22387.2	14.0398	11.0663		22387.2	-21.8126	-25.3588
22581.4	14.0205	11.0489		22581.4	-21.6667	-25.1679
22777.2	14.0004	11.0318		22777.2	-21.5185	-24.978
22974.7	13.9802	11.0149		22974.7	-21.3692	-24.7891
23173.9	13.9605	10.9984		23173.9	-21.2257	-24.6013
23374.9	13.9418	10.982		23374.9	-21.0821	-24.4146
23577.6	13.9226	10.966		23577.6	-20.9444	-24.2289
23782.1	13.9025	10.9501		23782.1	-20.7943	-24.0443
23988.3	13.8839	10.9346		23988.3	-20.6503	-23.8608
24196.4	13.8652	10.9192		24196.4	-20.5085	-23.6783
24406.2	13.849	10.9042		24406.2	-20.3657	-23.4969
24617.8	13.8303	10.8893		24617.8	-20.2338	-23.3165
24831.3	13.8117	10.8747		24831.3	-20.0914	-23.1372
25046.7	13.795	10.8603		25046.7	-19.9532	-22.959
25263.9	13.7774	10.8462		25263.9	-19.8087	-22.7819
25483	13.7609	10.8322		25483	-19.6685	-22.6058
25704	13.7441	10.8185		25704	-19.5338	-22.4308
25926.9	13.727	10.805		25926.9	-19.3999	-22.2568
26151.7	13.7108	10.7917		26151.7	-19.262	-22.0839
26378.5	13.6952	10.7787		26378.5	-19.1277	-21.9121
26607.3	13.6795	10.7658		26607.3	-18.9922	-21.7414
26838	13.6638	10.7532		26838	-18.866	-21.5717
27070.7	13.6486	10.7407		27070.7	-18.7303	-21.4031
27305.5	13.6341	10.7285		27305.5	-18.5993	-21.2355
27542.3	13.619	10.7164		27542.3	-18.4641	-21.069
27781.1	13.6043	10.7046		27781.1	-18.3401	-20.9036
28022.1	13.589	10.6929		28022.1	-18.208	-20.7392
28265.1	13.5757	10.6814		28265.1	-18.0805	-20.5759
28510.2	13.5614	10.6701		28510.2	-17.9533	-20.4137
28757.4	13.5473	10.659		28757.4	-17.8348	-20.2525
29006.8	13.5323	10.648		29006.8	-17.7077	-20.0924
29258.4	13.5188	10.6373		29258.4	-17.5802	-19.9333
29512.1	13.5067	10.6267		29512.1	-17.4583	-19.7753
29768	13.4931	10.6163		29768	-17.3339	-19.6183
30026.2	13.4798	10.606		30026.2	-17.2109	-19.4624
30286.6	13.4668	10.5959		30286.6	-17.0909	-19.3075
30549.2	13.4549	10.586		30549.2	-16.9727	-19.1536
30814.1	13.4406	10.5763		30814.1	-16.8497	-19.0008
31081.4	13.4299	10.5667		31081.4	-16.7307	-18.849
31350.9	13.4175	10.5572		31350.9	-16.6134	-18.6983
31622.8	13.4055	10.5479		31622.8	-16.495	-18.5486
31897	13.3932	10.5388		31897	-16.3779	-18.3999
32173.6	13.3808	10.5298		32173.6	-16.2617	-18.2523
32452.6	13.3708	10.5209		32452.6	-16.1443	-18.1056
32734.1	13.3585	10.5122		32734.1	-16.0344	-17.96
33017.9	13.3464	10.5037		33017.9	-15.9193	-17.8154
33304.3	13.3362	10.4953		33304.3	-15.7985	-17.6718
33593.1	13.3253	10.487		33593.1	-15.6871	-17.5292
33884.4	13.3146	10.4788		33884.4	-15.5752	-17.3876
34178.3	13.3027	10.4708		34178.3	-15.4664	-17.2471
34474.7	13.2927	10.4629		34474.7	-15.3588	-17.1075
34773.6	13.2833	10.4552		34773.6	-15.2478	-16.9689
35075.2	13.2727	10.4476		35075.2	-15.1344	-16.8313
35379.4	13.2621	10.4401		35379.4	-15.0261	-16.6947
35686.2	13.2517	10.4327		35686.2	-14.9212	-16.5591
35995.6	13.2418	10.4254		35995.6	-14.8101	-16.4244
36307.8	13.2328	10.4183		36307.8	-14.7043	-16.2907
36622.7	13.2235	10.4113		36622.7	-14.6009	-16.158
36940.3	13.2139	10.4044		36940.3	-14.5003	-16.0263
37260.6	13.2049	10.3976		37260.6	-14.3925	-15.8955
37583.7	13.1959	10.3909		37583.7	-14.2891	-15.7656
37909.7	13.1865	10.3843		37909.7	-14.1822	-15.6368
38238.4	13.1779	10.3779		38238.4	-14.089	-15.5088
38570	13.1692	10.3715		38570	-13.9801	-15.3819
38904.5	13.1608	10.3653		38904.5	-13.8829	-15.2558
39241.9	13.1518	10.3591		39241.9	-13.784	-15.1307
39582.2	13.1443	10.3531		39582.2	-13.687	-15.0065
39925.5	13.1352	10.3471		39925.5	-13.586	-14.8833
40271.7	13.1278	10.3413		40271.7	-13.4859	-14.7609
40620.9	13.1197	10.3355		40620.9	-13.3908	-14.6395
40973.2	13.1116	10.3299		40973.2	-13.2946	-14.519
41328.5	13.1045	10.3243		41328.5	-13.1953	-14.3994
41686.9	13.0962	10.3189		41686.9	-13.1034	-14.2807
42048.5	13.0882	10.3135		42048.5	-13.0076	-14.1629
42413.1	13.0808	10.3082		42413.1	-12.9137	-14.046
42780.9	13.0736	10.303		42780.9	-12.8276	-13.9299
43151.9	13.0656	10.2979		43151.9	-12.7282	-13.8148
43526.1	13.059	10.2929		43526.1	-12.6391	-13.7005
43903.6	13.052	10.2879		43903.6	-12.5475	-13.5871
44284.3	13.0454	10.2831		44284.3	-12.4621	-13.4746
44668.4	13.0382	10.2783		44668.4	-12.3712	-13.3629
45055.7	13.0319	10.2736		45055.7	-12.2824	-13.2521
45446.5	13.0246	10.269		45446.5	-12.1929	-13.1422
45840.6	13.0175	10.2644		45840.6	-12.1046	-13.0331
46238.1	13.0123	10.2599		46238.1	-12.0205	-12.9248
46639.1	13.0053	10.2555		46639.1	-11.9303	-12.8174
47043.5	12.9989	10.2512		47043.5	-11.8469	-12.7108
47451.5	12.9924	10.247		47451.5	-11.7664	-12.605
47863	12.9861	10.2428		47863	-11.6784	-12.5001
48278.1	12.9799	10.2387		48278.1	-11.5953	-12.396
48696.8	12.9738	10.2347		48696.8	-11.5185	-12.2927
49119.1	12.9683	10.2307		49119.1	-11.433	-12.1902
49545	12.9624	10.2268		49545	-11.3536	-12.0885
49974.7	12.956	10.2229		49974.7	-11.2739	-11.9876
50408.1	12.9507	10.2192		50408.1	-11.1951	-11.8875
50845.2	12.9455	10.2154		50845.2	-11.1128	-11.7882
51286.1	12.9394	10.2118		51286.1	-11.0351	-11.6896
51730.9	12.9339	10.2082		51730.9	-10.9528	-11.5919
52179.5	12.9286	10.2047		52179.5	-10.8774	-11.4949
52632	12.9241	10.2012		52632	-10.8016	-11.3987
53088.4	12.9184	10.1978		53088.4	-10.7283	-11.3032
53548.8	12.9135	10.1944		53548.8	-10.6507	-11.2085
54013.2	12.9077	10.1911		54013.2	-10.5746	-11.1146
54481.6	12.9029	10.1879		54481.6	-10.4992	-11.0214
54954.1	12.8984	10.1847		54954.1	-10.4222	-10.929
55430.7	12.8927	10.1816		55430.7	-10.3535	-10.8372
55911.4	12.8885	10.1785		55911.4	-10.2877	-10.7463
56396.2	12.884	10.1755		56396.2	-10.2139	-10.656
56885.3	12.8788	10.1725		56885.3	-10.1347	-10.5665
57378.6	12.874	10.1696		57378.6	-10.0674	-10.4777
57876.2	12.8697	10.1667		57876.2	-9.99495	-10.3896
58378.1	12.8641	10.1639		58378.1	-9.92457	-10.3022
58884.4	12.8602	10.1611		58884.4	-9.85854	-10.2155
59395	12.8559	10.1583		59395	-9.79081	-10.1295
59910.1	12.8518	10.1557		59910.1	-9.72331	-10.0442
60429.6	12.8474	10.153		60429.6	-9.66061	-9.95964
60953.7	12.8432	10.1504		60953.7	-9.58404	-9.87573
61482.3	12.8391	10.1479		61482.3	-9.52415	-9.79249
62015.5	12.8344	10.1453		62015.5	-9.45582	-9.70993
62553.3	12.8305	10.1429		62553.3	-9.39134	-9.62803
63095.7	12.8273	10.1404		63095.7	-9.32537	-9.5468
63642.9	12.8225	10.1381		63642.9	-9.26049	-9.46624
64194.8	12.8189	10.1357		64194.8	-9.20755	-9.38632
64751.5	12.8156	10.1334		64751.5	-9.13888	-9.30706
65313.1	12.8105	10.1311		65313.1	-9.07634	-9.22845
65879.5	12.8075	10.1289		65879.5	-9.01465	-9.15047
66450.8	12.8035	10.1267		66450.8	-8.95173	-9.07314
67027	12.7997	10.1246		67027	-8.8944	-8.99643
67608.3	12.7954	10.1224		67608.3	-8.84085	-8.92035
68194.6	12.7919	10.1203		68194.6	-8.77289	-8.8449
68786	12.7888	10.1183		68786	-8.71627	-8.77006
69382.5	12.7848	10.1163		69382.5	-8.65424	-8.69584
69984.2	12.7816	10.1143		69984.2	-8.59893	-8.62223
70591.1	12.778	10.1124		70591.1	-8.53763	-8.54922
71203.3	12.7739	10.1105		71203.3	-8.48841	-8.47681
71820.8	12.7707	10.1086		71820.8	-8.43226	-8.405
72443.6	12.7672	10.1067		72443.6	-8.37104	-8.33378
73071.8	12.7643	10.1049		73071.8	-8.3172	-8.26314
73705.5	12.7611	10.1031		73705.5	-8.25568	-8.19309
74344.7	12.7571	10.1014		74344.7	-8.20872	-8.12362
74989.4	12.7539	10.0996		74989.4	-8.15255	-8.05472
75639.7	12.7511	10.0979		75639.7	-8.09937	-7.98639
76295.7	12.7476	10.0963		76295.7	-8.04358	-7.91862
76957.3	12.7449	10.0946		76957.3	-7.98978	-7.85142
77624.7	12.7416	10.093		77624.7	-7.94046	-7.78477
78297.9	12.7381	10.0914		78297.9	-7.89146	-7.71867
78976.9	12.7354	10.0899		78976.9	-7.83849	-7.65312
79661.8	12.7324	10.0883		79661.8	-7.78379	-7.58812
80352.6	12.7296	10.0868		80352.6	-7.73748	-7.52366
81049.4	12.7266	10.0854		81049.4	-7.6894	-7.45973
81752.3	12.723	10.0839		81752.3	-7.63456	-7.39633
82461.3	12.72	10.0825		82461.3	-7.59277	-7.33346
83176.4	12.7165	10.0811		83176.4	-7.5429	-7.27111
83897.7	12.7147	10.0797		83897.7	-7.49446	-7.20929
84625.3	12.7115	10.0783		84625.3	-7.44493	-7.14797
85359.1	12.7095	10.077		85359.1	-7.40188	-7.08717
86099.4	12.7064	10.0757		86099.4	-7.35367	-7.02688
86846	12.703	10.0744		86846	-7.30777	-6.96709
87599.2	12.7004	10.0731		87599.2	-7.26398	-6.9078
88358.8	12.6974	10.0719		88358.8	-7.21311	-6.849
89125.1	12.6953	10.0706		89125.1	-7.16895	-6.79069
89898	12.6926	10.0694		89898	-7.12487	-6.73288
90677.6	12.6901	10.0683		90677.6	-7.08409	-6.67554
91464	12.6875	10.0671		91464	-7.04034	-6.61869
92257.1	12.6851	10.066		92257.1	-6.99529	-6.56231
93057.2	12.6828	10.0648		93057.2	-6.95678	-6.50641
93864.2	12.6801	10.0637		93864.2	-6.9119	-6.45097
94678.2	12.6771	10.0626		94678.2	-6.86763	-6.396
95499.3	12.675	10.0616		95499.3	-6.8258	-6.34149
96327.4	12.6723	10.0605		96327.4	-6.78957	-6.28743
97162.8	12.6703	10.0595		97162.8	-6.75344	-6.23383
98005.4	12.668	10.0585		98005.4	-6.70956	-6.18068
98855.3	12.6653	10.0575		98855.3	-6.67345	-6.12798
99712.6	12.6627	10.0565		99712.6	-6.63433	-6.07572
100577	12.6609	10.0555		100577	-6.59774	-6.0239
101450	12.6581	10.0546		101450	-6.55875	-5.97252
102329	12.656	10.0536		102329	-6.52249	-5.92157
103217	12.6531	10.0527		103217	-6.48199	-5.87105
104112	12.6512	10.0518		104112	-6.44832	-5.82095
105015	12.6491	10.0509		105015	-6.40849	-5.77127
105925	12.6467	10.0501		105925	-6.37196	-5.72202
106844	12.6441	10.0492		106844	-6.33157	-5.67318
107771	12.6418	10.0484		107771	-6.30236	-5.62475
108705	12.6397	10.0476		108705	-6.26462	-5.57673
109648	12.6372	10.0467		109648	-6.22638	-5.52912
110599	12.6358	10.0459		110599	-6.19635	-5.4819
111558	12.6332	10.0452		111558	-6.16011	-5.43509
112525	12.6311	10.0444		112525	-6.12537	-5.38867
113501	12.6286	10.0436		113501	-6.09549	-5.34265
114485	12.6271	10.0429		114485	-6.0623	-5.29701
115478	12.6248	10.0422		115478	-6.02817	-5.25176
116480	12.6225	10.0414		116480	-5.99877	-5.20689
117490	12.6208	10.0407		117490	-5.96796	-5.16241
118509	12.619	10.04		118509	-5.93176	-5.1183
119536	12.6165	10.0393		119536	-5.9028	-5.07456
120573	12.6145	10.0387		120573	-5.87282	-5.03119
121619	12.6124	10.038		121619	-5.84376	-4.98819
122673	12.6101	10.0374		122673	-5.80753	-4.94556
123737	12.609	10.0367		123737	-5.78265	-4.90328
124810	12.6058	10.0361		124810	-5.7529	-4.86137
125893	12.6044	10.0355		125893	-5.72351	-4.81981
126984	12.602	10.0349		126984	-5.69384	-4.7786
128086	12.6	10.0343		128086	-5.66339	-4.73775
129196	12.5986	10.0337		129196	-5.6353	-4.69724
130317	12.5964	10.0331		130317	-5.60518	-4.65707
131447	12.594	10.0326		131447	-5.58147	-4.61724
132587	12.5925	10.032		132587	-5.55356	-4.57776
133737	12.5905	10.0315		133737	-5.52983	-4.53861
134896	12.5881	10.0309		134896	-5.50218	-4.49979
136066	12.5863	10.0304		136066	-5.47747	-4.4613
137246	12.5841	10.0299		137246	-5.45318	-4.42314
138436	12.5823	10.0294		138436	-5.42551	-4.3853
139637	12.58	10.0289		139637	-5.39978	-4.34779
140848	12.5786	10.0284		140848	-5.37035	-4.31059
142069	12.5763	10.0279		142069	-5.35178	-4.27371
143301	12.5742	10.0274		143301	-5.32702	-4.23715
144544	12.5719	10.0269		144544	-5.30078	-4.20089
145797	12.5701	10.0265		145797	-5.27861	-4.16495
147062	12.5694	10.026		147062	-5.25313	-4.12931
148337	12.5664	10.0256		148337	-5.22776	-4.09397
149624	12.5646	10.0251		149624	-5.20676	-4.05894
150921	12.5631	10.0247		150921	-5.185	-4.0242
152230	12.5611	10.0243		152230	-5.16577	-3.98977
153550	12.5594	10.0239		153550	-5.14031	-3.95562
154882	12.5573	10.0235		154882	-5.12065	-3.92177
156225	12.5555	10.0231		156225	-5.10166	-3.8882
157580	12.5541	10.0227		157580	-5.07733	-3.85492
158946	12.5517	10.0223		158946	-5.05989	-3.82193
160325	12.5501	10.0219		160325	-5.04355	-3.78921
161715	12.5479	10.0215		161715	-5.0207	-3.75678
163117	12.5456	10.0212		163117	-5.00207	-3.72462
164532	12.5439	10.0208		164532	-4.98184	-3.69274
165959	12.5426	10.0204		165959	-4.96577	-3.66113
167398	12.54	10.0201		167398	-4.94139	-3.62978
168850	12.5384	10.0198		168850	-4.92717	-3.59871
170314	12.5366	10.0194		170314	-4.90626	-3.5679
171791	12.5348	10.0191		171791	-4.88989	-3.53736
173281	12.5328	10.0188		173281	-4.87344	-3.50708
174783	12.5308	10.0184		174783	-4.85414	-3.47705
176299	12.5289	10.0181		176299	-4.84046	-3.44729
177828	12.5268	10.0178		177828	-4.81861	-3.41777
179370	12.5248	10.0175		179370	-4.80474	-3.38851
180926	12.5229	10.0172		180926	-4.79061	-3.3595
182495	12.5208	10.0169		182495	-4.77885	-3.33074
184077	12.5187	10.0166		184077	-4.75895	-3.30222
185674	12.517	10.0163		185674	-4.74309	-3.27395
187284	12.5145	10.0161		187284	-4.72276	-3.24592
188908	12.5128	10.0158		188908	-4.71188	-3.21813
190546	12.5111	10.0155		190546	-4.69979	-3.19058
192199	12.509	10.0153		192199	-4.68524	-3.16326
193865	12.5064	10.015		193865	-4.66775	-3.13618
195546	12.504	10.0147		195546	-4.65487	-3.10933
197242	12.5023	10.0145		197242	-4.63966	-3.08271
198953	12.5003	10.0142		198953	-4.6273	-3.05632
200678	12.4979	10.014		200678	-4.61647	-3.03015
202418	12.4965	10.0138		202418	-4.6028	-3.00421
204174	12.4941	10.0135		204174	-4.58846	-2.97849
205944	12.4917	10.0133		205944	-4.57364	-2.95299
207730	12.4899	10.0131		207730	-4.56341	-2.92771
209532	12.4879	10.0128		209532	-4.54631	-2.90265
211349	12.486	10.0126		211349	-4.53706	-2.8778
213182	12.484	10.0124		213182	-4.52435	-2.85317
215030	12.4824	10.0122		215030	-4.51616	-2.82874
216895	12.4802	10.012		216895	-4.50397	-2.80453
218776	12.4778	10.0118		218776	-4.48743	-2.78052
220673	12.4759	10.0116		220673	-4.47665	-2.75672
222587	12.4736	10.0114		222587	-4.4703	-2.73312
224517	12.4715	10.0112		224517	-4.45706	-2.70973
226464	12.4693	10.011		226464	-4.44668	-2.68654
228428	12.4669	10.0108		228428	-4.43152	-2.66354
230409	12.4646	10.0106		230409	-4.42856	-2.64075
232407	12.4628	10.0104		232407	-4.42342	-2.61815
234423	12.4603	10.0103		234423	-4.41216	-2.59574
236456	12.4585	10.0101		236456	-4.40366	-2.57353
238506	12.4566	10.0099		238506	-4.38941	-2.5515
240575	12.4545	10.0098		240575	-4.3843	-2.52967
242661	12.4523	10.0096		242661	-4.37738	-2.50802
244765	12.4496	10.0094		244765	-4.36815	-2.48656
246888	12.4474	10.0093		246888	-4.36073	-2.46529
249029	12.4451	10.0091		249029	-4.35462	-2.44419
251189	12.4433	10.009		251189	-4.34435	-2.42328
253367	12.4404	10.0088		253367	-4.3358	-2.40255
255564	12.4381	10.0086		255564	-4.32871	-2.382
257780	12.4361	10.0085		257780	-4.32123	-2.36162
260016	12.4337	10.0084		260016	-4.31454	-2.34142
262271	12.4309	10.0082		262271	-4.30977	-2.32139
264545	12.429	10.0081		264545	-4.30399	-2.30153
266839	12.4266	10.0079		266839	-4.29668	-2.28185
269153	12.424	10.0078		269153	-4.29005	-2.26234
271488	12.4221	10.0077		271488	-4.28247	-2.24299
273842	12.4191	10.0075		273842	-4.27985	-2.22381
276217	12.4158	10.0074		276217	-4.27572	-2.20479
278612	12.413	10.0073		278612	-4.27105	-2.18594
281028	12.4108	10.0072		281028	-4.26567	-2.16725
283465	12.4086	10.007		283465	-4.25452	-2.14872
285924	12.4059	10.0069		285924	-4.25492	-2.13036
288403	12.4038	10.0068		288403	-4.24612	-2.11214
290904	12.4013	10.0067		290904	-4.24296	-2.09409
293427	12.3988	10.0066		293427	-4.23757	-2.07619
295972	12.3957	10.0065		295972	-4.23494	-2.05845
298538	12.3938	10.0063		298538	-4.23552	-2.04086
301127	12.3912	10.0062		301127	-4.2238	-2.02342
303739	12.3885	10.0061		303739	-4.22581	-2.00613
306373	12.3861	10.006		306373	-4.22509	-1.98899
309030	12.3833	10.0059		309030	-4.21542	-1.972
311709	12.3809	10.0058		311709	-4.21646	-1.95516
314413	12.3776	10.0057		314413	-4.21019	-1.93846
317139	12.3756	10.0056		317139	-4.21139	-1.9219
319890	12.3725	10.0055		319890	-4.20728	-1.90549
322664	12.3699	10.0054		322664	-4.20095	-1.88922
325462	12.3675	10.0053		325462	-4.20518	-1.87308
328284	12.3647	10.0053		328284	-4.19929	-1.85709
331131	12.362	10.0052		331131	-4.20162	-1.84124
334003	12.3594	10.0051		334003	-4.19606	-1.82552
336899	12.3569	10.005		336899	-4.19502	-1.80994
339821	12.3542	10.0049		339821	-4.19355	-1.7945
342768	12.3506	10.0048		342768	-4.19005	-1.77918
345740	12.3483	10.0047		345740	-4.18792	-1.764
348739	12.3457	10.0047		348739	-4.18894	-1.74895
351763	12.3428	10.0046		351763	-4.18683	-1.73403
354813	12.3403	10.0045		354813	-4.18665	-1.71924
357890	12.3367	10.0044		357890	-4.18809	-1.70458
360994	12.3344	10.0044		360994	-4.18819	-1.69005
364125	12.3312	10.0043		364125	-4.18654	-1.67564
367282	12.3285	10.0042		367282	-4.18854	-1.66135
370467	12.3257	10.0041		370467	-4.18677	-1.64719
373680	12.3219	10.0041		373680	-4.1863	-1.63315
376921	12.3195	10.004		376921	-4.18538	-1.61923
380189	12.3168	10.0039		380189	-4.18886	-1.60544
383486	12.3136	10.0039		383486	-4.18884	-1.59176
386812	12.3108	10.0038		386812	-4.18824	-1.5782
390167	12.3072	10.0037		390167	-4.19143	-1.56476
393550	12.3044	10.0037		393550	-4.1898	-1.55143
396963	12.3014	10.0036		396963	-4.19237	-1.53822
400405	12.2983	10.0035		400405	-4.19225	-1.52513
403878	12.295	10.0035		403878	-4.19815	-1.51215
407380	12.2926	10.0034		407380	-4.19824	-1.49928
410913	12.2893	10.0034		410913	-4.20032	-1.48652
414477	12.286	10.0033		414477	-4.19619	-1.47387
418071	12.2831	10.0033		418071	-4.20355	-1.46133
421697	12.2794	10.0032		421697	-4.20576	-1.44891
425353	12.2762	10.0031		425353	-4.20461	-1.43659
429042	12.2735	10.0031		429042	-4.21096	-1.42437
432763	12.2698	10.003		432763	-4.21338	-1.41226
436516	12.2667	10.003		436516	-4.21315	-1.40026
440301	12.2634	10.0029		440301	-4.2152	-1.38836
444120	12.2598	10.0029		444120	-4.21943	-1.37657
447971	12.2565	10.0028		447971	-4.21994	-1.36488
451856	12.2537	10.0028		451856	-4.22348	-1.35328
455774	12.2506	10.0027		455774	-4.22856	-1.34179
459727	12.2467	10.0027		459727	-4.23074	-1.3304
463714	12.2431	10.0027		463714	-4.23094	-1.31911
467735	12.24	10.0026		467735	-4.2339	-1.30792
471791	12.2362	10.0026		471791	-4.24144	-1.29682
475883	12.2325	10.0025		475883	-4.24456	-1.28582
480010	12.2301	10.0025		480010	-4.25001	-1.27492
484172	12.2266	10.0024		484172	-4.25157	-1.26411
488371	12.2225	10.0024		488371	-4.25174	-1.2534
492606	12.219	10.0024		492606	-4.25752	-1.24278
496878	12.2151	10.0023		496878	-4.26437	-1.23225
501187	12.2119	10.0023		501187	-4.26817	-1.22181
505534	12.2081	10.0022		505534	-4.26852	-1.21147
509918	12.2046	10.0022		509918	-4.27468	-1.20121
514340	12.201	10.0022		514340	-4.28127	-1.19105
518800	12.1976	10.0021		518800	-4.28225	-1.18097
523299	12.1933	10.0021		523299	-4.2882	-1.17098
527837	12.1898	10.0021		527837	-4.29381	-1.16108
532415	12.1859	10.002		532415	-4.29702	-1.15126
537032	12.1821	10.002		537032	-4.30361	-1.14153
541689	12.1785	10.002		541689	-4.30599	-1.13189
546387	12.1746	10.0019		546387	-4.31333	-1.12233
551125	12.1707	10.0019		551125	-4.31446	-1.11285
555904	12.1674	10.0019		555904	-4.32053	-1.10345
560725	12.1633	10.0018		560725	-4.32865	-1.09414
565588	12.1593	10.0018		565588	-4.33429	-1.08491
570493	12.1558	10.0018		570493	-4.33473	-1.07576
575440	12.1519	10.0017		575440	-4.33978	-1.06669
580430	12.1473	10.0017		580430	-4.34839	-1.0577
585464	12.1434	10.0017		585464	-4.35504	-1.04879
590541	12.1395	10.0016		590541	-4.35978	-1.03996
595662	12.1354	10.0016		595662	-4.36226	-1.0312
600828	12.1315	10.0016		600828	-4.37062	-1.02252
606038	12.1274	10.0016		606038	-4.37662	-1.01392
611294	12.1237	10.0015		611294	-4.38307	-1.00539
616595	12.1194	10.0015		616595	-4.38645	-0.996942
621942	12.1151	10.0015		621942	-4.39638	-0.988564
627336	12.1109	10.0015		627336	-4.40003	-0.98026
632776	12.107	10.0014		632776	-4.40363	-0.972029
638263	12.1026	10.0014		638263	-4.41458	-0.96387
643799	12.0985	10.0014		643799	-4.41678	-0.955783
649382	12.0943	10.0014		649382	-4.42452	-0.947767
655013	12.0903	10.0013		655013	-4.43258	-0.939822
660693	12.086	10.0013		660693	-4.43596	-0.931947
666423	12.0811	10.0013		666423	-4.44328	-0.924141
672202	12.0772	10.0013		672202	-4.44552	-0.916404
678032	12.0725	10.0013		678032	-4.45596	-0.908736
683912	12.0684	10.0012		683912	-4.46379	-0.901135
689843	12.064	10.0012		689843	-4.47241	-0.893601
695825	12.0594	10.0012		695825	-4.47697	-0.886134
701859	12.0551	10.0012		701859	-4.48316	-0.878733
707946	12.0503	10.0012		707946	-4.48507	-0.871397
714085	12.0459	10.0011		714085	-4.49267	-0.864126
720278	12.0414	10.0011		720278	-4.50135	-0.85692
726524	12.0368	10.0011		726524	-4.50985	-0.849778
732825	12.0321	10.0011		732825	-4.52109	-0.842699
739180	12.0274	10.0011		739180	-4.52625	-0.835682
745590	12.0227	10.001		745590	-4.53546	-0.828728
752056	12.018	10.001		752056	-4.53832	-0.821836
758578	12.0135	10.001		758578	-4.54643	-0.815005
765156	12.0091	10.001		765156	-4.55183	-0.808234
771792	12.004	10.001		771792	-4.56397	-0.801524
778485	11.9995	10.001		778485	-4.56777	-0.794874
785236	11.9944	10.0009		785236	-4.57459	-0.788283
792045	11.9896	10.0009		792045	-4.58547	-0.78175
798914	11.985	10.0009		798914	-4.59108	-0.775276
805842	11.9801	10.0009		805842	-4.59642	-0.76886
812831	11.9751	10.0009		812831	-4.60404	-0.762501
819879	11.9703	10.0009		819879	-4.60916	-0.756199
826990	11.9655	10.0009		826990	-4.61588	-0.749953
834161	11.9601	10.0008		834161	-4.62351	-0.743763
841395	11.9552	10.0008		841395	-4.63288	-0.737628
848692	11.9506	10.0008		848692	-4.64099	-0.731549
856052	11.9453	10.0008		856052	-4.6471	-0.725524
863475	11.9403	10.0008		863475	-4.65428	-0.719553
870964	11.9355	10.0008		870964	-4.66379	-0.713635
878517	11.9303	10.0008		878517	-4.67086	-0.707771
886135	11.9256	10.0008		886135	-4.67722	-0.70196
893820	11.9201	10.0007		893820	-4.68576	-0.696201
901571	11.9148	10.0007		901571	-4.69703	-0.690493
909390	11.9094	10.0007		909390	-4.70223	-0.684838
917276	11.9041	10.0007		917276	-4.70935	-0.679233
925231	11.8985	10.0007		925231	-4.71351	-0.673679
933254	11.894	10.0007		933254	-4.72329	-0.668175
941348	11.8887	10.0007		941348	-4.7316	-0.662721
949511	11.8828	10.0007		949511	-4.73844	-0.657316
957745	11.878	10.0006		957745	-4.74716	-0.651961
966051	11.8723	10.0006		966051	-4.75343	-0.646653
974429	11.8667	10.0006		974429	-4.76305	-0.641395
982879	11.8614	10.0006		982879	-4.76918	-0.636184
991402	11.8562	10.0006		991402	-4.77531	-0.63102
1000000	11.8509	10.0006		1000000	-4.7847	-0.625903
1000000	11.4075	10.0006		1000000	-4.51734	-0.625903
1.00577e+06	11.4116	10.0006		1.00577e+06	-4.32537	-0.622518
1.01158e+06	11.4164	10.0006		1.01158e+06	-4.36624	-0.619154
1.01742e+06	11.374	10.0006		1.01742e+06	-4.53711	-0.61581
1.02329e+06	11.3568	10.0006		1.02329e+06	-4.45003	-0.612486
1.0292e+06	11.3754	10.0006		1.0292e+06	-4.53106	-0.609183
1.03514e+06	11.404	10.0006		1.03514e+06	-4.5291	-0.605899
1.04112e+06	11.3637	10.0006		1.04112e+06	-4.41215	-0.602636
1.04713e+06	11.3427	10.0005		1.04713e+06	-4.48176	-0.599393
1.05317e+06	11.3174	10.0005		1.05317e+06	-4.36015	-0.59617
1.05925e+06	11.3562	10.0005		1.05925e+06	-4.46445	-0.592967
1.06537e+06	11.3271	10.0005		1.06537e+06	-4.33857	-0.589783
1.07152e+06	11.342	10.0005		1.07152e+06	-4.64192	-0.586618
1.07771e+06	11.3322	10.0005		1.07771e+06	-4.56236	-0.583474
1.08393e+06	11.3255	10.0005		1.08393e+06	-4.5709	-0.580348
1.09018e+06	11.3378	10.0005		1.09018e+06	-4.47383	-0.577242
1.09648e+06	11.326	10.0005		1.09648e+06	-4.63836	-0.574154
1.10281e+06	11.3127	10.0005		1.10281e+06	-4.61996	-0.571086
1.10917e+06	11.3396	10.0005		1.10917e+06	-4.61768	-0.568037
1.11558e+06	11.2668	10.0005		1.11558e+06	-4.45653	-0.565007
1.12202e+06	11.252	10.0005		1.12202e+06	-4.4971	-0.561995
1.1285e+06	11.2528	10.0005		1.1285e+06	-4.75865	-0.559002
1.13501e+06	11.3063	10.0005		1.13501e+06	-4.44318	-0.556027
1.14156e+06	11.2826	10.0005		1.14156e+06	-4.74621	-0.553071
1.14815e+06	11.313	10.0005		1.14815e+06	-4.61553	-0.550133
1.15478e+06	11.291	10.0005		1.15478e+06	-4.49511	-0.547214
1.16145e+06	11.3276	10.0005		1.16145e+06	-4.56423	-0.544312
1.16815e+06	11.287	10.0004		1.16815e+06	-4.79313	-0.541429
1.1749e+06	11.2817	10.0004		1.1749e+06	-4.82079	-0.538563
1.18168e+06	11.2479	10.0004		1.18168e+06	-4.5416	-0.535715
1.1885e+06	11.2363	10.0004		1.1885e+06	-4.85852	-0.532885
1.19536e+06	11.2534	10.0004		1.19536e+06	-4.64457	-0.530073
1.20226e+06	11.2588	10.0004		1.20226e+06	-4.84306	-0.527278
1.20921e+06	11.2951	10.0004		1.20921e+06	-4.49418	-0.524501
1.21619e+06	11.2283	10.0004		1.21619e+06	-4.80213	-0.521741
1.22321e+06	11.2495	10.0004		1.22321e+06	-4.50646	-0.518999
1.23027e+06	11.2769	10.0004		1.23027e+06	-4.67172	-0.516273
1.23737e+06	11.2536	10.0004		1.23737e+06	-4.72171	-0.513565
1.24451e+06	11.246	10.0004		1.24451e+06	-4.86715	-0.510874
1.2517e+06	11.2482	10.0004		1.2517e+06	-4.62875	-0.5082
1.25893e+06	11.2346	10.0004		1.25893e+06	-4.68773	-0.505542
1.26619e+06	11.2298	10.0004		1.26619e+06	-4.68889	-0.502901
1.2735e+06	11.2312	10.0004		1.2735e+06	-4.74214	-0.500277
1.28086e+06	11.2403	10.0004		1.28086e+06	-4.75537	-0.49767
1.28825e+06	11.221	10.0004		1.28825e+06	-4.76968	-0.495079
1.29569e+06	11.2424	10.0004		1.29569e+06	-4.89361	-0.492504
1.30317e+06	11.1552	10.0004		1.30317e+06	-4.74335	-0.489946
1.31069e+06	11.1582	10.0004		1.31069e+06	-4.64785	-0.487404
1.31826e+06	11.1716	10.0004		1.31826e+06	-4.55821	-0.484878
1.32587e+06	11.1723	10.0004		1.32587e+06	-4.62486	-0.482368
1.33352e+06	11.1766	10.0004		1.33352e+06	-4.57481	-0.479874
1.34122e+06	11.131	10.0003		1.34122e+06	-4.75932	-0.477396
1.34896e+06	11.1453	10.0003		1.34896e+06	-4.66452	-0.474934
1.35675e+06	11.1575	10.0003		1.35675e+06	-4.76669	-0.472487
1.36458e+06	11.1783	10.0003		1.36458e+06	-4.7845	-0.470057
1.37246e+06	11.1686	10.0003		1.37246e+06	-4.85383	-0.467641
1.38038e+06	11.1619	10.0003		1.38038e+06	-4.80706	-0.465242
1.38835e+06	11.1297	10.0003		1.38835e+06	-4.71591	-0.462857
1.39637e+06	11.1559	10.0003		1.39637e+06	-4.78825	-0.460488
1.40443e+06	11.1292	10.0003		1.40443e+06	-4.91749	-0.458135
1.41254e+06	11.127	10.0003		1.41254e+06	-4.88795	-0.455796
1.42069e+06	11.138	10.0003		1.42069e+06	-4.86542	-0.453473
1.42889e+06	11.16	10.0003		1.42889e+06	-4.98507	-0.451164
1.43714e+06	11.1573	10.0003		1.43714e+06	-4.79029	-0.448871
1.44544e+06	11.173	10.0003		1.44544e+06	-5.08319	-0.446592
1.45378e+06	11.1685	10.0003		1.45378e+06	-4.83453	-0.444329
1.46218e+06	11.1596	10.0003		1.46218e+06	-4.90898	-0.44208
1.47062e+06	11.1472	10.0003		1.47062e+06	-4.99253	-0.439845
1.47911e+06	11.1446	10.0003		1.47911e+06	-4.95552	-0.437625
1.48765e+06	11.1547	10.0003		1.48765e+06	-5.14613	-0.43542
1.49624e+06	11.1294	10.0003		1.49624e+06	-5.01481	-0.433229
1.50487e+06	11.1521	10.0003		1.50487e+06	-5.09168	-0.431052
1.51356e+06	11.1356	10.0003		1.51356e+06	-5.07692	-0.42889
1.5223e+06	11.1499	10.0003		1.5223e+06	-4.90159	-0.426742
1.53109e+06	11.1199	10.0003		1.53109e+06	-5.01874	-0.424608
1.53993e+06	11.1294	10.0003		1.53993e+06	-4.99269	-0.422488
1.54882e+06	11.1224	10.0003		1.54882e+06	-4.96156	-0.420383
1.55776e+06	11.1425	10.0003		1.55776e+06	-5.08209	-0.418291
1.56675e+06	11.1196	10.0003		1.56675e+06	-5.13412	-0.416213
1.5758e+06	11.1065	10.0003		1.5758e+06	-5.08583	-0.414148
1.58489e+06	11.1247	10.0003		1.58489e+06	-5.17351	-0.412098
1.59404e+06	11.1312	10.0003		1.59404e+06	-5.21472	-0.410061
1.60325e+06	11.0992	10.0003		1.60325e+06	-4.93814	-0.408037
1.6125e+06	11.1139	10.0003		1.6125e+06	-5.09104	-0.406028
1.62181e+06	11.1151	10.0002		1.62181e+06	-5.15089	-0.404031
1.63117e+06	11.1006	10.0002		1.63117e+06	-5.08274	-0.402048
1.64059e+06	11.1037	10.0002		1.64059e+06	-5.15183	-0.400079
1.65006e+06	11.0855	10.0002		1.65006e+06	-5.14781	-0.398122
1.65959e+06	11.0717	10.0002		1.65959e+06	-5.21391	-0.396179
1.66917e+06	11.0742	10.0002		1.66917e+06	-5.18773	-0.394249
1.6788e+06	11.053	10.0002		1.6788e+06	-5.13764	-0.392332
1.6885e+06	11.0695	10.0002		1.6885e+06	-5.29425	-0.390428
1.69824e+06	11.0863	10.0002		1.69824e+06	-5.24151	-0.388537
1.70805e+06	11.068	10.0002		1.70805e+06	-5.2335	-0.386659
1.71791e+06	11.0716	10.0002		1.71791e+06	-5.26309	-0.384793
1.72783e+06	11.0539	10.0002		1.72783e+06	-5.27817	-0.382941
1.7378e+06	11.0659	10.0002		1.7378e+06	-5.30059	-0.381101
1.74783e+06	11.0785	10.0002		1.74783e+06	-5.32334	-0.379274
1.75792e+06	11.0779	10.0002		1.75792e+06	-5.26088	-0.377459
1.76807e+06	11.0325	10.0002		1.76807e+06	-5.27955	-0.375657
1.77828e+06	11.0539	10.0002		1.77828e+06	-5.23248	-0.373867
1.78855e+06	11.0429	10.0002		1.78855e+06	-5.21372	-0.372089
1.79887e+06	11.0208	10.0002		1.79887e+06	-5.3518	-0.370324
1.80926e+06	11.0671	10.0002		1.80926e+06	-5.26219	-0.368572
1.8197e+06	11.0593	10.0002		1.8197e+06	-5.32308	-0.366831
1.83021e+06	11.0638	10.0002		1.83021e+06	-5.22178	-0.365103
1.84077e+06	11.0458	10.0002		1.84077e+06	-5.41652	-0.363386
1.8514e+06	11.0201	10.0002		1.8514e+06	-5.2896	-0.361682
1.86209e+06	11.0491	10.0002		1.86209e+06	-5.32443	-0.35999
1.87284e+06	11.0254	10.0002		1.87284e+06	-5.31016	-0.358309
1.88365e+06	11.0098	10.0002		1.88365e+06	-5.3305	-0.356641
1.89452e+06	11.0127	10.0002		1.89452e+06	-5.39008	-0.354984
1.90546e+06	11.0214	10.0002		1.90546e+06	-5.23033	-0.353339
1.91646e+06	11.0252	10.0002		1.91646e+06	-5.48525	-0.351706
1.92752e+06	11.0238	10.0002		1.92752e+06	-5.334	-0.350084
1.93865e+06	11.0238	10.0002		1.93865e+06	-5.41789	-0.348474
1.94984e+06	11.009	10.0002		1.94984e+06	-5.40285	-0.346876
1.9611e+06	11.0077	10.0002		1.9611e+06	-5.47063	-0.345289
1.97242e+06	11.0073	10.0002		1.97242e+06	-5.55417	-0.343713
1.98381e+06	10.9783	10.0002		1.98381e+06	-5.49507	-0.342149
1.99526e+06	10.9734	10.0002		1.99526e+06	-5.23398	-0.340597
2.00678e+06	10.9928	10.0002		2.00678e+06	-5.38297	-0.339055
2.01837e+06	10.9882	10.0002		2.01837e+06	-5.38273	-0.337525
2.03002e+06	10.9823	10.0002		2.03002e+06	-5.47397	-0.336006
2.04174e+06	10.9886	10.0002		2.04174e+06	-5.48005	-0.334498
2.05353e+06	10.986	10.0002		2.05353e+06	-5.38622	-0.333001
2.06538e+06	10.9813	10.0002		2.06538e+06	-5.49126	-0.331515
2.0773e+06	10.9572	10.0002		2.0773e+06	-5.37548	-0.33004
2.0893e+06	10.9753	10.0002		2.0893e+06	-5.53113	-0.328576
2.10136e+06	10.9802	10.0002		2.10136e+06	-5.39851	-0.327123
2.11349e+06	10.9515	10.0002		2.11349e+06	-5.40093	-0.325681
2.12569e+06	10.9542	10.0002		2.12569e+06	-5.42731	-0.32425
2.13796e+06	10.959	10.0002		2.13796e+06	-5.45806	-0.322829
2.1503e+06	10.9601	10.0002		2.1503e+06	-5.37	-0.321419
2.16272e+06	10.9451	10.0002		2.16272e+06	-5.53811	-0.32002
2.1752e+06	10.9595	10.0002		2.1752e+06	-5.49952	-0.318631
2.18776e+06	10.9678	10.0002		2.18776e+06	-5.46111	-0.317253
2.20039e+06	10.959	10.0002		2.20039e+06	-5.57915	-0.315886
2.21309e+06	10.9482	10.0002		2.21309e+06	-5.47092	-0.314528
2.22587e+06	10.9428	10.0001		2.22587e+06	-5.49773	-0.313182
2.23872e+06	10.9196	10.0001		2.23872e+06	-5.46554	-0.311845
2.25165e+06	10.9341	10.0001		2.25165e+06	-5.55022	-0.310519
2.26464e+06	10.9349	10.0001		2.26464e+06	-5.57367	-0.309204
2.27772e+06	10.9247	10.0001		2.27772e+06	-5.5427	-0.307898
2.29087e+06	10.9139	10.0001		2.29087e+06	-5.48112	-0.306603
2.30409e+06	10.9292	10.0001		2.30409e+06	-5.41162	-0.305318
2.31739e+06	10.9139	10.0001		2.31739e+06	-5.51237	-0.304043
2.33077e+06	10.9177	10.0001		2.33077e+06	-5.41696	-0.302778
2.34423e+06	10.9293	10.0001		2.34423e+06	-5.38589	-0.301523
2.35776e+06	10.9117	10.0001		2.35776e+06	-5.53941	-0.300278
2.37137e+06	10.9093	10.0001		2.37137e+06	-5.53908	-0.299043
2.38506e+06	10.9019	10.0001		2.38506e+06	-5.47931	-0.297818
2.39883e+06	10.8986	10.0001		2.39883e+06	-5.5655	-0.296603
2.41268e+06	10.9126	10.0001		2.41268e+06	-5.50743	-0.295398
2.42661e+06	10.9226	10.0001		2.42661e+06	-5.50854	-0.294202
2.44062e+06	10.8967	10.0001		2.44062e+06	-5.5161	-0.293016
2.45471e+06	10.8843	10.0001		2.45471e+06	-5.50713	-0.29184
2.46888e+06	10.8869	10.0001		2.46888e+06	-5.61906	-0.290674
2.48313e+06	10.8776	10.0001		2.48313e+06	-5.47964	-0.289517
2.49747e+06	10.8634	10.0001		2.49747e+06	-5.54523	-0.28837
2.51189e+06	10.8836	10.0001		2.51189e+06	-5.50916	-0.287232
2.52639e+06	10.8742	10.0001		2.52639e+06	-5.48883	-0.286104
2.54097e+06	10.8727	10.0001		2.54097e+06	-5.57556	-0.284985
2.55564e+06	10.8857	10.0001		2.55564e+06	-5.51403	-0.283876
2.5704e+06	10.8606	10.0001		2.5704e+06	-5.50411	-0.282776
2.58523e+06	10.8644	10.0001		2.58523e+06	-5.54326	-0.281686
2.60016e+06	10.886	10.0001		2.60016e+06	-5.4112	-0.280605
2.61517e+06	10.8692	10.0001		2.61517e+06	-5.49022	-0.279533
2.63027e+06	10.8515	10.0001		2.63027e+06	-5.55946	-0.27847
2.64545e+06	10.8643	10.0001		2.64545e+06	-5.56855	-0.277417
2.66073e+06	10.8474	10.0001		2.66073e+06	-5.59505	-0.276373
2.67609e+06	10.8349	10.0001		2.67609e+06	-5.52503	-0.275338
2.69153e+06	10.8539	10.0001		2.69153e+06	-5.52208	-0.274312
2.70707e+06	10.8382	10.0001		2.70707e+06	-5.46429	-0.273296
2.7227e+06	10.8414	10.0001		2.7227e+06	-5.52584	-0.272288
2.73842e+06	10.8449	10.0001		2.73842e+06	-5.50756	-0.271289
2.75423e+06	10.8422	10.0001		2.75423e+06	-5.53316	-0.270299
2.77013e+06	10.8263	10.0001		2.77013e+06	-5.5092	-0.269319
2.78612e+06	10.8257	10.0001		2.78612e+06	-5.49422	-0.268347
2.80221e+06	10.8299	10.0001		2.80221e+06	-5.5542	-0.267384
2.81838e+06	10.8215	10.0001		2.81838e+06	-5.46765	-0.26643
2.83465e+06	10.838	10.0001		2.83465e+06	-5.57601	-0.265485
2.85102e+06	10.8337	10.0001		2.85102e+06	-5.4603	-0.264548
2.86748e+06	10.8198	10.0001		2.86748e+06	-5.37497	-0.263621
2.88403e+06	10.8342	10.0001		2.88403e+06	-5.48669	-0.262702
2.90068e+06	10.819	10.0001		2.90068e+06	-5.5193	-0.261792
2.91743e+06	10.8169	10.0001		2.91743e+06	-5.3942	-0.26089
2.93427e+06	10.8097	10.0001		2.93427e+06	-5.38089	-0.259997
2.95121e+06	10.808	10.0001		2.95121e+06	-5.44657	-0.259113
2.96825e+06	10.8014	10.0001		2.96825e+06	-5.53083	-0.258237
2.98538e+06	10.8108	10.0001		2.98538e+06	-5.48537	-0.25737
3.00262e+06	10.7527	10.0001		3.00262e+06	-5.43627	-0.256511
3.01995e+06	10.7553	10.0001		3.01995e+06	-5.47298	-0.255661
3.03739e+06	10.7499	10.0001		3.03739e+06	-5.42933	-0.25482
3.05492e+06	10.7476	10.0001		3.05492e+06	-5.40466	-0.253987
3.07256e+06	10.7519	10.0001		3.07256e+06	-5.43959	-0.253162
3.0903e+06	10.7384	10.0001		3.0903e+06	-5.42845	-0.252345
3.10814e+06	10.7444	10.0001		3.10814e+06	-5.41806	-0.251537
3.12608e+06	10.7552	10.0001		3.12608e+06	-5.37053	-0.250738
3.14413e+06	10.7398	10.0001		3.14413e+06	-5.41883	-0.249946
3.16228e+06	10.731	10.0001		3.16228e+06	-5.42625	-0.249163
3.18053e+06	10.7258	10.0001		3.18053e+06	-5.38998	-0.248388
3.1989e+06	10.7305	10.0001		3.1989e+06	-5.44561	-0.247622
3.21736e+06	10.7078	10.0001		3.21736e+06	-5.42801	-0.246863
3.23594e+06	10.712	10.0001		3.23594e+06	-5.44353	-0.246113
3.25462e+06	10.7221	10.0001		3.25462e+06	-5.41066	-0.245371
3.27341e+06	10.7038	10.0001		3.27341e+06	-5.39996	-0.244637
3.2923e+06	10.7131	10.0001		3.2923e+06	-5.44111	-0.243911
3.31131e+06	10.7085	10.0001		3.31131e+06	-5.38457	-0.243194
3.33043e+06	10.7046	10.0001		3.33043e+06	-5.35697	-0.242484
3.34965e+06	10.7011	10.0001		3.34965e+06	-5.36799	-0.241782
3.36899e+06	10.6844	10.0001		3.36899e+06	-5.36304	-0.241089
3.38844e+06	10.6869	10.0001		3.38844e+06	-5.31764	-0.240403
3.408e+06	10.6815	10.0001		3.408e+06	-5.37227	-0.239725
3.42768e+06	10.6878	10.0001		3.42768e+06	-5.36669	-0.239055
3.44747e+06	10.6774	10.0001		3.44747e+06	-5.34619	-0.238394
3.46737e+06	10.6749	10.0001		3.46737e+06	-5.347	-0.23774
3.48739e+06	10.673	10.0001		3.48739e+06	-5.33391	-0.237094
3.50752e+06	10.6672	10.0001		3.50752e+06	-5.37343	-0.236455
3.52777e+06	10.667	10.0001		3.52777e+06	-5.35822	-0.235825
3.54813e+06	10.6635	10.0001		3.54813e+06	-5.28555	-0.235203
3.56862e+06	10.6475	10.0001		3.56862e+06	-5.31499	-0.234588
3.58922e+06	10.6487	10.0001		3.58922e+06	-5.36111	-0.233981
3.60994e+06	10.6568	10.0001		3.60994e+06	-5.30261	-0.233382
3.63078e+06	10.6485	10.0001		3.63078e+06	-5.30563	-0.23279
3.65174e+06	10.6344	10.0001		3.65174e+06	-5.35311	-0.232206
3.67282e+06	10.6372	10.0001		3.67282e+06	-5.32487	-0.23163
3.69403e+06	10.6271	10.0001		3.69403e+06	-5.30533	-0.231062
3.71535e+06	10.6228	10.0001		3.71535e+06	-5.33561	-0.230501
3.7368e+06	10.6258	10.0001		3.7368e+06	-5.30484	-0.229948
3.75837e+06	10.6288	10.0001		3.75837e+06	-5.28532	-0.229402
3.78007e+06	10.6211	10.0001		3.78007e+06	-5.26682	-0.228865
3.80189e+06	10.6221	10.0001		3.80189e+06	-5.23976	-0.228334
3.82384e+06	10.615	10.0001		3.82384e+06	-5.25552	-0.227812
3.84592e+06	10.61	10.0001		3.84592e+06	-5.25652	-0.227296
3.86812e+06	10.602	10.0001		3.86812e+06	-5.28231	-0.226789
3.89045e+06	10.605	10.0001		3.89045e+06	-5.24833	-0.226289
3.91291e+06	10.6006	10.0001		3.91291e+06	-5.27598	-0.225796
3.9355e+06	10.5966	10.0001		3.9355e+06	-5.25816	-0.225311
3.95822e+06	10.6017	10.0001		3.95822e+06	-5.23889	-0.224833
3.98107e+06	10.5916	10.0001		3.98107e+06	-5.27015	-0.224363
4.00405e+06	10.584	10.0001		4.00405e+06	-5.22116	-0.2239
4.02717e+06	10.5847	10.0001		4.02717e+06	-5.25204	-0.223445
4.05042e+06	10.5799	10.0001		4.05042e+06	-5.23603	-0.222997
4.0738e+06	10.5745	10.0001		4.0738e+06	-5.21958	-0.222556
4.09732e+06	10.5809	10.0001		4.09732e+06	-5.25235	-0.222123
4.12098e+06	10.5623	10.0001		4.12098e+06	-5.19849	-0.221697
4.14477e+06	10.5643	10.0001		4.14477e+06	-5.23615	-0.221278
4.16869e+06	10.5566	10.0001		4.16869e+06	-5.26233	-0.220867
4.19276e+06	10.5636	10.0001		4.19276e+06	-5.21672	-0.220463
4.21697e+06	10.5509	10.0001		4.21697e+06	-5.21089	-0.220067
4.24131e+06	10.5518	10.0001		4.24131e+06	-5.22575	-0.219677
4.2658e+06	10.5452	10.0001		4.2658e+06	-5.16887	-0.219296
4.29042e+06	10.5434	10.0001		4.29042e+06	-5.17017	-0.218921
4.31519e+06	10.5464	10.0001		4.31519e+06	-5.17682	-0.218553
4.3401e+06	10.5428	10.0001		4.3401e+06	-5.18281	-0.218193
4.36516e+06	10.5384	10.0001		4.36516e+06	-5.16631	-0.21784
4.39036e+06	10.5345	10.0001		4.39036e+06	-5.21403	-0.217494
4.4157e+06	10.5262	10.0001		4.4157e+06	-5.16067	-0.217156
4.4412e+06	10.5298	10.0001		4.4412e+06	-5.15491	-0.216824
4.46684e+06	10.5217	10.0001		4.46684e+06	-5.16641	-0.2165
4.49262e+06	10.5185	10.0001		4.49262e+06	-5.15359	-0.216183
4.51856e+06	10.5128	10.0001		4.51856e+06	-5.1625	-0.215873
4.54465e+06	10.5145	10.0001		4.54465e+06	-5.14746	-0.215571
4.57088e+06	10.5136	10.0001		4.57088e+06	-5.14594	-0.215275
4.59727e+06	10.5076	10.0001		4.59727e+06	-5.16061	-0.214987
4.62381e+06	10.5006	10.0001		4.62381e+06	-5.09225	-0.214705
4.6505e+06	10.4925	10.0001		4.6505e+06	-5.10835	-0.214431
4.67735e+06	10.4928	10.0001		4.67735e+06	-5.1325	-0.214164
4.70435e+06	10.4885	10.0001		4.70435e+06	-5.1136	-0.213904
4.73151e+06	10.4902	10.0001		4.73151e+06	-5.10982	-0.213651
4.75883e+06	10.4911	10.0001		4.75883e+06	-5.10275	-0.213405
4.7863e+06	10.4771	10.0001		4.7863e+06	-5.12065	-0.213167
4.81393e+06	10.4807	10.0001		4.81393e+06	-5.12297	-0.212935
4.84172e+06	10.4762	10.0001		4.84172e+06	-5.11514	-0.21271
4.86968e+06	10.4673	10.0001		4.86968e+06	-5.10608	-0.212493
4.89779e+06	10.4656	10.0001		4.89779e+06	-5.08052	-0.212282
4.92606e+06	10.4613	10.0001		4.92606e+06	-5.06671	-0.212079
4.9545e+06	10.4644	10.0001		4.9545e+06	-5.06661	-0.211882
4.9831e+06	10.4587	10.0001		4.9831e+06	-5.07733	-0.211693
5.01187e+06	10.4582	10.0001		5.01187e+06	-5.05218	-0.21151
5.04081e+06	10.4528	10.0001		5.04081e+06	-5.0876	-0.211335
5.06991e+06	10.4579	10.0001		5.06991e+06	-5.04472	-0.211166
5.09918e+06	10.4451	10.0001		5.09918e+06	-5.0536	-0.211005
5.12861e+06	10.4483	10.0001		5.12861e+06	-5.03978	-0.210851
5.15822e+06	10.4365	10.0001		5.15822e+06	-5.00987	-0.210703
5.188e+06	10.4338	10.0001		5.188e+06	-5.05665	-0.210563
5.21795e+06	10.4312	10.0001		5.21795e+06	-4.99216	-0.210429
5.24807e+06	10.432	10.0001		5.24807e+06	-4.99955	-0.210303
5.27837e+06	10.4251	10.0001		5.27837e+06	-4.98216	-0.210183
5.30884e+06	10.4263	10.0001		5.30884e+06	-4.98566	-0.210071
5.33949e+06	10.4157	10.0001		5.33949e+06	-5.01229	-0.209965
5.37032e+06	10.4198	10.0001		5.37032e+06	-5.01188	-0.209866
5.40132e+06	10.4198	10.0001		5.40132e+06	-4.96406	-0.209775
5.4325e+06	10.4157	10.0001		5.4325e+06	-4.99959	-0.20969
5.46387e+06	10.4106	10.0001		5.46387e+06	-4.95547	-0.209612
5.49541e+06	10.4018	10.0001		5.49541e+06	-4.96883	-0.209541
5.52713e+06	10.402	10.0001		5.52713e+06	-4.96156	-0.209477
5.55904e+06	10.3969	10.0001		5.55904e+06	-4.98585	-0.20942
5.59114e+06	10.3965	10.0001		5.59114e+06	-4.93838	-0.20937
5.62341e+06	10.3916	10.0001		5.62341e+06	-4.94275	-0.209327
5.65588e+06	10.388	10.0001		5.65588e+06	-4.95481	-0.209291
5.68853e+06	10.3825	10.0001		5.68853e+06	-4.94151	-0.209262
5.72137e+06	10.3828	10.0001		5.72137e+06	-4.91891	-0.209239
5.7544e+06	10.3818	10.0001		5.7544e+06	-4.9189	-0.209224
5.78762e+06	10.3764	10.0001		5.78762e+06	-4.93354	-0.209216
5.82103e+06	10.3737	10.0001		5.82103e+06	-4.89366	-0.209214
5.85464e+06	10.3705	10.0001		5.85464e+06	-4.88657	-0.20922
5.88844e+06	10.369	10.0001		5.88844e+06	-4.91712	-0.209232
5.92243e+06	10.3635	10.0001		5.92243e+06	-4.87827	-0.209251
5.95662e+06	10.3612	10.0001		5.95662e+06	-4.90781	-0.209277
5.99101e+06	10.3587	10.0001		5.99101e+06	-4.9025	-0.209311
6.0256e+06	10.3559	10.0001		6.0256e+06	-4.89634	-0.209351
6.06038e+06	10.353	10.0001		6.06038e+06	-4.8303	-0.209398
6.09537e+06	10.3472	10.0001		6.09537e+06	-4.85614	-0.209452
6.13056e+06	10.3453	10.0001		6.13056e+06	-4.86042	-0.209513
6.16595e+06	10.3438	10.0001		6.16595e+06	-4.86378	-0.209581
6.20155e+06	10.3381	10.0001		6.20155e+06	-4.87842	-0.209655
6.23735e+06	10.3351	10.0001		6.23735e+06	-4.84501	-0.209737
6.27336e+06	10.3328	10.0001		6.27336e+06	-4.83391	-0.209826
6.30957e+06	10.3275	10.0001		6.30957e+06	-4.82335	-0.209921
6.346e+06	10.3279	10.0001		6.346e+06	-4.83608	-0.210024
6.38263e+06	10.3184	10.0001		6.38263e+06	-4.84495	-0.210134
6.41948e+06	10.3233	10.0001		6.41948e+06	-4.82643	-0.21025
6.45654e+06	10.3125	10.0001		6.45654e+06	-4.8362	-0.210374
6.49382e+06	10.317	10.0001		6.49382e+06	-4.80436	-0.210504
6.53131e+06	10.3127	10.0001		6.53131e+06	-4.82538	-0.210642
6.56901e+06	10.3104	10.0001		6.56901e+06	-4.8097	-0.210786
6.60693e+06	10.3026	10.0001		6.60693e+06	-4.82139	-0.210938
6.64508e+06	10.3017	10.0001		6.64508e+06	-4.79577	-0.211096
6.68344e+06	10.3001	10.0001		6.68344e+06	-4.79544	-0.211261
6.72202e+06	10.297	10.0001		6.72202e+06	-4.7866	-0.211434
6.76083e+06	10.2934	10.0001		6.76083e+06	-4.78425	-0.211613
6.79986e+06	10.2942	10.0001		6.79986e+06	-4.78151	-0.2118
6.83912e+06	10.2866	10.0001		6.83912e+06	-4.77306	-0.211993
6.8786e+06	10.2859	10.0001		6.8786e+06	-4.7666	-0.212193
6.91831e+06	10.2846	10.0001		6.91831e+06	-4.73764	-0.212401
6.95825e+06	10.2792	10.0001		6.95825e+06	-4.73093	-0.212615
6.99842e+06	10.2778	10.0001		6.99842e+06	-4.73834	-0.212837
7.03882e+06	10.2771	10.0001		7.03882e+06	-4.71608	-0.213066
7.07946e+06	10.2669	10.0001		7.07946e+06	-4.70284	-0.213301
7120328	10.2652	10.0001		7120328	-4.72113	-0.213544
7.16143e+06	10.2684	10.0001		7.16143e+06	-4.73644	-0.213794
7.20278e+06	10.2586	10.0001		7.20278e+06	-4.69811	-0.214051
7.24436e+06	10.2596	10.0001		7.24436e+06	-4.71437	-0.214315
7.28618e+06	10.2577	10.0001		7.28618e+06	-4.6906	-0.214586
7.32825e+06	10.2501	10.0001		7.32825e+06	-4.68732	-0.214864
7.37055e+06	10.2524	10.0001		7.37055e+06	-4.70971	-0.21515
7.4131e+06	10.2475	10.0001		7.4131e+06	-4.70226	-0.215442
7.4559e+06	10.2457	10.0001		7.4559e+06	-4.68191	-0.215742
7.49894e+06	10.2447	10.0001		7.49894e+06	-4.69082	-0.216048
7.54223e+06	10.2406	10.0001		7.54223e+06	-4.65934	-0.216362
7.58578e+06	10.2348	10.0001		7.58578e+06	-4.66975	-0.216683
7.62957e+06	10.2355	10.0001		7.62957e+06	-4.6658	-0.217012
7.67361e+06	10.2306	10.0001		7.67361e+06	-4.64011	-0.217347
7.71792e+06	10.2271	10.0001		7.71792e+06	-4.65943	-0.21769
7.76247e+06	10.2254	10.0001		7.76247e+06	-4.63616	-0.21804
7.80728e+06	10.2208	10.0001		7.80728e+06	-4.61639	-0.218397
7.85236e+06	10.2178	10.0001		7.85236e+06	-4.65981	-0.218761
7.89769e+06	10.22	10.0001		7.89769e+06	-4.64705	-0.219133
7.94328e+06	10.2124	10.0001		7.94328e+06	-4.61893	-0.219512
7.98914e+06	10.2143	10.0001		7.98914e+06	-4.60014	-0.219898
8.03526e+06	10.2098	10.0001		8.03526e+06	-4.60068	-0.220291
8.08165e+06	10.2084	10.0001		8.08165e+06	-4.62332	-0.220692
8.12831e+06	10.2025	10.0001		8.12831e+06	-4.5818	-0.2211
8.17523e+06	10.2006	10.0001		8.17523e+06	-4.58495	-0.221515
8.22243e+06	10.1991	10.0001		8.22243e+06	-4.57381	-0.221938
8.2699e+06	10.1943	10.0001		8.2699e+06	-4.59099	-0.222368
8.31764e+06	10.1879	10.0001		8.31764e+06	-4.57292	-0.222805
8.36566e+06	10.187	10.0001		8.36566e+06	-4.55631	-0.22325
8.41395e+06	10.1842	10.0001		8.41395e+06	-4.55708	-0.223702
8.46253e+06	10.1818	10.0001		8.46253e+06	-4.58115	-0.224162
8.51138e+06	10.1823	10.0001		8.51138e+06	-4.55089	-0.224629
8.56052e+06	10.1809	10.0001		8.56052e+06	-4.54052	-0.225104
8.60994e+06	10.1728	10.0001		8.60994e+06	-4.54987	-0.225585
8.65964e+06	10.1731	10.0001		8.65964e+06	-4.54573	-0.226075
8.70964e+06	10.1731	10.0001		8.70964e+06	-4.5231	-0.226572
8.75992e+06	10.1663	10.0001		8.75992e+06	-4.53184	-0.227076
8.81049e+06	10.1653	10.0001		8.81049e+06	-4.50918	-0.227588
8.86135e+06	10.1613	10.0001		8.86135e+06	-4.50316	-0.228108
8.91251e+06	10.1593	10.0001		8.91251e+06	-4.49254	-0.228635
8.96396e+06	10.1549	10.0001		8.96396e+06	-4.50002	-0.229169
9.01571e+06	10.1521	10.0001		9.01571e+06	-4.47283	-0.229711
9.06776e+06	10.1527	10.0001		9.06776e+06	-4.49488	-0.230261
9.12011e+06	10.1497	10.0001		9.12011e+06	-4.48369	-0.230819
9.17276e+06	10.1413	10.0001		9.17276e+06	-4.47872	-0.231384
9.22571e+06	10.144	10.0001		9.22571e+06	-4.45356	-0.231957
9.27897e+06	10.1422	10.0001		9.27897e+06	-4.4573	-0.232537
9.33254e+06	10.1363	10.0001		9.33254e+06	-4.47952	-0.233125
9.38642e+06	10.1372	10.0001		9.38642e+06	-4.4459	-0.233721
9.44061e+06	10.134	10.0001		9.44061e+06	-4.45712	-0.234325
9.49511e+06	10.1307	10.0001		9.49511e+06	-4.44223	-0.234936
9.54993e+06	10.1277	10.0001		9.54993e+06	-4.43507	-0.235555
9.60506e+06	10.1264	10.0001		9.60506e+06	-4.43248	-0.236182
9.66051e+06	10.1191	10.0001		9.66051e+06	-4.42829	-0.236817
9.71628e+06	10.1189	10.0001		9.71628e+06	-4.43497	-0.23746
9.77237e+06	10.1211	10.0001		9.77237e+06	-4.40932	-0.23811
9.82879e+06	10.1154	10.0001		9.82879e+06	-4.39337	-0.238769
9.88553e+06	10.113	10.0001		9.88553e+06	-4.39731	-0.239435
9.9426e+06	10.1131	10.0001		9.9426e+06	-4.39067	-0.240109
10000000	10.1083	10.0001		10000000	-4.36404	-0.240791
1.00577e+07	10.1037	10.0001		1.00577e+07	-4.38278	-0.241482
1.01158e+07	10.1024	10.0001		1.01158e+07	-4.36126	-0.24218
1.01742e+07	10.1009	10.0001		1.01742e+07	-4.37076	-0.242886
1.02329e+07	10.0984	10.0001		1.02329e+07	-4.36326	-0.2436
1.0292e+07	10.093	10.0001		1.0292e+07	-4.36195	-0.244323
1.03514e+07	10.0914	10.0001		1.03514e+07	-4.33872	-0.245053
1.04112e+07	10.0925	10.0001		1.04112e+07	-4.34779	-0.245792
1.04713e+07	10.0891	10.0001		1.04713e+07	-4.34012	-0.246538
1.05317e+07	10.0864	10.0001		1.05317e+07	-4.35225	-0.247293
1.05925e+07	10.0848	10.0001		1.05925e+07	-4.32852	-0.248056
1.06537e+07	10.0815	10.0001		1.06537e+07	-4.32308	-0.248828
1.07152e+07	10.0764	10.0001		1.07152e+07	-4.30612	-0.249607
1.07771e+07	10.0732	10.0001		1.07771e+07	-4.32031	-0.250395
1.08393e+07	10.0718	10.0001		1.08393e+07	-4.30878	-0.251191
1.09018e+07	10.07	10.0001		1.09018e+07	-4.29012	-0.251995
1.09648e+07	10.0663	10.0001		1.09648e+07	-4.29318	-0.252808
1.10281e+07	10.065	10.0001		1.10281e+07	-4.29362	-0.253629
1.10917e+07	10.0633	10.0001		1.10917e+07	-4.28749	-0.254459
1.11558e+07	10.0637	10.0001		1.11558e+07	-4.26091	-0.255297
1.12202e+07	10.0597	10.0001		1.12202e+07	-4.29115	-0.256143
1.1285e+07	10.0577	10.0001		1.1285e+07	-4.26945	-0.256998
1.13501e+07	10.0524	10.0001		1.13501e+07	-4.25523	-0.257862
1.14156e+07	10.0492	10.0001		1.14156e+07	-4.25419	-0.258734
1.14815e+07	10.0521	10.0001		1.14815e+07	-4.23007	-0.259614
1.15478e+07	10.0463	10.0001		1.15478e+07	-4.24059	-0.260503
1.16145e+07	10.0462	10.0001		1.16145e+07	-4.25347	-0.261401
1.16815e+07	10.0444	10.0001		1.16815e+07	-4.23619	-0.262308
1.1749e+07	10.0387	10.0001		1.1749e+07	-4.2539	-0.263223
1.18168e+07	10.0372	10.0001		1.18168e+07	-4.23027	-0.264147
1.1885e+07	10.0329	10.0001		1.1885e+07	-4.23189	-0.265079
1.19536e+07	10.0311	10.0001		1.19536e+07	-4.21238	-0.266021
1.20226e+07	10.0299	10.0001		1.20226e+07	-4.21758	-0.266971
1.20921e+07	10.0283	10.0001		1.20921e+07	-4.20139	-0.26793
1.21619e+07	10.0246	10.0001		1.21619e+07	-4.20345	-0.268898
1.22321e+07	10.0212	10.0001		1.22321e+07	-4.20976	-0.269875
1.23027e+07	10.0197	10.0001		1.23027e+07	-4.17912	-0.270861
1.23737e+07	10.0173	10.0001		1.23737e+07	-4.19219	-0.271855
1.24451e+07	10.0169	10.0001		1.24451e+07	-4.17841	-0.272859
1.2517e+07	10.0134	10.0001		1.2517e+07	-4.17312	-0.273872
1.25893e+07	10.0091	10.0001		1.25893e+07	-4.16847	-0.274894
1.26619e+07	10.0081	10.0001		1.26619e+07	-4.16956	-0.275925
1.2735e+07	10.0057	10.0001		1.2735e+07	-4.13065	-0.276965
1.28086e+07	10.0051	10.0001		1.28086e+07	-4.1607	-0.278014
1.28825e+07	10.0023	10.0001		1.28825e+07	-4.14627	-0.279073
1.29569e+07	10.0018	10.0001		1.29569e+07	-4.11906	-0.280141
1.30317e+07	9.99783	10.0001		1.30317e+07	-4.14591	-0.281218
1.31069e+07	9.99521	10.0001		1.31069e+07	-4.13497	-0.282304
1.31826e+07	9.99306	10.0001		1.31826e+07	-4.12017	-0.2834
1.32587e+07	9.98918	10.0001		1.32587e+07	-4.13084	-0.284505
1.33352e+07	9.98977	10.0001		1.33352e+07	-4.10998	-0.28562
1.34122e+07	9.98731	10.0001		1.34122e+07	-4.10379	-0.286744
1.34896e+07	9.98664	10.0001		1.34896e+07	-4.10613	-0.287877
1.35675e+07	9.98027	10.0001		1.35675e+07	-4.09769	-0.28902
1.36458e+07	9.98159	10.0001		1.36458e+07	-4.0846	-0.290173
1.37246e+07	9.97828	10.0001		1.37246e+07	-4.09635	-0.291335
1.38038e+07	9.97649	10.0001		1.38038e+07	-4.06614	-0.292507
1.38835e+07	9.97522	10.0001		1.38835e+07	-4.08122	-0.293689
1.39637e+07	9.97184	10.0001		1.39637e+07	-4.06539	-0.29488
1.40443e+07	9.96781	10.0001		1.40443e+07	-4.06531	-0.296081
1.41254e+07	9.96631	10.0001		1.41254e+07	-4.06549	-0.297292
1.42069e+07	9.96708	10.0001		1.42069e+07	-4.065	-0.298513
1.42889e+07	9.96191	10.0001		1.42889e+07	-4.05674	-0.299744
1.43714e+07	9.96156	10.0001		1.43714e+07	-4.04167	-0.300984
1.44544e+07	9.95831	10.0001		1.44544e+07	-4.05267	-0.302235
1.45378e+07	9.95756	10.0001		1.45378e+07	-4.04342	-0.303495
1.46218e+07	9.95583	10.0001		1.46218e+07	-4.04366	-0.304766
1.47062e+07	9.95275	10.0001		1.47062e+07	-4.02526	-0.306047
1.47911e+07	9.94934	10.0001		1.47911e+07	-4.01967	-0.307338
1.48765e+07	9.94844	10.0001		1.48765e+07	-4.02417	-0.308639
1.49624e+07	9.94511	10.0001		1.49624e+07	-4.01912	-0.30995
1.50487e+07	9.93045	10.0001		1.50487e+07	-4.05128	-0.311271
1.51356e+07	9.92953	10.0001		1.51356e+07	-4.04954	-0.312603
1.5223e+07	9.92627	10.0002		1.5223e+07	-4.04115	-0.313946
1.53109e+07	9.92588	10.0002		1.53109e+07	-4.05053	-0.315298
1.53993e+07	9.92233	10.0002		1.53993e+07	-4.03319	-0.316661
1.54882e+07	9.91931	10.0002		1.54882e+07	-4.04256	-0.318035
1.55776e+07	9.91856	10.0002		1.55776e+07	-4.01023	-0.319419
1.56675e+07	9.91672	10.0002		1.56675e+07	-4.02757	-0.320814
1.5758e+07	9.914	10.0002		1.5758e+07	-4.02431	-0.322219
1.58489e+07	9.91109	10.0002		1.58489e+07	-4.00892	-0.323635
1.59404e+07	9.90919	10.0002		1.59404e+07	-4.01315	-0.325062
1.60325e+07	9.90704	10.0002		1.60325e+07	-4.0158	-0.326499
1.6125e+07	9.90458	10.0002		1.6125e+07	-4.00291	-0.327948
1.62181e+07	9.90189	10.0002		1.62181e+07	-4.00551	-0.329407
1.63117e+07	9.90005	10.0002		1.63117e+07	-4.00498	-0.330877
1.64059e+07	9.89877	10.0002		1.64059e+07	-4.00109	-0.332358
1.65006e+07	9.89512	10.0002		1.65006e+07	-3.99339	-0.33385
1.65959e+07	9.89388	10.0002		1.65959e+07	-3.98771	-0.335353
1.66917e+07	9.89181	10.0002		1.66917e+07	-3.98893	-0.336867
1.6788e+07	9.88924	10.0002		1.6788e+07	-3.98454	-0.338393
1.6885e+07	9.88765	10.0002		1.6885e+07	-3.97879	-0.339929
1.69824e+07	9.8845	10.0002		1.69824e+07	-3.97683	-0.341477
1.70805e+07	9.8824	10.0002		1.70805e+07	-3.97587	-0.343036
1.71791e+07	9.88033	10.0002		1.71791e+07	-3.96952	-0.344607
1.72783e+07	9.87783	10.0002		1.72783e+07	-3.97078	-0.346189
1.7378e+07	9.87591	10.0002		1.7378e+07	-3.9695	-0.347782
1.74783e+07	9.87299	10.0002		1.74783e+07	-3.96379	-0.349387
1.75792e+07	9.87172	10.0002		1.75792e+07	-3.95375	-0.351004
1.76807e+07	9.86896	10.0002		1.76807e+07	-3.94922	-0.352632
1.77828e+07	9.86667	10.0002		1.77828e+07	-3.94851	-0.354272
1.78855e+07	9.86526	10.0002		1.78855e+07	-3.9466	-0.355924
1.79887e+07	9.86282	10.0002		1.79887e+07	-3.93851	-0.357587
1.80926e+07	9.86178	10.0002		1.80926e+07	-3.93469	-0.359262
1.8197e+07	9.85815	10.0002		1.8197e+07	-3.93592	-0.36095
1.83021e+07	9.85674	10.0002		1.83021e+07	-3.93139	-0.362649
1.84077e+07	9.85472	10.0002		1.84077e+07	-3.93138	-0.36436
1.8514e+07	9.85265	10.0002		1.8514e+07	-3.93621	-0.366083
1.86209e+07	9.84936	10.0002		1.86209e+07	-3.93601	-0.367818
1.87284e+07	9.84708	10.0002		1.87284e+07	-3.92248	-0.369566
1.88365e+07	9.84557	10.0002		1.88365e+07	-3.92288	-0.371326
1.89452e+07	9.84314	10.0002		1.89452e+07	-3.92588	-0.373098
1.90546e+07	9.84057	10.0002		1.90546e+07	-3.90569	-0.374882
1.91646e+07	9.83967	10.0002		1.91646e+07	-3.90454	-0.376679
1.92752e+07	9.83655	10.0002		1.92752e+07	-3.91943	-0.378488
1.93865e+07	9.83399	10.0002		1.93865e+07	-3.90033	-0.38031
1.94984e+07	9.83209	10.0002		1.94984e+07	-3.89911	-0.382145
1.9611e+07	9.8286	10.0002		1.9611e+07	-3.89946	-0.383992
1.97242e+07	9.82747	10.0002		1.97242e+07	-3.89645	-0.385852
1.98381e+07	9.82535	10.0002		1.98381e+07	-3.90221	-0.387724
1.99526e+07	9.82274	10.0002		1.99526e+07	-3.89946	-0.38961
2.00678e+07	9.82059	10.0002		2.00678e+07	-3.89567	-0.391508
2.01837e+07	9.81845	10.0002		2.01837e+07	-3.89473	-0.39342
2.03002e+07	9.81593	10.0002		2.03002e+07	-3.89055	-0.395344
2.04174e+07	9.81361	10.0002		2.04174e+07	-3.88578	-0.397281
2.05353e+07	9.8115	10.0002		2.05353e+07	-3.88514	-0.399232
2.06538e+07	9.80957	10.0002		2.06538e+07	-3.87918	-0.401196
2.0773e+07	9.80776	10.0002		2.0773e+07	-3.8841	-0.403173
2.0893e+07	9.80459	10.0003		2.0893e+07	-3.87995	-0.405164
2.10136e+07	9.8025	10.0003		2.10136e+07	-3.87626	-0.407168
2.11349e+07	9.80083	10.0003		2.11349e+07	-3.87403	-0.409185
2.12569e+07	9.79877	10.0003		2.12569e+07	-3.87663	-0.411216
2.13796e+07	9.79628	10.0003		2.13796e+07	-3.86718	-0.413261
2.1503e+07	9.79489	10.0003		2.1503e+07	-3.8719	-0.415319
2.16272e+07	9.79119	10.0003		2.16272e+07	-3.86742	-0.417391
2.1752e+07	9.79035	10.0003		2.1752e+07	-3.86876	-0.419477
2.18776e+07	9.78685	10.0003		2.18776e+07	-3.86612	-0.421577
2.20039e+07	9.78482	10.0003		2.20039e+07	-3.86865	-0.423691
2.21309e+07	9.78321	10.0003		2.21309e+07	-3.86431	-0.425819
2.22587e+07	9.78172	10.0003		2.22587e+07	-3.85848	-0.427961
2.23872e+07	9.77838	10.0003		2.23872e+07	-3.86054	-0.430117
2.25165e+07	9.77688	10.0003		2.25165e+07	-3.85544	-0.432287
2.26464e+07	9.77462	10.0003		2.26464e+07	-3.85893	-0.434472
2.27772e+07	9.77139	10.0003		2.27772e+07	-3.85163	-0.436671
2.29087e+07	9.76982	10.0003		2.29087e+07	-3.85272	-0.438885
2.30409e+07	9.76684	10.0003		2.30409e+07	-3.85672	-0.441113
2.31739e+07	9.76497	10.0003		2.31739e+07	-3.84951	-0.443355
2.33077e+07	9.7617	10.0003		2.33077e+07	-3.85071	-0.445613
2.34423e+07	9.75999	10.0003		2.34423e+07	-3.85146	-0.447885
2.35776e+07	9.75803	10.0003		2.35776e+07	-3.84396	-0.450172
2.37137e+07	9.75597	10.0003		2.37137e+07	-3.84967	-0.452474
2.38506e+07	9.75358	10.0003		2.38506e+07	-3.85017	-0.454791
2.39883e+07	9.75123	10.0003		2.39883e+07	-3.84795	-0.457123
2.41268e+07	9.74957	10.0003		2.41268e+07	-3.84883	-0.45947
2.42661e+07	9.74642	10.0003		2.42661e+07	-3.84376	-0.461832
2.44062e+07	9.74411	10.0003		2.44062e+07	-3.84398	-0.46421
2.45471e+07	9.74196	10.0003		2.45471e+07	-3.83621	-0.466603
2.46888e+07	9.73993	10.0003		2.46888e+07	-3.84427	-0.469012
2.48313e+07	9.73816	10.0003		2.48313e+07	-3.84348	-0.471436
2.49747e+07	9.73621	10.0003		2.49747e+07	-3.85022	-0.473875
2.51189e+07	9.73337	10.0003		2.51189e+07	-3.85088	-0.476331
2.52639e+07	9.73103	10.0003		2.52639e+07	-3.85511	-0.478802
2.54097e+07	9.72887	10.0004		2.54097e+07	-3.84491	-0.481289
2.55564e+07	9.72627	10.0004		2.55564e+07	-3.84849	-0.483792
2.5704e+07	9.72401	10.0004		2.5704e+07	-3.84201	-0.486311
2.58523e+07	9.72172	10.0004		2.58523e+07	-3.84277	-0.488846
2.60016e+07	9.71985	10.0004		2.60016e+07	-3.84281	-0.491397
2.61517e+07	9.71638	10.0004		2.61517e+07	-3.84869	-0.493965
2.63027e+07	9.71493	10.0004		2.63027e+07	-3.8461	-0.496549
2.64545e+07	9.71159	10.0004		2.64545e+07	-3.84896	-0.499149
2.66073e+07	9.70946	10.0004		2.66073e+07	-3.83939	-0.501766
2.67609e+07	9.70696	10.0004		2.67609e+07	-3.84458	-0.504399
2.69153e+07	9.70528	10.0004		2.69153e+07	-3.84673	-0.50705
2.70707e+07	9.70232	10.0004		2.70707e+07	-3.84692	-0.509717
2.7227e+07	9.70056	10.0004		2.7227e+07	-3.84543	-0.512401
2.73842e+07	9.69794	10.0004		2.73842e+07	-3.84458	-0.515102
2.75423e+07	9.69516	10.0004		2.75423e+07	-3.854	-0.51782
2.77013e+07	9.69342	10.0004		2.77013e+07	-3.85168	-0.520555
2.78612e+07	9.69033	10.0004		2.78612e+07	-3.84957	-0.523307
2.80221e+07	9.68826	10.0004		2.80221e+07	-3.85527	-0.526077
2.81838e+07	9.68587	10.0004		2.81838e+07	-3.85156	-0.528864
2.83465e+07	9.68269	10.0004		2.83465e+07	-3.84964	-0.531669
2.85102e+07	9.68073	10.0004		2.85102e+07	-3.85566	-0.534491
2.86748e+07	9.67887	10.0004		2.86748e+07	-3.85207	-0.537331
2.88403e+07	9.67625	10.0004		2.88403e+07	-3.85686	-0.540189
2.90068e+07	9.67347	10.0004		2.90068e+07	-3.8531	-0.543064
2.91743e+07	9.67051	10.0005		2.91743e+07	-3.85839	-0.545958
2.93427e+07	9.66834	10.0005		2.93427e+07	-3.8508	-0.54887
2.95121e+07	9.66583	10.0005		2.95121e+07	-3.86067	-0.5518
2.96825e+07	9.66399	10.0005		2.96825e+07	-3.85788	-0.554748
2.98538e+07	9.65986	10.0005		2.98538e+07	-3.86112	-0.557715
3.00262e+07	9.65757	10.0005		3.00262e+07	-3.86562	-0.5607
3.01995e+07	9.65574	10.0005		3.01995e+07	-3.86991	-0.563704
3.03739e+07	9.65352	10.0005		3.03739e+07	-3.87446	-0.566726
3.05492e+07	9.6505	10.0005		3.05492e+07	-3.87433	-0.569767
3.07256e+07	9.64844	10.0005		3.07256e+07	-3.87149	-0.572827
3.0903e+07	9.64608	10.0005		3.0903e+07	-3.8737	-0.575906
3.10814e+07	9.64308	10.0005		3.10814e+07	-3.87728	-0.579004
3.12608e+07	9.63973	10.0005		3.12608e+07	-3.87636	-0.582121
3.14413e+07	9.63763	10.0005		3.14413e+07	-3.8777	-0.585258
3.16228e+07	9.63441	10.0005		3.16228e+07	-3.88018	-0.588414
3.18053e+07	9.63186	10.0005		3.18053e+07	-3.88753	-0.591589
3.1989e+07	9.62991	10.0005		3.1989e+07	-3.88559	-0.594784
3.21736e+07	9.62645	10.0005		3.21736e+07	-3.89341	-0.597999
3.23594e+07	9.62404	10.0006		3.23594e+07	-3.89569	-0.601233
3.25462e+07	9.62051	10.0006		3.25462e+07	-3.89723	-0.604488
3.27341e+07	9.61803	10.0006		3.27341e+07	-3.9035	-0.607762
3.2923e+07	9.61501	10.0006		3.2923e+07	-3.90285	-0.611057
3.31131e+07	9.61261	10.0006		3.31131e+07	-3.90998	-0.614372
3.33043e+07	9.60989	10.0006		3.33043e+07	-3.90891	-0.617707
3.34965e+07	9.60718	10.0006		3.34965e+07	-3.90896	-0.621062
3.36899e+07	9.60395	10.0006		3.36899e+07	-3.9124	-0.624439
3.38844e+07	9.60129	10.0006		3.38844e+07	-3.91277	-0.627836
3.408e+07	9.59807	10.0006		3.408e+07	-3.91254	-0.631253
3.42768e+07	9.59482	10.0006		3.42768e+07	-3.91643	-0.634692
3.44747e+07	9.59254	10.0006		3.44747e+07	-3.92476	-0.638152
3.46737e+07	9.58852	10.0006		3.46737e+07	-3.92683	-0.641632
3.48739e+07	9.58671	10.0006		3.48739e+07	-3.9282	-0.645134
3.50752e+07	9.58359	10.0006		3.50752e+07	-3.93949	-0.648658
3.52777e+07	9.58024	10.0006		3.52777e+07	-3.93291	-0.652203
3.54813e+07	9.57776	10.0007		3.54813e+07	-3.94229	-0.655769
3.56862e+07	9.57441	10.0007		3.56862e+07	-3.94089	-0.659357
3.58922e+07	9.57233	10.0007		3.58922e+07	-3.94753	-0.662968
3.60994e+07	9.569	10.0007		3.60994e+07	-3.94443	-0.6666
3.63078e+07	9.56683	10.0007		3.63078e+07	-3.94605	-0.670254
3.65174e+07	9.56295	10.0007		3.65174e+07	-3.95141	-0.67393
3.67282e+07	9.55963	10.0007		3.67282e+07	-3.95467	-0.677629
3.69403e+07	9.55739	10.0007		3.69403e+07	-3.9575	-0.68135
3.71535e+07	9.55367	10.0007		3.71535e+07	-3.96675	-0.685093
3.7368e+07	9.55091	10.0007		3.7368e+07	-3.96992	-0.68886
3.75837e+07	9.5478	10.0007		3.75837e+07	-3.97334	-0.692649
3.78007e+07	9.54452	10.0007		3.78007e+07	-3.97721	-0.696461
3.80189e+07	9.54137	10.0007		3.80189e+07	-3.9773	-0.700296
3.82384e+07	9.53861	10.0008		3.82384e+07	-3.99169	-0.704155
3.84592e+07	9.53431	10.0008		3.84592e+07	-3.98679	-0.708036
3.86812e+07	9.53129	10.0008		3.86812e+07	-3.99466	-0.711941
3.89045e+07	9.52786	10.0008		3.89045e+07	-3.99576	-0.71587
3.91291e+07	9.52515	10.0008		3.91291e+07	-3.99674	-0.719823
3.9355e+07	9.52178	10.0008		3.9355e+07	-4.00487	-0.723799
3.95822e+07	9.51894	10.0008		3.95822e+07	-4.01534	-0.727799
3.98107e+07	9.51619	10.0008		3.98107e+07	-4.04489	-0.731824
4.00405e+07	9.51162	10.0008		4.00405e+07	-4.02494	-0.735872
4.02717e+07	9.50767	10.0008		4.02717e+07	-4.00137	-0.739945
4.05042e+07	9.5039	10.0008		4.05042e+07	-3.99029	-0.744043
4.0738e+07	9.50123	10.0009		4.0738e+07	-4.01344	-0.748165
4.09732e+07	9.4987	10.0009		4.09732e+07	-4.05273	-0.752312
4.12098e+07	9.49493	10.0009		4.12098e+07	-4.04279	-0.756484
4.14477e+07	9.49116	10.0009		4.14477e+07	-4.04441	-0.760681
4.16869e+07	9.48882	10.0009		4.16869e+07	-4.06625	-0.764903
4.19276e+07	9.48447	10.0009		4.19276e+07	-4.0576	-0.76915
4.21697e+07	9.48163	10.0009		4.21697e+07	-4.06342	-0.773423
4.24131e+07	9.47771	10.0009		4.24131e+07	-4.06639	-0.777722
4.2658e+07	9.47359	10.0009		4.2658e+07	-4.07294	-0.782046
4.29042e+07	9.46922	10.0009		4.29042e+07	-4.07826	-0.786396
4.31519e+07	9.46774	10.001		4.31519e+07	-4.08404	-0.790772
4.3401e+07	9.46299	10.001		4.3401e+07	-4.08433	-0.795175
4.36516e+07	9.45979	10.001		4.36516e+07	-4.09001	-0.799603
4.39036e+07	9.4558	10.001		4.39036e+07	-4.09998	-0.804059
4.4157e+07	9.45085	10.001		4.4157e+07	-4.09046	-0.808541
4.4412e+07	9.44784	10.001		4.4412e+07	-4.10069	-0.813049
4.46684e+07	9.44381	10.001		4.46684e+07	-4.07449	-0.817585
4.49262e+07	9.44091	10.001		4.49262e+07	-4.11772	-0.822147
4.51856e+07	9.43772	10.001		4.51856e+07	-4.15493	-0.826737
4.54465e+07	9.43385	10.0011		4.54465e+07	-4.13612	-0.831355
4.57088e+07	9.42982	10.0011		4.57088e+07	-4.13538	-0.835999
4.59727e+07	9.42755	10.0011		4.59727e+07	-4.18509	-0.840672
4.62381e+07	9.42201	10.0011		4.62381e+07	-4.1494	-0.845372
4.6505e+07	9.41655	10.0011		4.6505e+07	-4.10686	-0.850101
4.67735e+07	9.41362	10.0011		4.67735e+07	-4.12478	-0.854857
4.70435e+07	9.40861	10.0011		4.70435e+07	-4.13065	-0.859642
4.73151e+07	9.40614	10.0011		4.73151e+07	-4.17512	-0.864455
4.75883e+07	9.40251	10.0012		4.75883e+07	-4.19048	-0.869297
4.7863e+07	9.39872	10.0012		4.7863e+07	-4.18763	-0.874168
4.81393e+07	9.39446	10.0012		4.81393e+07	-4.18863	-0.879067
4.84172e+07	9.39006	10.0012		4.84172e+07	-4.19437	-0.883996
4.86968e+07	9.38573	10.0012		4.86968e+07	-4.19333	-0.888954
4.89779e+07	9.38215	10.0012		4.89779e+07	-4.19646	-0.893942
4.92606e+07	9.37909	10.0012		4.92606e+07	-4.21682	-0.898959
4.9545e+07	9.37374	10.0012		4.9545e+07	-4.21674	-0.904006
4.9831e+07	9.36969	10.0013		4.9831e+07	-4.22391	-0.909082
5.01187e+07	9.36526	10.0013		5.01187e+07	-4.22893	-0.914189
5.04081e+07	9.36066	10.0013		5.04081e+07	-4.2335	-0.919326
5.06991e+07	9.35616	10.0013		5.06991e+07	-4.23648	-0.924494
5.09918e+07	9.35207	10.0013		5.09918e+07	-4.24024	-0.929692
5.12861e+07	9.34743	10.0013		5.12861e+07	-4.2441	-0.934921
5.15822e+07	9.34311	10.0013		5.15822e+07	-4.24723	-0.940181
5.188e+07	9.33928	10.0014		5.188e+07	-4.26642	-0.945472
5.21795e+07	9.3342	10.0014		5.21795e+07	-4.25831	-0.950795
5.24807e+07	9.33046	10.0014		5.24807e+07	-4.2808	-0.956148
5.27837e+07	9.32562	10.0014		5.27837e+07	-4.27628	-0.961534
5.30884e+07	9.32141	10.0014		5.30884e+07	-4.28101	-0.966951
5.33949e+07	9.31595	10.0014		5.33949e+07	-4.28754	-0.972401
5.37032e+07	9.31139	10.0015		5.37032e+07	-4.29878	-0.977882
5.40132e+07	9.3063	10.0015		5.40132e+07	-4.30101	-0.983396
5.4325e+07	9.30163	10.0015		5.4325e+07	-4.30373	-0.988943
5.46387e+07	9.29761	10.0015		5.46387e+07	-4.31427	-0.994522
5.49541e+07	9.29305	10.0015		5.49541e+07	-4.31738	-1.00013
5.52713e+07	9.28792	10.0015		5.52713e+07	-4.32782	-1.00578
5.55904e+07	9.28265	10.0016		5.55904e+07	-4.33218	-1.01146
5.59114e+07	9.27723	10.0016		5.59114e+07	-4.33552	-1.01717
5.62341e+07	9.27206	10.0016		5.62341e+07	-4.34279	-1.02292
5.65588e+07	9.26826	10.0016		5.65588e+07	-4.35938	-1.0287
5.68853e+07	9.26091	10.0016		5.68853e+07	-4.31135	-1.03451
5.72137e+07	9.25789	10.0016		5.72137e+07	-4.35614	-1.04036
5.7544e+07	9.25243	10.0017		5.7544e+07	-4.36347	-1.04624
5.78762e+07	9.24711	10.0017		5.78762e+07	-4.36841	-1.05216
5.82103e+07	9.24218	10.0017		5.82103e+07	-4.37054	-1.05811
5.85464e+07	9.23758	10.0017		5.85464e+07	-4.3792	-1.0641
5.88844e+07	9.2322	10.0017		5.88844e+07	-4.38828	-1.07012
5.92243e+07	9.22653	10.0018		5.92243e+07	-4.39487	-1.07618
5.95662e+07	9.22128	10.0018		5.95662e+07	-4.39086	-1.08227
5.99101e+07	9.2156	10.0018		5.99101e+07	-4.40268	-1.0884
6.0256e+07	9.21029	10.0018		6.0256e+07	-4.4139	-1.09456
6.06038e+07	9.20559	10.0018		6.06038e+07	-4.41463	-1.10076
6.09537e+07	9.19809	10.0019		6.09537e+07	-4.38286	-1.107
6.13056e+07	9.19653	10.0019		6.13056e+07	-4.49894	-1.11328
6.16595e+07	9.18764	10.0019		6.16595e+07	-4.39279	-1.11959
6.20155e+07	9.182	10.0019		6.20155e+07	-4.42228	-1.12594
6.23735e+07	9.1764	10.002		6.23735e+07	-4.43415	-1.13232
6.27336e+07	9.17166	10.002		6.27336e+07	-4.47987	-1.13874
6.30957e+07	9.16511	10.002		6.30957e+07	-4.43977	-1.14521
6.346e+07	9.15938	10.002		6.346e+07	-4.46211	-1.1517
6.38263e+07	9.15546	10.002		6.38263e+07	-4.56206	-1.15824
6.41948e+07	9.14682	10.0021		6.41948e+07	-4.45905	-1.16482
6.45654e+07	9.14119	10.0021		6.45654e+07	-4.47803	-1.17143
6.49382e+07	9.13742	10.0021		6.49382e+07	-4.55945	-1.17808
6.53131e+07	9.12888	10.0021		6.53131e+07	-4.49179	-1.18477
6.56901e+07	9.12137	10.0022		6.56901e+07	-4.43267	-1.1915
6.60693e+07	9.11883	10.0022		6.60693e+07	-4.57477	-1.19827
6.64508e+07	9.11235	10.0022		6.64508e+07	-4.53686	-1.20508
6.68344e+07	9.10457	10.0022		6.68344e+07	-4.51128	-1.21193
6.72202e+07	9.09733	10.0023		6.72202e+07	-4.51319	-1.21882
6.76083e+07	9.09156	10.0023		6.76083e+07	-4.49978	-1.22575
6.79986e+07	9.08509	10.0023		6.79986e+07	-4.52857	-1.23272
6.83912e+07	9.07831	10.0023		6.83912e+07	-4.50954	-1.23974
6.8786e+07	9.0721	10.0024		6.8786e+07	-4.52854	-1.24679
6.91831e+07	9.06473	10.0024		6.91831e+07	-4.53302	-1.25388
6.95825e+07	9.05814	10.0024		6.95825e+07	-4.53968	-1.26102
6.99842e+07	9.05089	10.0025		6.99842e+07	-4.54313	-1.2682
7.03882e+07	9.04439	10.0025		7.03882e+07	-4.54752	-1.27541
7.07946e+07	9.03708	10.0025		7.07946e+07	-4.54387	-1.28268
71203280	9.0308	10.0025		71203280	-4.55822	-1.28998
7.16143e+07	9.02317	10.0026		7.16143e+07	-4.55582	-1.29733
7.20278e+07	9.01597	10.0026		7.20278e+07	-4.57825	-1.30471
7.24436e+07	9.00827	10.0026		7.24436e+07	-4.54359	-1.31215
7.28618e+07	9.00124	10.0027		7.28618e+07	-4.55528	-1.31962
7.32825e+07	8.99386	10.0027		7.32825e+07	-4.57182	-1.32714
7.37055e+07	8.9867	10.0027		7.37055e+07	-4.57738	-1.33471
7.4131e+07	8.98003	10.0027		7.4131e+07	-4.70609	-1.34231
7.4559e+07	8.97041	10.0028		7.4559e+07	-4.58145	-1.34997
7.49894e+07	8.96283	10.0028		7.49894e+07	-4.58664	-1.35766
7.54223e+07	8.95505	10.0028		7.54223e+07	-4.60814	-1.3654
7.58578e+07	8.94767	10.0029		7.58578e+07	-4.56813	-1.37319
7.62957e+07	8.94014	10.0029		7.62957e+07	-4.59951	-1.38102
7.67361e+07	8.93176	10.0029		7.67361e+07	-4.60614	-1.3889
7.71792e+07	8.92356	10.003		7.71792e+07	-4.59435	-1.39682
7.76247e+07	8.91633	10.003		7.76247e+07	-4.72765	-1.40479
7.80728e+07	8.9071	10.003		7.80728e+07	-4.53222	-1.41281
7.85236e+07	8.89859	10.0031		7.85236e+07	-4.60525	-1.42087
7.89769e+07	8.89002	10.0031		7.89769e+07	-4.61462	-1.42899
7.94328e+07	8.88223	10.0031		7.94328e+07	-4.67736	-1.43714
7.98914e+07	8.87142	10.0032		7.98914e+07	-4.56584	-1.44535
8.03526e+07	8.86367	10.0032		8.03526e+07	-4.5409	-1.4536
8.08165e+07	8.85577	10.0033		8.08165e+07	-4.57254	-1.4619
8.12831e+07	8.84692	10.0033		8.12831e+07	-4.5874	-1.47025
8.17523e+07	8.83748	10.0033		8.17523e+07	-4.60933	-1.47865
8.22243e+07	8.82856	10.0034		8.22243e+07	-4.61016	-1.4871
8.2699e+07	8.8194	10.0034		8.2699e+07	-4.6129	-1.49559
8.31764e+07	8.80963	10.0034		8.31764e+07	-4.62723	-1.50414
8.36566e+07	8.80022	10.0035		8.36566e+07	-4.59811	-1.51273
8.41395e+07	8.79106	10.0035		8.41395e+07	-4.62957	-1.52138
8.46253e+07	8.78128	10.0036		8.46253e+07	-4.60382	-1.53007
8.51138e+07	8.77161	10.0036		8.51138e+07	-4.59032	-1.53882
8.56052e+07	8.76207	10.0036		8.56052e+07	-4.59706	-1.54762
8.60994e+07	8.75215	10.0037		8.60994e+07	-4.58675	-1.55647
8.65964e+07	8.74196	10.0037		8.65964e+07	-4.59199	-1.56537
8.70964e+07	8.7317	10.0038		8.70964e+07	-4.59784	-1.57432
8.75992e+07	8.72203	10.0038		8.75992e+07	-4.57897	-1.58332
8.81049e+07	8.71128	10.0039		8.81049e+07	-4.58727	-1.59238
8.86135e+07	8.70095	10.0039		8.86135e+07	-4.56957	-1.60149
8.91251e+07	8.6912	10.004		8.91251e+07	-4.5213	-1.61065
8.96396e+07	8.68084	10.004		8.96396e+07	-4.56347	-1.61986
9.01571e+07	8.66949	10.004		9.01571e+07	-4.57165	-1.62913
9.06776e+07	8.65812	10.0041		9.06776e+07	-4.59134	-1.63845
9.12011e+07	8.6473	10.0041		9.12011e+07	-4.55513	-1.64783
9.17276e+07	8.63518	10.0042		9.17276e+07	-4.5079	-1.65726
9.22571e+07	8.62591	10.0042		9.22571e+07	-4.49075	-1.66675
9.27897e+07	8.61426	10.0043		9.27897e+07	-4.5227	-1.67629
9.33254e+07	8.60243	10.0043		9.33254e+07	-4.4656	-1.68589
9.38642e+07	8.59117	10.0044		9.38642e+07	-4.50133	-1.69554
9.44061e+07	8.58033	10.0044		9.44061e+07	-4.50445	-1.70525
9.49511e+07	8.56954	10.0045		9.49511e+07	-4.35485	-1.71501
9.54993e+07	8.55689	10.0045		9.54993e+07	-4.46596	-1.72483
9.60506e+07	8.54478	10.0046		9.60506e+07	-4.47068	-1.73471
9.66051e+07	8.53305	10.0046		9.66051e+07	-4.45218	-1.74465
9.71628e+07	8.52027	10.0047		9.71628e+07	-4.44216	-1.75464
9.77237e+07	8.50755	10.0047		9.77237e+07	-4.43822	-1.76469
9.82879e+07	8.49378	10.0048		9.82879e+07	-4.5093	-1.7748
9.88553e+07	8.48158	10.0049		9.88553e+07	-4.32056	-1.78497
9.9426e+07	8.47144	10.0049		9.9426e+07	-4.38202	-1.79519
100000000	8.45792	10.005		100000000	-4.37948	-1.80548

## Sheet: sampleB
4294A REV1.11
DATE: May 31 2012
MEASURE PARAMETER: IMPEDANCE MAG PHASE (DEG)
ADAPTER: NONE
SWEEP TYPE: LOG FREQ
NUMBER of POINTS: 801
POINT DELAY TIME: 0 Sec								LCR in series
SWEEP DELAY TIME: 0 Sec
OSC LEVEL: 500 mVolt							C=	1.5e-06	F
DC BIAS: OFF							L=	-2e-09	H
BW: 5							R=	10	ohm
SWEEP AVERAGING: OFF
POINT AVERAGING: OFF
TRACE: A				TRACE: B
FORMAT: LOG				FORMAT: LINEAR
Frequency	Data Trace Real	model		Frequency	Data Trace Real	model
1000	86.5944	106.574		1000	-75.6308	-84.616
1008.67	85.9335	105.665		1008.67	-75.5576	-84.5696
1017.42	85.2507	104.765		1017.42	-75.5058	-84.5228
1026.24	84.5605	103.873		1026.24	-75.4722	-84.4755
1035.14	83.9404	102.988		1035.14	-75.3645	-84.4279
1044.12	83.2622	102.111		1044.12	-75.3221	-84.3799
1053.17	82.6266	101.241		1053.17	-75.2365	-84.3315
1062.31	82.0166	100.379		1062.31	-75.1349	-84.2827
1071.52	81.3606	99.5251		1071.52	-75.0773	-84.2334
1080.81	80.7481	98.6781		1080.81	-74.9789	-84.1838
1090.18	80.1506	97.8385		1090.18	-74.8746	-84.1337
1099.64	79.5332	97.0061		1099.64	-74.804	-84.0832
1109.17	78.8722	96.181		1109.17	-74.7749	-84.0322
1118.79	78.331	95.363		1118.79	-74.6302	-83.9808
1128.5	77.6462	94.5522		1128.5	-74.638	-83.929
1138.28	77.0468	93.7485		1138.28	-74.557	-83.8768
1148.15	76.4698	92.9516		1148.15	-74.4618	-83.8241
1158.11	75.9056	92.1617		1158.11	-74.3558	-83.7709
1168.15	75.3007	91.3788		1168.15	-74.2929	-83.7173
1178.28	74.7016	90.6026		1178.28	-74.2289	-83.6633
1188.5	74.1073	89.8332		1188.5	-74.1625	-83.6088
1198.81	73.5005	89.0705		1198.81	-74.1111	-83.5538
1209.2	72.9316	88.3144		1209.2	-74.0246	-83.4984
1219.69	72.3706	87.5648		1219.69	-73.9486	-83.4425
1230.27	71.8328	86.8219		1230.27	-73.8289	-83.3862
1240.94	71.3093	86.0853		1240.94	-73.7087	-83.3293
1251.7	70.6914	85.3553		1251.7	-73.6949	-83.272
1262.55	70.1593	84.6316		1262.55	-73.5927	-83.2142
1273.5	69.6127	83.9141		1273.5	-73.5132	-83.1559
1284.55	69.1145	83.203		1284.55	-73.3842	-83.0971
1295.69	68.5371	82.498		1295.69	-73.3457	-83.0378
1306.92	68.037	81.7992		1306.92	-73.2241	-82.9781
1318.26	67.5241	81.1065		1318.26	-73.1156	-82.9178
1329.69	66.9814	80.4198		1329.69	-73.0562	-82.857
1341.22	66.5073	79.7391		1341.22	-72.931	-82.7957
1352.85	65.9331	79.0644		1352.85	-72.9023	-82.7339
1364.58	65.4767	78.3956		1364.58	-72.7631	-82.6716
1376.42	64.9619	77.7326		1376.42	-72.6806	-82.6087
1388.35	64.4142	77.0754		1388.35	-72.6438	-82.5453
1400.39	63.9889	76.4239		1400.39	-72.4891	-82.4814
1412.54	63.5051	75.7781		1412.54	-72.3747	-82.417
1424.79	62.9807	75.1381		1424.79	-72.3168	-82.352
1437.14	62.5129	74.5035		1437.14	-72.212	-82.2864
1449.61	62.0322	73.8746		1449.61	-72.1188	-82.2204
1462.18	61.6125	73.2511		1462.18	-71.9641	-82.1537
1474.86	61.1205	72.6332		1474.86	-71.8837	-82.0866
1487.65	60.6517	72.0206		1487.65	-71.7948	-82.0188
1500.55	60.1766	71.4134		1500.55	-71.7092	-81.9505
1513.56	59.7286	70.8115		1513.56	-71.6022	-81.8816
1526.69	59.2716	70.2149		1526.69	-71.5021	-81.8122
1539.93	58.7981	69.6235		1539.93	-71.4248	-81.7421
1553.28	58.3772	69.0373		1553.28	-71.2921	-81.6715
1566.75	57.9466	68.4562		1566.75	-71.1807	-81.6003
1580.34	57.4983	67.8803		1580.34	-71.0886	-81.5285
1594.04	57.0643	67.3094		1594.04	-70.9859	-81.4561
1607.87	56.6328	66.7435		1607.87	-70.8861	-81.3832
1621.81	56.221	66.1827		1621.81	-70.7612	-81.3096
1635.88	55.8003	65.6267		1635.88	-70.6581	-81.2354
1650.06	55.2939	65.0756		1650.06	-70.6374	-81.1606
1664.37	54.9351	64.5294		1664.37	-70.4668	-81.0851
1678.8	54.5444	63.988		1678.8	-70.3351	-81.0091
1693.36	54.1328	63.4513		1693.36	-70.2283	-80.9324
1708.05	53.7298	62.9194		1708.05	-70.1206	-80.8551
1722.86	53.3208	62.3922		1722.86	-70.0151	-80.7771
1737.8	52.9335	61.8696		1737.8	-69.8946	-80.6985
1752.87	52.5473	61.3517		1752.87	-69.7756	-80.6193
1768.07	52.1594	60.8383		1768.07	-69.6575	-80.5394
1783.4	51.7679	60.3294		1783.4	-69.5481	-80.4589
1798.87	51.3819	59.825		1798.87	-69.4414	-80.3777
1814.47	50.9671	59.3251		1814.47	-69.3518	-80.2958
1830.21	50.6233	58.8296		1830.21	-69.2023	-80.2133
1846.08	50.2572	58.3385		1846.08	-69.0701	-80.1301
1862.09	49.8864	57.8517		1862.09	-68.9657	-80.0462
1878.23	49.4948	57.3693		1878.23	-68.8608	-79.9616
1894.52	49.1292	56.8911		1894.52	-68.7412	-79.8763
1910.95	48.7886	56.4171		1910.95	-68.5982	-79.7904
1927.53	48.4402	55.9474		1927.53	-68.4686	-79.7037
1944.24	48.0855	55.4818		1944.24	-68.3429	-79.6164
1961.1	47.736	55.0204		1961.1	-68.225	-79.5283
1978.11	47.3885	54.563		1978.11	-68.0928	-79.4395
1995.26	47.0382	54.1098		1995.26	-67.9766	-79.35
2012.57	46.6959	53.6605		2012.57	-67.8512	-79.2598
2030.02	46.3624	53.2152		2030.02	-67.7165	-79.1689
2047.62	46.0138	52.7739		2047.62	-67.6064	-79.0772
2065.38	45.6914	52.3366		2065.38	-67.463	-78.9848
2083.29	45.365	51.9031		2083.29	-67.3271	-78.8916
2101.36	45.048	51.4735		2101.36	-67.1935	-78.7977
2119.58	44.7123	51.0477		2119.58	-67.0678	-78.7031
2137.96	44.3936	50.6258		2137.96	-66.9319	-78.6076
2156.5	44.0795	50.2075		2156.5	-66.8077	-78.5115
2175.2	43.7634	49.7931		2175.2	-66.6668	-78.4145
2194.07	43.4484	49.3823		2194.07	-66.5324	-78.3168
2213.09	43.1396	48.9752		2213.09	-66.3911	-78.2183
2232.29	42.8459	48.5718		2232.29	-66.2451	-78.119
2251.64	42.5276	48.172		2251.64	-66.128	-78.0189
2271.17	42.23	47.7757		2271.17	-65.9843	-77.9181
2290.87	41.9303	47.3831		2290.87	-65.8432	-77.8164
2310.73	41.6354	46.9939		2310.73	-65.7036	-77.714
2330.77	41.336	46.6083		2330.77	-65.5689	-77.6107
2350.99	41.0527	46.2261		2350.99	-65.424	-77.5066
2371.37	40.7657	45.8473		2371.37	-65.2751	-77.4017
2391.94	40.4828	45.472		2391.94	-65.135	-77.296
2412.68	40.2021	45.1		2412.68	-64.987	-77.1894
2433.61	39.9208	44.7314		2433.61	-64.8474	-77.0821
2454.71	39.6369	44.3661		2454.71	-64.6974	-76.9738
2476	39.3686	44.0041		2476	-64.5502	-76.8648
2497.47	39.0834	43.6454		2497.47	-64.4198	-76.7549
2519.13	38.8231	43.29		2519.13	-64.2539	-76.6441
2540.97	38.5595	42.9377		2540.97	-64.1021	-76.5325
2563.01	38.2992	42.5887		2563.01	-63.9498	-76.42
2585.24	38.0218	42.2428		2585.24	-63.811	-76.3066
2607.65	37.769	41.9		2607.65	-63.6496	-76.1924
2630.27	37.5139	41.5604		2630.27	-63.4943	-76.0773
2653.08	37.2521	41.2239		2653.08	-63.3501	-75.9613
2676.09	37.0069	40.8904		2676.09	-63.188	-75.8445
2699.29	36.7448	40.5599		2699.29	-63.0423	-75.7267
2722.7	36.5133	40.2325		2722.7	-62.8681	-75.608
2746.31	36.2567	39.9081		2746.31	-62.7193	-75.4885
2770.13	36.014	39.5866		2770.13	-62.5589	-75.368
2794.15	35.7741	39.268		2794.15	-62.3991	-75.2466
2818.38	35.5346	38.9524		2818.38	-62.2384	-75.1243
2842.82	35.2862	38.6397		2842.82	-62.0933	-75.0011
2867.48	35.0614	38.3298		2867.48	-61.9195	-74.877
2892.34	34.8318	38.0228		2892.34	-61.7508	-74.7519
2917.43	34.5977	37.7186		2917.43	-61.5948	-74.6259
2942.73	34.3672	37.4172		2942.73	-61.4284	-74.499
2968.25	34.1396	37.1186		2968.25	-61.2661	-74.3711
2993.99	33.9221	36.8227		2993.99	-61.0952	-74.2423
3019.95	33.7083	36.5296		3019.95	-60.9204	-74.1125
3046.14	33.4812	36.2391		3046.14	-60.7661	-73.9817
3072.56	33.2592	35.9514		3072.56	-60.5982	-73.85
3099.2	33.0458	35.6663		3099.2	-60.4242	-73.7174
3126.08	32.8304	35.3839		3126.08	-60.2619	-73.5837
3153.19	32.6195	35.104		3153.19	-60.087	-73.4491
3180.53	32.4136	34.8268		3180.53	-59.9206	-73.3136
3208.12	32.2086	34.5522		3208.12	-59.7497	-73.177
3235.94	32.0011	34.2801		3235.94	-59.5651	-73.0394
3264	31.7982	34.0106		3264	-59.3948	-72.9009
3292.3	31.5969	33.7435		3292.3	-59.2172	-72.7614
3320.86	31.3902	33.479		3320.86	-59.0474	-72.6208
3349.65	31.2014	33.217		3349.65	-58.8642	-72.4793
3378.7	31.0112	32.9574		3378.7	-58.6745	-72.3368
3408	30.8091	32.7002		3408	-58.5076	-72.1933
3437.56	30.6162	32.4454		3437.56	-58.3304	-72.0487
3467.37	30.426	32.1931		3467.37	-58.1458	-71.9031
3497.44	30.2379	31.9431		3497.44	-57.9663	-71.7565
3527.77	30.0557	31.6955		3527.77	-57.7837	-71.6089
3558.36	29.8644	31.4502		3558.36	-57.6049	-71.4603
3589.22	29.6856	31.2073		3589.22	-57.4192	-71.3107
3620.34	29.5015	30.9667		3620.34	-57.2337	-71.16
3651.74	29.3256	30.7283		3651.74	-57.0493	-71.0083
3683.41	29.1444	30.4922		3683.41	-56.8706	-70.8555
3715.35	28.9741	30.2583		3715.35	-56.6875	-70.7017
3747.57	28.7981	30.0267		3747.57	-56.4954	-70.5469
3780.07	28.6235	29.7973		3780.07	-56.3152	-70.391
3812.85	28.4575	29.5701		3812.85	-56.1197	-70.2341
3845.92	28.2886	29.345		3845.92	-55.9317	-70.0761
3879.27	28.1188	29.1222		3879.27	-55.7452	-69.9171
3912.91	27.9524	28.9014		3912.91	-55.5617	-69.757
3946.84	27.7912	28.6828		3946.84	-55.3675	-69.5959
3981.07	27.6256	28.4663		3981.07	-55.1761	-69.4337
4015.6	27.4696	28.2519		4015.6	-54.98	-69.2704
4050.42	27.3099	28.0395		4050.42	-54.79	-69.1061
4085.55	27.1527	27.8292		4085.55	-54.5985	-68.9407
4120.98	26.9974	27.621		4120.98	-54.3989	-68.7743
4156.71	26.8416	27.4147		4156.71	-54.209	-68.6068
4192.76	26.6911	27.2105		4192.76	-54.0112	-68.4382
4229.12	26.5481	27.0083		4229.12	-53.814	-68.2686
4265.8	26.3934	26.808		4265.8	-53.61	-68.0979
4302.79	26.2365	26.6098		4302.79	-53.4211	-67.9262
4340.1	26.0943	26.4134		4340.1	-53.2204	-67.7533
4377.74	25.9489	26.219		4377.74	-53.0275	-67.5795
4415.7	25.8044	26.0265		4415.7	-52.824	-67.4045
4454	25.6541	25.8359		4454	-52.6387	-67.2285
4492.62	25.5257	25.6472		4492.62	-52.4243	-67.0514
4531.58	25.3851	25.4603		4531.58	-52.2301	-66.8732
4570.88	25.2464	25.2753		4570.88	-52.0293	-66.694
4610.52	25.1146	25.0921		4610.52	-51.8196	-66.5137
4650.5	24.9785	24.9108		4650.5	-51.6191	-66.3323
4690.83	24.8447	24.7313		4690.83	-51.4147	-66.1499
4731.51	24.7103	24.5535		4731.51	-51.2177	-65.9664
4772.55	24.5805	24.3776		4772.55	-51.0187	-65.7818
4813.93	24.4548	24.2034		4813.93	-50.811	-65.5962
4855.68	24.3252	24.0309		4855.68	-50.606	-65.4096
4897.79	24.1978	23.8602		4897.79	-50.398	-65.2218
4940.26	24.0707	23.6913		4940.26	-50.1964	-65.033
4983.1	23.9478	23.524		4983.1	-49.9913	-64.8432
5026.32	23.8245	23.3584		5026.32	-49.7873	-64.6523
5069.91	23.7076	23.1945		5069.91	-49.5742	-64.4604
5113.87	23.5784	23.0323		5113.87	-49.3768	-64.2674
5158.22	23.4686	22.8718		5158.22	-49.1607	-64.0734
5202.95	23.3499	22.7128		5202.95	-48.9531	-63.8783
5248.07	23.2367	22.5556		5248.07	-48.7471	-63.6823
5293.59	23.1203	22.3999		5293.59	-48.5387	-63.4851
5339.49	23.0051	22.2458		5339.49	-48.3298	-63.287
5385.8	22.8946	22.0933		5385.8	-48.1209	-63.0878
5432.5	22.7824	21.9424		5432.5	-47.9191	-62.8876
5479.61	22.6734	21.7931		5479.61	-47.7076	-62.6865
5527.13	22.5624	21.6453		5527.13	-47.4939	-62.4842
5575.07	22.4542	21.4991		5575.07	-47.2884	-62.281
5623.41	22.3521	21.3544		5623.41	-47.0747	-62.0768
5672.18	22.2494	21.2112		5672.18	-46.8533	-61.8716
5721.37	22.1454	21.0695		5721.37	-46.6516	-61.6654
5770.99	22.0399	20.9293		5770.99	-46.4393	-61.4583
5821.03	21.9422	20.7906		5821.03	-46.2304	-61.2501
5871.51	21.8363	20.6533		5871.51	-46.0147	-61.041
5922.43	21.7371	20.5175		5922.43	-45.8083	-60.831
5973.79	21.6381	20.3831		5973.79	-45.5896	-60.6199
6025.6	21.5404	20.2502		6025.6	-45.3708	-60.408
6077.85	21.4505	20.1187		6077.85	-45.159	-60.1951
6130.56	21.3526	19.9886		6130.56	-44.9559	-59.9812
6183.72	21.2588	19.8599		6183.72	-44.7376	-59.7665
6237.35	21.1648	19.7326		6237.35	-44.5287	-59.5508
6291.44	21.0759	19.6067		6291.44	-44.307	-59.3342
6346	20.9825	19.4821		6346	-44.0965	-59.1167
6401.03	20.892	19.3589		6401.03	-43.8837	-58.8983
6456.54	20.8056	19.237		6456.54	-43.6673	-58.6791
6512.53	20.7157	19.1164		6512.53	-43.4538	-58.4589
6569.01	20.6283	18.9972		6569.01	-43.2459	-58.2379
6625.98	20.5452	18.8793		6625.98	-43.0266	-58.0161
6683.44	20.4575	18.7626		6683.44	-42.8171	-57.7934
6741.4	20.3729	18.6473		6741.4	-42.6002	-57.5699
6799.86	20.2929	18.5332		6799.86	-42.379	-57.3456
6858.83	20.2107	18.4204		6858.83	-42.1711	-57.1204
6918.31	20.1308	18.3088		6918.31	-41.9571	-56.8944
6978.31	20.0491	18.1985		6978.31	-41.7445	-56.6677
7038.82	19.9693	18.0895		7038.82	-41.5294	-56.4402
7099.86	19.8932	17.9816		7099.86	-41.3161	-56.2119
7161.43	19.8137	17.875		7161.43	-41.107	-55.9829
7223.54	19.738	17.7695		7223.54	-40.8925	-55.7531
7286.18	19.6614	17.6653		7286.18	-40.6739	-55.5226
7349.37	19.5896	17.5622		7349.37	-40.4587	-55.2914
7413.1	19.5161	17.4603		7413.1	-40.2445	-55.0595
7477.39	19.4413	17.3596		7477.39	-40.0266	-54.8268
7542.23	19.3615	17.26		7542.23	-39.8288	-54.5936
7607.64	19.2954	17.1616		7607.64	-39.6118	-54.3596
7673.61	19.2312	17.0643		7673.61	-39.3981	-54.125
7740.16	19.1618	16.9681		7740.16	-39.1793	-53.8898
7807.28	19.0904	16.873		7807.28	-38.968	-53.6539
7874.99	19.0203	16.7791		7874.99	-38.7579	-53.4175
7943.28	18.9559	16.6862		7943.28	-38.5378	-53.1804
8012.17	18.8885	16.5944		8012.17	-38.3377	-52.9428
8081.65	18.8273	16.5037		8081.65	-38.1166	-52.7046
8151.73	18.758	16.414		8151.73	-37.9099	-52.4658
8222.43	18.6942	16.3254		8222.43	-37.7005	-52.2266
8293.73	18.6332	16.2379		8293.73	-37.4894	-51.9868
8365.66	18.5713	16.1514		8365.66	-37.2807	-51.7465
8438.2	18.5067	16.0659		8438.2	-37.0637	-51.5057
8511.38	18.4455	15.9814		8511.38	-36.8636	-51.2645
8585.19	18.3835	15.8979		8585.19	-36.6489	-51.0228
8659.64	18.3286	15.8155		8659.64	-36.4405	-50.7806
8734.74	18.2702	15.734		8734.74	-36.2302	-50.5381
8810.49	18.2114	15.6535		8810.49	-36.0328	-50.2951
8886.89	18.1511	15.574		8886.89	-35.8183	-50.0518
8963.96	18.0967	15.4955		8963.96	-35.6096	-49.8081
9041.7	18.0385	15.4179		9041.7	-35.3927	-49.564
9120.11	17.9848	15.3412		9120.11	-35.1833	-49.3196
9199.2	17.9309	15.2655		9199.2	-34.9725	-49.0749
9278.98	17.8759	15.1907		9278.98	-34.7802	-48.8299
9359.44	17.8231	15.1168		9359.44	-34.5665	-48.5846
9440.61	17.7743	15.0439		9440.61	-34.358	-48.3391
9522.48	17.7222	14.9718		9522.48	-34.1583	-48.0933
9605.06	17.6714	14.9007		9605.06	-33.951	-47.8472
9688.35	17.6175	14.8304		9688.35	-33.7535	-47.601
9772.37	17.5678	14.761		9772.37	-33.5497	-47.3546
9857.12	17.5189	14.6925		9857.12	-33.3412	-47.1079
9942.6	17.4724	14.6248		9942.6	-33.1342	-46.8612
10028.8	17.4221	14.558		10028.8	-32.9472	-46.6143
10115.8	17.376	14.492		10115.8	-32.7451	-46.3673
10203.5	17.3285	14.4269		10203.5	-32.5471	-46.1201
10292	17.2808	14.3626		10292	-32.343	-45.8729
10381.3	17.2351	14.2991		10381.3	-32.1503	-45.6256
10471.3	17.1865	14.2364		10471.3	-31.9502	-45.3783
10562.1	17.1409	14.1746		10562.1	-31.7535	-45.131
10653.7	17.1031	14.1135		10653.7	-31.5438	-44.8836
10746.1	17.0625	14.0532		10746.1	-31.3496	-44.6363
10839.3	17.0214	13.9937		10839.3	-31.1479	-44.3889
10933.3	16.978	13.9349		10933.3	-30.95	-44.1417
11028.1	16.933	13.877		11028.1	-30.7699	-43.8945
11123.7	16.8942	13.8197		11123.7	-30.5686	-43.6473
11220.2	16.8553	13.7633		11220.2	-30.3778	-43.4003
11317.5	16.8176	13.7075		11317.5	-30.183	-43.1534
11415.6	16.7769	13.6525		11415.6	-29.9934	-42.9066
11514.6	16.736	13.5983		11514.6	-29.8015	-42.66
11614.5	16.699	13.5447		11614.5	-29.609	-42.4136
11715.2	16.659	13.4918		11715.2	-29.4192	-42.1673
11816.8	16.623	13.4397		11816.8	-29.2327	-41.9213
11919.3	16.5835	13.3882		11919.3	-29.041	-41.6754
12022.6	16.546	13.3375		12022.6	-28.8542	-41.4299
12126.9	16.5085	13.2874		12126.9	-28.671	-41.1846
12232.1	16.4766	13.238		12232.1	-28.4794	-40.9395
12338.1	16.4406	13.1892		12338.1	-28.293	-40.6948
12445.1	16.4074	13.1412		12445.1	-28.1134	-40.4504
12553.1	16.3722	13.0937		12553.1	-27.9194	-40.2063
12661.9	16.338	13.0469		12661.9	-27.7486	-39.9626
12771.7	16.3067	13.0008		12771.7	-27.5562	-39.7193
12882.5	16.2715	12.9552		12882.5	-27.3833	-39.4763
12994.2	16.24	12.9103		12994.2	-27.1993	-39.2337
13106.9	16.2064	12.8661		13106.9	-27.0174	-38.9916
13220.6	16.1768	12.8224		13220.6	-26.8395	-38.7499
13335.2	16.1436	12.7793		13335.2	-26.6582	-38.5086
13450.9	16.1153	12.7368		13450.9	-26.4741	-38.2678
13567.5	16.0841	12.6949		13567.5	-26.3024	-38.0275
13685.2	16.0565	12.6536		13685.2	-26.126	-37.7877
13803.8	16.0295	12.6129		13803.8	-25.9429	-37.5484
13923.6	15.9975	12.5727		13923.6	-25.7735	-37.3096
14044.3	15.9675	12.5331		14044.3	-25.5951	-37.0714
14166.1	15.9401	12.4941		14166.1	-25.4259	-36.8337
14288.9	15.9114	12.4556		14288.9	-25.253	-36.5966
14412.9	15.877	12.4176		14412.9	-25.0848	-36.3602
14537.8	15.8566	12.3802		14537.8	-24.9084	-36.1243
14663.9	15.8321	12.3433		14663.9	-24.7393	-35.889
14791.1	15.8053	12.307		14791.1	-24.5605	-35.6544
14919.4	15.7795	12.2711		14919.4	-24.4009	-35.4204
15048.7	15.7542	12.2358		15048.7	-24.2291	-35.1871
15179.2	15.7278	12.201		15179.2	-24.0642	-34.9544
15310.9	15.7033	12.1666		15310.9	-23.8929	-34.7225
15443.7	15.6794	12.1328		15443.7	-23.7322	-34.4912
15577.6	15.6543	12.0994		15577.6	-23.568	-34.2607
15712.7	15.6299	12.0666		15712.7	-23.4044	-34.0309
15848.9	15.6059	12.0342		15848.9	-23.2442	-33.8018
15986.4	15.5784	12.0022		15986.4	-23.0764	-33.5735
16125	15.5588	11.9708		16125	-22.9073	-33.346
16264.8	15.5364	11.9398		16264.8	-22.7515	-33.1192
16405.9	15.5124	11.9092		16405.9	-22.5884	-32.8932
16548.2	15.4936	11.8791		16548.2	-22.4281	-32.668
16691.7	15.4703	11.8495		16691.7	-22.271	-32.4436
16836.4	15.4491	11.8202		16836.4	-22.1121	-32.2201
16982.4	15.4287	11.7914		16982.4	-21.9596	-31.9973
17129.7	15.4076	11.7631		17129.7	-21.7993	-31.7755
17278.3	15.3874	11.7351		17278.3	-21.643	-31.5544
17428.1	15.3664	11.7076		17428.1	-21.4983	-31.3343
17579.2	15.346	11.6804		17579.2	-21.3569	-31.115
17731.7	15.3277	11.6537		17731.7	-21.1966	-30.8966
17885.5	15.3065	11.6274		17885.5	-21.0439	-30.679
18040.6	15.2881	11.6014		18040.6	-20.894	-30.4624
18197	15.2692	11.5759		18197	-20.7482	-30.2467
18354.8	15.2506	11.5507		18354.8	-20.5923	-30.0319
18514	15.2318	11.5259		18514	-20.4508	-29.818
18674.5	15.2143	11.5015		18674.5	-20.3017	-29.605
18836.5	15.1967	11.4774		18836.5	-20.1638	-29.393
18999.8	15.1791	11.4538		18999.8	-20.0208	-29.182
19164.6	15.1614	11.4304		19164.6	-19.8679	-28.9718
19330.8	15.1446	11.4074		19330.8	-19.7297	-28.7627
19498.4	15.1271	11.3848		19498.4	-19.5867	-28.5545
19667.5	15.1102	11.3625		19667.5	-19.445	-28.3473
19838.1	15.0937	11.3406		19838.1	-19.3065	-28.1411
20010.1	15.0779	11.319		20010.1	-19.1691	-27.9358
20183.7	15.0604	11.2977		20183.7	-19.0241	-27.7316
20358.7	15.046	11.2767		20358.7	-18.8882	-27.5283
20535.2	15.0301	11.2561		20535.2	-18.7499	-27.3261
20713.3	15.0148	11.2358		20713.3	-18.6104	-27.1249
20893	14.9989	11.2158		20893	-18.4779	-26.9246
21074.1	14.9845	11.196		21074.1	-18.3476	-26.7254
21256.9	14.9693	11.1767		21256.9	-18.211	-26.5272
21441.2	14.955	11.1576		21441.2	-18.0772	-26.3301
21627.2	14.9417	11.1387		21627.2	-17.947	-26.1339
21814.7	14.9279	11.1202		21814.7	-17.8194	-25.9388
22003.9	14.9131	11.102		22003.9	-17.6899	-25.7448
22194.7	14.9005	11.0841		22194.7	-17.5573	-25.5518
22387.2	14.8867	11.0664		22387.2	-17.4294	-25.3598
22581.4	14.8732	11.049		22581.4	-17.301	-25.1689
22777.2	14.8614	11.0319		22777.2	-17.1743	-24.979
22974.7	14.8483	11.015		22974.7	-17.0484	-24.7901
23173.9	14.8305	10.9984		23173.9	-16.9295	-24.6024
23374.9	14.8229	10.9821		23374.9	-16.8097	-24.4157
23577.6	14.8093	10.966		23577.6	-16.6739	-24.23
23782.1	14.7966	10.9502		23782.1	-16.5508	-24.0454
23988.3	14.7857	10.9347		23988.3	-16.4327	-23.8619
24196.4	14.7729	10.9193		24196.4	-16.3065	-23.6794
24406.2	14.7626	10.9042		24406.2	-16.1926	-23.498
24617.8	14.7499	10.8894		24617.8	-16.0751	-23.3177
24831.3	14.7388	10.8748		24831.3	-15.9548	-23.1384
25046.7	14.7275	10.8604		25046.7	-15.8301	-22.9602
25263.9	14.7171	10.8462		25263.9	-15.7146	-22.783
25483	14.705	10.8323		25483	-15.5925	-22.607
25704	14.6953	10.8186		25704	-15.4785	-22.4319
25926.9	14.6845	10.8051		25926.9	-15.3698	-22.258
26151.7	14.674	10.7918		26151.7	-15.2582	-22.0851
26378.5	14.6639	10.7788		26378.5	-15.142	-21.9133
26607.3	14.6549	10.7659		26607.3	-15.0324	-21.7426
26838	14.6439	10.7533		26838	-14.9148	-21.5729
27070.7	14.6339	10.7408		27070.7	-14.8079	-21.4043
27305.5	14.6252	10.7286		27305.5	-14.6975	-21.2368
27542.3	14.6152	10.7165		27542.3	-14.5867	-21.0703
27781.1	14.6066	10.7046		27781.1	-14.4826	-20.9049
28022.1	14.5971	10.693		28022.1	-14.3801	-20.7406
28265.1	14.5883	10.6815		28265.1	-14.2719	-20.5773
28510.2	14.5791	10.6702		28510.2	-14.165	-20.4151
28757.4	14.5696	10.6591		28757.4	-14.061	-20.2539
29006.8	14.5612	10.6481		29006.8	-13.9595	-20.0938
29258.4	14.5532	10.6374		29258.4	-13.8531	-19.9347
29512.1	14.5444	10.6268		29512.1	-13.7586	-19.7767
29768	14.5355	10.6164		29768	-13.6479	-19.6197
30026.2	14.527	10.6061		30026.2	-13.5555	-19.4638
30286.6	14.52	10.596		30286.6	-13.4523	-19.3089
30549.2	14.5113	10.5861		30549.2	-13.3578	-19.1551
30814.1	14.5025	10.5764		30814.1	-13.2582	-19.0023
31081.4	14.4962	10.5668		31081.4	-13.1566	-18.8505
31350.9	14.4868	10.5573		31350.9	-13.0646	-18.6998
31622.8	14.4795	10.548		31622.8	-12.9671	-18.5501
31897	14.4727	10.5389		31897	-12.8671	-18.4015
32173.6	14.4644	10.5299		32173.6	-12.775	-18.2538
32452.6	14.4582	10.521		32452.6	-12.6824	-18.1072
32734.1	14.4503	10.5123		32734.1	-12.5832	-17.9616
33017.9	14.4466	10.5038		33017.9	-12.4901	-17.817
33304.3	14.4351	10.4954		33304.3	-12.403	-17.6734
33593.1	14.4287	10.4871		33593.1	-12.3087	-17.5309
33884.4	14.4232	10.4789		33884.4	-12.2178	-17.3893
34178.3	14.4157	10.4709		34178.3	-12.1313	-17.2488
34474.7	14.4099	10.463		34474.7	-12.0378	-17.1092
34773.6	14.4025	10.4553		34773.6	-11.9564	-16.9706
35075.2	14.3977	10.4477		35075.2	-11.8676	-16.833
35379.4	14.3896	10.4402		35379.4	-11.7761	-16.6964
35686.2	14.3845	10.4328		35686.2	-11.6941	-16.5608
35995.6	14.3777	10.4255		35995.6	-11.6038	-16.4262
36307.8	14.3719	10.4184		36307.8	-11.5182	-16.2925
36622.7	14.366	10.4114		36622.7	-11.4327	-16.1598
36940.3	14.3609	10.4045		36940.3	-11.3443	-16.0281
37260.6	14.3569	10.3977		37260.6	-11.2654	-15.8973
37583.7	14.3487	10.391		37583.7	-11.187	-15.7675
37909.7	14.342	10.3844		37909.7	-11.1056	-15.6387
38238.4	14.337	10.378		38238.4	-11.0191	-15.5108
38570	14.3316	10.3716		38570	-10.9435	-15.3838
38904.5	14.3262	10.3654		38904.5	-10.8624	-15.2578
39241.9	14.3195	10.3592		39241.9	-10.7843	-15.1327
39582.2	14.3148	10.3532		39582.2	-10.7051	-15.0085
39925.5	14.3106	10.3472		39925.5	-10.6234	-14.8853
40271.7	14.3056	10.3414		40271.7	-10.5498	-14.7629
40620.9	14.3007	10.3356		40620.9	-10.4722	-14.6415
40973.2	14.2943	10.33		40973.2	-10.3964	-14.5211
41328.5	14.2894	10.3244		41328.5	-10.322	-14.4015
41686.9	14.2846	10.319		41686.9	-10.2491	-14.2828
42048.5	14.2803	10.3136		42048.5	-10.1734	-14.165
42413.1	14.2751	10.3083		42413.1	-10.1037	-14.0481
42780.9	14.2701	10.3031		42780.9	-10.0283	-13.9321
43151.9	14.2665	10.298		43151.9	-9.9496	-13.817
43526.1	14.2617	10.293		43526.1	-9.88848	-13.7027
43903.6	14.2574	10.288		43903.6	-9.8156	-13.5894
44284.3	14.2515	10.2832		44284.3	-9.73892	-13.4769
44668.4	14.2479	10.2784		44668.4	-9.67643	-13.3652
45055.7	14.2436	10.2737		45055.7	-9.5991	-13.2544
45446.5	14.2386	10.2691		45446.5	-9.5388	-13.1445
45840.6	14.2362	10.2645		45840.6	-9.47132	-13.0354
46238.1	14.2318	10.26		46238.1	-9.4014	-12.9272
46639.1	14.2267	10.2556		46639.1	-9.33346	-12.8198
47043.5	14.2235	10.2513		47043.5	-9.26919	-12.7132
47451.5	14.2188	10.2471		47451.5	-9.20589	-12.6075
47863	14.2165	10.2429		47863	-9.13565	-12.5026
48278.1	14.2109	10.2388		48278.1	-9.07739	-12.3985
48696.8	14.2095	10.2347		48696.8	-9.01299	-12.2952
49119.1	14.205	10.2308		49119.1	-8.94856	-12.1927
49545	14.2017	10.2269		49545	-8.88802	-12.091
49974.7	14.1968	10.223		49974.7	-8.82208	-11.9902
50408.1	14.1944	10.2193		50408.1	-8.76054	-11.8901
50845.2	14.1904	10.2155		50845.2	-8.70167	-11.7908
51286.1	14.1866	10.2119		51286.1	-8.64508	-11.6923
51730.9	14.1831	10.2083		51730.9	-8.58066	-11.5946
52179.5	14.1817	10.2048		52179.5	-8.51852	-11.4976
52632	14.1774	10.2013		52632	-8.46629	-11.4014
53088.4	14.1751	10.1979		53088.4	-8.40349	-11.306
53548.8	14.1739	10.1945		53548.8	-8.34707	-11.2113
54013.2	14.1664	10.1912		54013.2	-8.28963	-11.1174
54481.6	14.1649	10.188		54481.6	-8.23229	-11.0242
54954.1	14.1632	10.1848		54954.1	-8.17704	-10.9318
55430.7	14.1604	10.1817		55430.7	-8.12084	-10.8401
55911.4	14.1584	10.1786		55911.4	-8.07117	-10.7492
56396.2	14.1557	10.1756		56396.2	-8.01102	-10.659
56885.3	14.1611	10.1726		56885.3	-7.95891	-10.5695
57378.6	14.1585	10.1697		57378.6	-7.90436	-10.4807
57876.2	14.1476	10.1668		57876.2	-7.85419	-10.3926
58378.1	14.1416	10.164		58378.1	-7.80033	-10.3053
58884.4	14.1367	10.1612		58884.4	-7.74726	-10.2186
59395	14.1347	10.1584		59395	-7.70153	-10.1326
59910.1	14.1323	10.1558		59910.1	-7.64683	-10.0474
60429.6	14.13	10.1531		60429.6	-7.59724	-9.96281
60953.7	14.1261	10.1505		60953.7	-7.54643	-9.87892
61482.3	14.1233	10.148		61482.3	-7.49427	-9.79571
62015.5	14.1212	10.1454		62015.5	-7.45005	-9.71318
62553.3	14.1182	10.143		62553.3	-7.39823	-9.63132
63095.7	14.1149	10.1405		63095.7	-7.35228	-9.55012
63642.9	14.1131	10.1382		63642.9	-7.30684	-9.46958
64194.8	14.1097	10.1358		64194.8	-7.25696	-9.3897
64751.5	14.108	10.1335		64751.5	-7.20947	-9.31047
65313.1	14.1048	10.1312		65313.1	-7.16596	-9.23188
65879.5	14.1031	10.129		65879.5	-7.11909	-9.15394
66450.8	14.1011	10.1268		66450.8	-7.07556	-9.07663
67027	14.0991	10.1246		67027	-7.03151	-8.99996
67608.3	14.0978	10.1225		67608.3	-6.98537	-8.92392
68194.6	14.0933	10.1204		68194.6	-6.94614	-8.84849
68786	14.0916	10.1184		68786	-6.90377	-8.77369
69382.5	14.0898	10.1164		69382.5	-6.85945	-8.6995
69984.2	14.0866	10.1144		69984.2	-6.81706	-8.62592
70591.1	14.0849	10.1125		70591.1	-6.77879	-8.55295
71203.3	14.0832	10.1105		71203.3	-6.73074	-8.48057
71820.8	14.0796	10.1087		71820.8	-6.69314	-8.40879
72443.6	14.0797	10.1068		72443.6	-6.65442	-8.33761
73071.8	14.0768	10.105		73071.8	-6.61097	-8.26701
73705.5	14.0747	10.1032		73705.5	-6.56839	-8.19699
74344.7	14.0718	10.1015		74344.7	-6.5321	-8.12755
74989.4	14.0699	10.0997		74989.4	-6.4897	-8.05869
75639.7	14.066	10.098		75639.7	-6.455	-7.99039
76295.7	14.0661	10.0964		76295.7	-6.4123	-7.92266
76957.3	14.063	10.0947		76957.3	-6.37896	-7.85549
77624.7	14.062	10.0931		77624.7	-6.34523	-7.78888
78297.9	14.0595	10.0915		78297.9	-6.30477	-7.72282
78976.9	14.0577	10.09		78976.9	-6.26836	-7.65731
79661.8	14.0548	10.0884		79661.8	-6.22853	-7.59235
80352.6	14.0558	10.0869		80352.6	-6.19494	-7.52792
81049.4	14.0493	10.0855		81049.4	-6.15781	-7.46403
81752.3	14.0509	10.084		81752.3	-6.12143	-7.40067
82461.3	14.0494	10.0826		82461.3	-6.09114	-7.33784
83176.4	14.0464	10.0812		83176.4	-6.05635	-7.27553
83897.7	14.0443	10.0798		83897.7	-6.02518	-7.21375
84625.3	14.0435	10.0784		84625.3	-5.9869	-7.15247
85359.1	14.0419	10.0771		85359.1	-5.95568	-7.09171
86099.4	14.0403	10.0758		86099.4	-5.92451	-7.03146
86846	14.0377	10.0745		86846	-5.8942	-6.97171
87599.2	14.0359	10.0732		87599.2	-5.86214	-6.91246
88358.8	14.0374	10.072		88358.8	-5.83117	-6.8537
89125.1	14.0345	10.0707		89125.1	-5.79762	-6.79544
89898	14.0322	10.0695		89898	-5.76622	-6.73766
90677.6	14.0313	10.0684		90677.6	-5.73079	-6.68037
91464	14.0298	10.0672		91464	-5.70814	-6.62356
92257.1	14.0273	10.066		92257.1	-5.68002	-6.56723
93057.2	14.0243	10.0649		93057.2	-5.64321	-6.51137
93864.2	14.0237	10.0638		93864.2	-5.61807	-6.45597
94678.2	14.0207	10.0627		94678.2	-5.59073	-6.40105
95499.3	14.0194	10.0617		95499.3	-5.56547	-6.34658
96327.4	14.0196	10.0606		96327.4	-5.53828	-6.29257
97162.8	14.0185	10.0596		97162.8	-5.51138	-6.23902
98005.4	14.0152	10.0586		98005.4	-5.48539	-6.18592
98855.3	14.0158	10.0576		98855.3	-5.45593	-6.13326
99712.6	14.0152	10.0566		99712.6	-5.4313	-6.08105
100577	14.013	10.0556		100577	-5.40832	-6.02927
101450	14.0092	10.0547		101450	-5.37635	-5.97794
102329	14.0117	10.0537		102329	-5.35823	-5.92703
103217	14.0141	10.0528		103217	-5.33621	-5.87656
104112	14.0104	10.0519		104112	-5.31067	-5.82651
105015	14.06	10.051		105015	-5.28706	-5.77689
105925	14.0016	10.0502		105925	-5.2608	-5.72768
106844	13.997	10.0493		106844	-5.23812	-5.67889
107771	13.9978	10.0485		107771	-5.21297	-5.63051
108705	13.9944	10.0477		108705	-5.19179	-5.58255
109648	13.9932	10.0468		109648	-5.1738	-5.53498
110599	13.9936	10.046		110599	-5.15195	-5.48782
111558	13.9891	10.0453		111558	-5.12353	-5.44106
112525	13.9888	10.0445		112525	-5.10025	-5.3947
113501	13.9873	10.0437		113501	-5.08308	-5.34872
114485	13.984	10.043		114485	-5.0615	-5.30314
115478	13.9824	10.0423		115478	-5.03778	-5.25795
116480	13.9817	10.0415		116480	-5.01773	-5.21313
117490	13.9813	10.0408		117490	-5.00042	-5.1687
118509	13.9777	10.0401		118509	-4.98171	-5.12464
119536	13.9764	10.0394		119536	-4.96363	-5.08096
120573	13.9749	10.0388		120573	-4.94731	-5.03765
121619	13.9743	10.0381		121619	-4.92796	-4.99471
122673	13.9729	10.0375		122673	-4.90915	-4.95213
123737	13.9705	10.0368		123737	-4.88925	-4.90992
124810	13.9682	10.0362		124810	-4.88048	-4.86806
125893	13.9678	10.0356		125893	-4.85602	-4.82656
126984	13.9645	10.035		126984	-4.84183	-4.78541
128086	13.9644	10.0344		128086	-4.82651	-4.74461
129196	13.9628	10.0338		129196	-4.80692	-4.70417
130317	13.9604	10.0332		130317	-4.79266	-4.66406
131447	13.9595	10.0327		131447	-4.77803	-4.6243
132587	13.9583	10.0321		132587	-4.76379	-4.58487
133737	13.9566	10.0316		133737	-4.74296	-4.54578
134896	13.9558	10.031		134896	-4.7296	-4.50703
136066	13.9548	10.0305		136066	-4.71455	-4.4686
137246	13.9513	10.03		137246	-4.70115	-4.4305
138436	13.9479	10.0295		138436	-4.68535	-4.39273
139637	13.9468	10.029		139637	-4.67341	-4.35528
140848	13.9454	10.0285		140848	-4.66237	-4.31815
142069	13.9418	10.028		142069	-4.64734	-4.28134
143301	13.9406	10.0275		143301	-4.63157	-4.24484
144544	13.9406	10.027		144544	-4.62452	-4.20866
145797	13.9373	10.0266		145797	-4.6079	-4.17278
147062	13.9368	10.0261		147062	-4.59819	-4.13721
148337	13.9342	10.0257		148337	-4.58765	-4.10194
149624	13.9331	10.0252		149624	-4.57637	-4.06698
150921	13.933	10.0248		150921	-4.56831	-4.03231
152230	13.9291	10.0244		152230	-4.54936	-3.99795
153550	13.9283	10.024		153550	-4.54112	-3.96387
154882	13.9261	10.0236		154882	-4.53101	-3.93009
156225	13.9238	10.0232		156225	-4.52299	-3.8966
157580	13.9226	10.0228		157580	-4.5136	-3.86339
158946	13.9218	10.0224		158946	-4.50554	-3.83047
160325	13.9205	10.022		160325	-4.49862	-3.79783
161715	13.9198	10.0216		161715	-4.48623	-3.76547
163117	13.9171	10.0213		163117	-4.48309	-3.73339
164532	13.9141	10.0209		164532	-4.47552	-3.70158
165959	13.9132	10.0205		165959	-4.46308	-3.67005
167398	13.9112	10.0202		167398	-4.45645	-3.63879
168850	13.9106	10.0199		168850	-4.44673	-3.60779
170314	13.907	10.0195		170314	-4.44473	-3.57707
171791	13.9054	10.0192		171791	-4.4323	-3.5466
173281	13.904	10.0189		173281	-4.43117	-3.5164
174783	13.9021	10.0185		174783	-4.4253	-3.48646
176299	13.9008	10.0182		176299	-4.41644	-3.45677
177828	13.8986	10.0179		177828	-4.40857	-3.42734
179370	13.896	10.0176		179370	-4.40701	-3.39816
180926	13.8941	10.0173		180926	-4.40171	-3.36924
182495	13.8927	10.017		182495	-4.39278	-3.34056
184077	13.89	10.0167		184077	-4.3869	-3.31213
185674	13.8881	10.0164		185674	-4.387	-3.28395
187284	13.8852	10.0162		187284	-4.37856	-3.256
188908	13.8846	10.0159		188908	-4.37715	-3.2283
190546	13.8821	10.0156		190546	-4.37273	-3.20084
192199	13.8794	10.0154		192199	-4.37005	-3.17361
193865	13.8784	10.0151		193865	-4.37028	-3.14662
195546	13.8744	10.0148		195546	-4.3727	-3.11986
197242	13.8731	10.0146		197242	-4.35837	-3.09333
198953	13.8713	10.0143		198953	-4.35949	-3.06703
200678	13.8688	10.0141		200678	-4.35593	-3.04096
202418	13.8666	10.0139		202418	-4.35425	-3.01511
204174	13.8645	10.0136		204174	-4.35049	-2.98949
205944	13.8607	10.0134		205944	-4.34864	-2.96408
207730	13.8589	10.0132		207730	-4.34986	-2.9389
209532	13.8573	10.0129		209532	-4.34295	-2.91394
211349	13.8558	10.0127		211349	-4.34236	-2.88919
213182	13.8539	10.0125		213182	-4.34459	-2.86465
215030	13.8514	10.0123		215030	-4.34373	-2.84033
216895	13.8489	10.0121		216895	-4.34167	-2.81621
218776	13.8466	10.0119		218776	-4.34158	-2.79231
220673	13.8437	10.0117		220673	-4.34185	-2.76861
222587	13.8409	10.0115		222587	-4.33967	-2.74512
224517	13.8386	10.0113		224517	-4.33819	-2.72183
226464	13.8361	10.0111		226464	-4.34574	-2.69874
228428	13.8334	10.0109		228428	-4.34404	-2.67585
230409	13.8316	10.0107		230409	-4.34292	-2.65316
232407	13.8282	10.0105		232407	-4.34166	-2.63067
234423	13.8263	10.0104		234423	-4.3467	-2.60837
236456	13.8237	10.0102		236456	-4.34731	-2.58627
238506	13.8215	10.01		238506	-4.35011	-2.56436
240575	13.8175	10.0099		240575	-4.35417	-2.54263
242661	13.8163	10.0097		242661	-4.35065	-2.5211
244765	13.8133	10.0095		244765	-4.35758	-2.49975
246888	13.811	10.0094		246888	-4.36232	-2.47859
249029	13.808	10.0092		249029	-4.35733	-2.45762
251189	13.8045	10.0091		251189	-4.36843	-2.43682
253367	13.802	10.0089		253367	-4.36941	-2.41621
255564	13.7992	10.0087		255564	-4.37484	-2.39577
257780	13.7956	10.0086		257780	-4.37464	-2.37552
260016	13.7938	10.0085		260016	-4.38155	-2.35543
262271	13.7902	10.0083		262271	-4.38668	-2.33553
264545	13.7872	10.0082		264545	-4.38948	-2.3158
266839	13.784	10.008		266839	-4.39383	-2.29624
269153	13.781	10.0079		269153	-4.39717	-2.27685
271488	13.7788	10.0078		271488	-4.40214	-2.25763
273842	13.7755	10.0076		273842	-4.40653	-2.23857
276217	13.7701	10.0075		276217	-4.4169	-2.21969
278612	13.7671	10.0074		278612	-4.41842	-2.20096
281028	13.7649	10.0073		281028	-4.42287	-2.18241
283465	13.7597	10.0071		283465	-4.43285	-2.16401
285924	13.7573	10.007		285924	-4.43633	-2.14577
288403	13.7555	10.0069		288403	-4.44256	-2.1277
290904	13.7517	10.0068		290904	-4.44729	-2.10978
293427	13.7479	10.0067		293427	-4.45638	-2.09202
295972	13.7447	10.0066		295972	-4.45766	-2.07441
298538	13.7413	10.0064		298538	-4.46624	-2.05696
301127	13.7383	10.0063		301127	-4.47427	-2.03966
303739	13.735	10.0062		303739	-4.47836	-2.02251
306373	13.7314	10.0061		306373	-4.48543	-2.00552
309030	13.7282	10.006		309030	-4.4965	-1.98867
311709	13.724	10.0059		311709	-4.50321	-1.97197
314413	13.7207	10.0058		314413	-4.50607	-1.95541
317139	13.7168	10.0057		317139	-4.51816	-1.93901
319890	13.7129	10.0056		319890	-4.52183	-1.92274
322664	13.7083	10.0055		322664	-4.53314	-1.90662
325462	13.7059	10.0054		325462	-4.54234	-1.89064
328284	13.7019	10.0054		328284	-4.55043	-1.8748
331131	13.6986	10.0053		331131	-4.55838	-1.8591
334003	13.6946	10.0052		334003	-4.56417	-1.84354
336899	13.6906	10.0051		336899	-4.57576	-1.82812
339821	13.6867	10.005		339821	-4.58495	-1.81283
342768	13.6825	10.0049		342768	-4.59412	-1.79768
345740	13.6784	10.0048		345740	-4.60611	-1.78266
348739	13.6748	10.0048		348739	-4.61277	-1.76777
351763	13.6715	10.0047		351763	-4.62802	-1.75301
354813	13.6685	10.0046		354813	-4.63098	-1.73839
357890	13.6633	10.0045		357890	-4.63922	-1.72389
360994	13.6587	10.0045		360994	-4.65276	-1.70952
364125	13.6542	10.0044		364125	-4.665	-1.69528
367282	13.6502	10.0043		367282	-4.672	-1.68117
370467	13.6456	10.0042		370467	-4.67943	-1.66718
373680	13.6415	10.0042		373680	-4.68857	-1.65331
376921	13.6381	10.0041		376921	-4.70033	-1.63957
380189	13.6333	10.004		380189	-4.7164	-1.62595
383486	13.6284	10.004		383486	-4.72372	-1.61245
386812	13.6243	10.0039		386812	-4.73568	-1.59907
390167	13.6192	10.0038		390167	-4.75014	-1.58581
393550	13.6133	10.0038		393550	-4.75873	-1.57267
396963	13.6105	10.0037		396963	-4.76722	-1.55964
400405	13.6059	10.0036		400405	-4.77955	-1.54673
403878	13.6014	10.0036		403878	-4.79066	-1.53394
407380	13.5972	10.0035		407380	-4.8021	-1.52126
410913	13.592	10.0035		410913	-4.81375	-1.50869
414477	13.5875	10.0034		414477	-4.82546	-1.49624
418071	13.5825	10.0034		418071	-4.83674	-1.4839
421697	13.5777	10.0033		421697	-4.84902	-1.47166
425353	13.5722	10.0032		425353	-4.86247	-1.45954
429042	13.5683	10.0032		429042	-4.87446	-1.44753
432763	13.5633	10.0031		432763	-4.88356	-1.43562
436516	13.5567	10.0031		436516	-4.89918	-1.42382
440301	13.5534	10.003		440301	-4.91168	-1.41212
444120	13.5484	10.003		444120	-4.91888	-1.40054
447971	13.5436	10.0029		447971	-4.93199	-1.38905
451856	13.5376	10.0029		451856	-4.94787	-1.37767
455774	13.5332	10.0028		455774	-4.96014	-1.36639
459727	13.5274	10.0028		459727	-4.97322	-1.35522
463714	13.5219	10.0028		463714	-4.98332	-1.34414
467735	13.5165	10.0027		467735	-4.99906	-1.33316
471791	13.5122	10.0027		471791	-5.01137	-1.32229
475883	13.506	10.0026		475883	-5.02567	-1.31151
480010	13.5011	10.0026		480010	-5.03664	-1.30083
484172	13.4961	10.0025		484172	-5.04823	-1.29024
488371	13.49	10.0025		488371	-5.06601	-1.27976
492606	13.485	10.0025		492606	-5.07921	-1.26937
496878	13.4795	10.0024		496878	-5.0894	-1.25907
501187	13.4737	10.0024		501187	-5.10539	-1.24886
505534	13.4689	10.0023		505534	-5.11559	-1.23875
509918	13.4615	10.0023		509918	-5.13084	-1.22873
514340	13.4577	10.0023		514340	-5.14433	-1.21881
518800	13.4495	10.0022		518800	-5.15737	-1.20897
523299	13.4452	10.0022		523299	-5.17465	-1.19922
527837	13.439	10.0022		527837	-5.18627	-1.18957
532415	13.433	10.0021		532415	-5.20077	-1.18
537032	13.4273	10.0021		537032	-5.2161	-1.17052
541689	13.4212	10.0021		541689	-5.22976	-1.16113
546387	13.4137	10.002		546387	-5.24226	-1.15182
551125	13.4085	10.002		551125	-5.25657	-1.1426
555904	13.4029	10.002		555904	-5.26559	-1.13346
560725	13.3961	10.0019		560725	-5.2828	-1.12441
565588	13.3911	10.0019		565588	-5.2938	-1.11544
570493	13.3836	10.0019		570493	-5.31232	-1.10656
575440	13.3776	10.0018		575440	-5.32705	-1.09776
580430	13.3717	10.0018		580430	-5.3412	-1.08903
585464	13.3655	10.0018		585464	-5.35241	-1.0804
590541	13.359	10.0018		590541	-5.36775	-1.07184
595662	13.3523	10.0017		595662	-5.38079	-1.06336
600828	13.3453	10.0017		600828	-5.39462	-1.05496
606038	13.3389	10.0017		606038	-5.41251	-1.04664
611294	13.3325	10.0016		611294	-5.42276	-1.03839
616595	13.3252	10.0016		616595	-5.43706	-1.03023
621942	13.3187	10.0016		621942	-5.44951	-1.02214
627336	13.3128	10.0016		627336	-5.46206	-1.01413
632776	13.3052	10.0015		632776	-5.48042	-1.00619
638263	13.2984	10.0015		638263	-5.49222	-0.998326
643799	13.2918	10.0015		643799	-5.50923	-0.990538
649382	13.2844	10.0015		649382	-5.52268	-0.982824
655013	13.2778	10.0014		655013	-5.53381	-0.975183
660693	13.2709	10.0014		660693	-5.5484	-0.967614
666423	13.2645	10.0014		666423	-5.56166	-0.960118
672202	13.257	10.0014		672202	-5.57603	-0.952693
678032	13.2497	10.0014		678032	-5.58873	-0.94534
683912	13.2427	10.0013		683912	-5.60525	-0.938056
689843	13.2353	10.0013		689843	-5.61509	-0.930843
695825	13.2292	10.0013		695825	-5.62907	-0.923699
701859	13.2212	10.0013		701859	-5.64729	-0.916624
707946	13.2144	10.0013		707946	-5.65909	-0.909617
714085	13.2067	10.0012		714085	-5.67594	-0.902678
720278	13.1995	10.0012		720278	-5.6882	-0.895806
726524	13.1917	10.0012		726524	-5.70304	-0.889001
732825	13.184	10.0012		732825	-5.71666	-0.882262
739180	13.177	10.0012		739180	-5.73274	-0.875589
745590	13.1696	10.0012		745590	-5.74775	-0.868981
752056	13.1612	10.0011		752056	-5.76112	-0.862438
758578	13.1534	10.0011		758578	-5.77293	-0.855959
765156	13.1458	10.0011		765156	-5.78429	-0.849544
771792	13.1378	10.0011		771792	-5.80102	-0.843193
778485	13.1313	10.0011		778485	-5.81243	-0.836904
785236	13.122	10.0011		785236	-5.82987	-0.830677
792045	13.1146	10.001		792045	-5.84089	-0.824512
798914	13.1076	10.001		798914	-5.85284	-0.818409
805842	13.0998	10.001		805842	-5.86412	-0.812367
812831	13.0916	10.001		812831	-5.87792	-0.806386
819879	13.0837	10.001		819879	-5.89377	-0.800464
826990	13.075	10.001		826990	-5.90756	-0.794602
834161	13.0672	10.0009		834161	-5.91716	-0.788799
841395	13.0593	10.0009		841395	-5.92894	-0.783056
848692	13.0511	10.0009		848692	-5.94461	-0.77737
856052	13.0438	10.0009		856052	-5.95417	-0.771743
863475	13.0357	10.0009		863475	-5.96626	-0.766173
870964	13.0265	10.0009		870964	-5.98113	-0.76066
878517	13.0194	10.0009		878517	-5.9947	-0.755203
886135	13.0109	10.0009		886135	-6.00741	-0.749803
893820	13.0031	10.0008		893820	-6.02008	-0.744459
901571	12.9939	10.0008		901571	-6.02966	-0.739171
909390	12.9859	10.0008		909390	-6.04476	-0.733937
917276	12.977	10.0008		917276	-6.05452	-0.728758
925231	12.9692	10.0008		925231	-6.06531	-0.723634
933254	12.9605	10.0008		933254	-6.07953	-0.718563
941348	12.9523	10.0008		941348	-6.09281	-0.713546
949511	12.9433	10.0008		949511	-6.10188	-0.708583
957745	12.9346	10.0008		957745	-6.11416	-0.703672
966051	12.9263	10.0007		966051	-6.12799	-0.698813
974429	12.917	10.0007		974429	-6.13988	-0.694007
982879	12.909	10.0007		982879	-6.14943	-0.689252
991402	12.9002	10.0007		991402	-6.16159	-0.684549
1000000	12.8916	10.0007		1000000	-6.17154	-0.679896
1000000	12.5633	10.0007		1000000	-6.32373	-0.679896
1.00577e+06	12.6469	10.0007		1.00577e+06	-6.08497	-0.676823
1.01158e+06	10.6657	10.0007		1.01158e+06	-7.21342	-0.673772
1.01742e+06	12.3448	10.0007		1.01742e+06	-5.52823	-0.670743
1.02329e+06	12.0994	10.0007		1.02329e+06	-5.65544	-0.667737
1.0292e+06	12.5556	10.0007		1.0292e+06	-5.85455	-0.664753
1.03514e+06	12.863	10.0007		1.03514e+06	-5.79644	-0.66179
1.04112e+06	12.7078	10.0007		1.04112e+06	-5.89912	-0.65885
1.04713e+06	12.3146	10.0007		1.04713e+06	-5.97124	-0.655931
1.05317e+06	12.3322	10.0006		1.05317e+06	-5.9026	-0.653035
1.05925e+06	6.83144	10.0006		1.05925e+06	-18.5065	-0.65016
1.06537e+06	12.8163	10.0006		1.06537e+06	-5.73789	-0.647306
1.07152e+06	12.6293	10.0006		1.07152e+06	-5.87932	-0.644474
1.07771e+06	12.8625	10.0006		1.07771e+06	-5.71137	-0.641663
1.08393e+06	11.5409	10.0006		1.08393e+06	-5.93864	-0.638873
1.09018e+06	12.7781	10.0006		1.09018e+06	-5.8989	-0.636105
1.09648e+06	12.8145	10.0006		1.09648e+06	-5.81609	-0.633358
1.10281e+06	12.7412	10.0006		1.10281e+06	-5.86817	-0.630631
1.10917e+06	13.1607	10.0006		1.10917e+06	-5.96558	-0.627926
1.11558e+06	12.5961	10.0006		1.11558e+06	-5.95728	-0.625241
1.12202e+06	12.6481	10.0006		1.12202e+06	-5.84921	-0.622577
1.1285e+06	12.5223	10.0006		1.1285e+06	-5.82959	-0.619934
1.13501e+06	12.635	10.0006		1.13501e+06	-6.10902	-0.617311
1.14156e+06	12.895	10.0006		1.14156e+06	-5.89609	-0.614709
1.14815e+06	13.411	10.0006		1.14815e+06	-5.9388	-0.612127
1.15478e+06	12.5911	10.0006		1.15478e+06	-5.92472	-0.609565
1.16145e+06	12.4262	10.0006		1.16145e+06	-6.03721	-0.607024
1.16815e+06	12.4902	10.0006		1.16815e+06	-5.90685	-0.604503
1.1749e+06	12.4481	10.0006		1.1749e+06	-5.85844	-0.602001
1.18168e+06	12.4604	10.0005		1.18168e+06	-5.99132	-0.59952
1.1885e+06	12.3536	10.0005		1.1885e+06	-5.94364	-0.597058
1.19536e+06	12.5037	10.0005		1.19536e+06	-5.86079	-0.594617
1.20226e+06	12.3273	10.0005		1.20226e+06	-5.98264	-0.592195
1.20921e+06	12.4768	10.0005		1.20921e+06	-5.95826	-0.589792
1.21619e+06	12.5637	10.0005		1.21619e+06	-5.75956	-0.587409
1.22321e+06	12.5027	10.0005		1.22321e+06	-5.86431	-0.585046
1.23027e+06	12.8968	10.0005		1.23027e+06	-5.85693	-0.582702
1.23737e+06	11.0633	10.0005		1.23737e+06	-6.0046	-0.580377
1.24451e+06	12.8246	10.0005		1.24451e+06	-6.05261	-0.578072
1.2517e+06	11.4745	10.0005		1.2517e+06	-5.98289	-0.575785
1.25893e+06	12.393	10.0005		1.25893e+06	-5.95756	-0.573518
1.26619e+06	12.3448	10.0005		1.26619e+06	-5.9084	-0.57127
1.2735e+06	12.3397	10.0005		1.2735e+06	-5.96574	-0.56904
1.28086e+06	12.3931	10.0005		1.28086e+06	-5.97642	-0.56683
1.28825e+06	12.3872	10.0005		1.28825e+06	-5.81244	-0.564638
1.29569e+06	12.3958	10.0005		1.29569e+06	-5.97447	-0.562465
1.30317e+06	12.455	10.0005		1.30317e+06	-5.99723	-0.560311
1.31069e+06	12.7339	10.0005		1.31069e+06	-6.01119	-0.558175
1.31826e+06	12.1508	10.0005		1.31826e+06	-6.06058	-0.556058
1.32587e+06	12.4151	10.0005		1.32587e+06	-5.82282	-0.553959
1.33352e+06	12.3538	10.0005		1.33352e+06	-6.03656	-0.551878
1.34122e+06	12.3929	10.0005		1.34122e+06	-6.01315	-0.549816
1.34896e+06	12.3504	10.0005		1.34896e+06	-5.98585	-0.547772
1.35675e+06	12.3505	10.0005		1.35675e+06	-6.12249	-0.545746
1.36458e+06	12.3365	10.0005		1.36458e+06	-5.97893	-0.543738
1.37246e+06	12.4201	10.0004		1.37246e+06	-6.10385	-0.541749
1.38038e+06	12.0736	10.0004		1.38038e+06	-5.98974	-0.539777
1.38835e+06	12.202	10.0004		1.38835e+06	-5.93094	-0.537823
1.39637e+06	12.2893	10.0004		1.39637e+06	-5.96825	-0.535887
1.40443e+06	12.2823	10.0004		1.40443e+06	-6.10501	-0.533968
1.41254e+06	11.9842	10.0004		1.41254e+06	-6.04779	-0.532068
1.42069e+06	12.2155	10.0004		1.42069e+06	-6.086	-0.530185
1.42889e+06	12.2397	10.0004		1.42889e+06	-6.13043	-0.528319
1.43714e+06	12.2588	10.0004		1.43714e+06	-5.98877	-0.526471
1.44544e+06	12.2361	10.0004		1.44544e+06	-5.9446	-0.524641
1.45378e+06	12.2309	10.0004		1.45378e+06	-6.02563	-0.522827
1.46218e+06	12.2182	10.0004		1.46218e+06	-5.91772	-0.521032
1.47062e+06	12.1819	10.0004		1.47062e+06	-5.89661	-0.519253
1.47911e+06	12.2061	10.0004		1.47911e+06	-6.14236	-0.517492
1.48765e+06	12.2067	10.0004		1.48765e+06	-6.01832	-0.515747
1.49624e+06	12.1964	10.0004		1.49624e+06	-6.10733	-0.51402
1.50487e+06	12.1877	10.0004		1.50487e+06	-5.98876	-0.51231
1.51356e+06	12.1952	10.0004		1.51356e+06	-5.97197	-0.510617
1.5223e+06	12.2044	10.0004		1.5223e+06	-5.91056	-0.508941
1.53109e+06	12.2131	10.0004		1.53109e+06	-6.07169	-0.507281
1.53993e+06	12.1756	10.0004		1.53993e+06	-5.92635	-0.505639
1.54882e+06	12.1951	10.0004		1.54882e+06	-6.01463	-0.504013
1.55776e+06	12.1654	10.0004		1.55776e+06	-6.07155	-0.502404
1.56675e+06	12.1565	10.0004		1.56675e+06	-5.99577	-0.500812
1.5758e+06	12.1703	10.0004		1.5758e+06	-5.96957	-0.499236
1.58489e+06	12.1296	10.0004		1.58489e+06	-6.21826	-0.497677
1.59404e+06	12.1268	10.0004		1.59404e+06	-5.96929	-0.496134
1.60325e+06	12.1286	10.0004		1.60325e+06	-6.00947	-0.494607
1.6125e+06	12.1133	10.0004		1.6125e+06	-5.99759	-0.493097
1.62181e+06	12.1361	10.0004		1.62181e+06	-5.99076	-0.491604
1.63117e+06	12.1324	10.0004		1.63117e+06	-6.07026	-0.490126
1.64059e+06	12.1137	10.0004		1.64059e+06	-6.0086	-0.488665
1.65006e+06	12.1203	10.0004		1.65006e+06	-6.03672	-0.48722
1.65959e+06	12.079	10.0004		1.65959e+06	-6.22027	-0.485792
1.66917e+06	12.0564	10.0004		1.66917e+06	-5.9388	-0.484379
1.6788e+06	12.081	10.0004		1.6788e+06	-5.90724	-0.482982
1.6885e+06	12.0817	10.0004		1.6885e+06	-5.97446	-0.481602
1.69824e+06	12.0752	10.0004		1.69824e+06	-6.00942	-0.480237
1.70805e+06	12.0668	10.0003		1.70805e+06	-6.00511	-0.478888
1.71791e+06	12.0476	10.0003		1.71791e+06	-6.01412	-0.477555
1.72783e+06	12.1065	10.0003		1.72783e+06	-6.00462	-0.476238
1.7378e+06	12.0658	10.0003		1.7378e+06	-5.93888	-0.474937
1.74783e+06	12.0457	10.0003		1.74783e+06	-5.98439	-0.473651
1.75792e+06	12.0596	10.0003		1.75792e+06	-6.02988	-0.472381
1.76807e+06	12.0811	10.0003		1.76807e+06	-5.93928	-0.471127
1.77828e+06	12.0358	10.0003		1.77828e+06	-6.10333	-0.469889
1.78855e+06	12.0261	10.0003		1.78855e+06	-6.1168	-0.468666
1.79887e+06	11.9979	10.0003		1.79887e+06	-6.05199	-0.467458
1.80926e+06	11.9951	10.0003		1.80926e+06	-6.0889	-0.466266
1.8197e+06	11.895	10.0003		1.8197e+06	-6.04779	-0.46509
1.83021e+06	11.9082	10.0003		1.83021e+06	-6.27983	-0.463928
1.84077e+06	11.8883	10.0003		1.84077e+06	-6.3025	-0.462783
1.8514e+06	11.9	10.0003		1.8514e+06	-6.25488	-0.461652
1.86209e+06	11.922	10.0003		1.86209e+06	-6.26762	-0.460537
1.87284e+06	11.9192	10.0003		1.87284e+06	-6.27291	-0.459437
1.88365e+06	11.903	10.0003		1.88365e+06	-6.28899	-0.458353
1.89452e+06	11.9059	10.0003		1.89452e+06	-6.31575	-0.457283
1.90546e+06	11.9139	10.0003		1.90546e+06	-6.28869	-0.456229
1.91646e+06	11.9063	10.0003		1.91646e+06	-6.26253	-0.45519
1.92752e+06	11.8931	10.0003		1.92752e+06	-6.28052	-0.454165
1.93865e+06	11.9005	10.0003		1.93865e+06	-6.26276	-0.453156
1.94984e+06	11.89	10.0003		1.94984e+06	-6.30565	-0.452162
1.9611e+06	11.8585	10.0003		1.9611e+06	-6.27384	-0.451183
1.97242e+06	11.8033	10.0003		1.97242e+06	-6.32671	-0.450219
1.98381e+06	11.8189	10.0003		1.98381e+06	-6.29152	-0.44927
1.99526e+06	11.8282	10.0003		1.99526e+06	-6.30846	-0.448336
2.00678e+06	11.8513	10.0003		2.00678e+06	-6.34333	-0.447416
2.01837e+06	11.864	10.0003		2.01837e+06	-6.05488	-0.446511
2.03002e+06	11.8338	10.0003		2.03002e+06	-6.34175	-0.445622
2.04174e+06	11.8594	10.0003		2.04174e+06	-6.29347	-0.444747
2.05353e+06	11.8613	10.0003		2.05353e+06	-6.29791	-0.443886
2.06538e+06	11.8674	10.0003		2.06538e+06	-6.32369	-0.443041
2.0773e+06	12.1032	10.0003		2.0773e+06	-6.23238	-0.44221
2.0893e+06	11.3729	10.0003		2.0893e+06	-6.32872	-0.441393
2.10136e+06	11.9113	10.0003		2.10136e+06	-6.32535	-0.440592
2.11349e+06	11.9171	10.0003		2.11349e+06	-6.2813	-0.439805
2.12569e+06	11.7725	10.0003		2.12569e+06	-6.28758	-0.439032
2.13796e+06	11.82	10.0003		2.13796e+06	-6.30296	-0.438274
2.1503e+06	11.7996	10.0003		2.1503e+06	-6.27603	-0.437531
2.16272e+06	11.7594	10.0003		2.16272e+06	-6.31846	-0.436802
2.1752e+06	12.0511	10.0003		2.1752e+06	-6.25465	-0.436087
2.18776e+06	11.9255	10.0003		2.18776e+06	-6.27715	-0.435387
2.20039e+06	11.8317	10.0003		2.20039e+06	-6.56931	-0.434702
2.21309e+06	10.0706	10.0003		2.21309e+06	-6.02617	-0.43403
2.22587e+06	11.7485	10.0003		2.22587e+06	-6.28824	-0.433374
2.23872e+06	11.762	10.0003		2.23872e+06	-6.29088	-0.432731
2.25165e+06	11.7496	10.0003		2.25165e+06	-6.27443	-0.432103
2.26464e+06	11.709	10.0003		2.26464e+06	-6.29447	-0.431489
2.27772e+06	11.768	10.0003		2.27772e+06	-6.29316	-0.43089
2.29087e+06	11.7477	10.0003		2.29087e+06	-6.28761	-0.430305
2.30409e+06	11.7445	10.0003		2.30409e+06	-6.26441	-0.429734
2.31739e+06	11.7509	10.0003		2.31739e+06	-6.31231	-0.429177
2.33077e+06	11.7599	10.0003		2.33077e+06	-6.30026	-0.428634
2.34423e+06	11.22	10.0003		2.34423e+06	-6.1814	-0.428106
2.35776e+06	11.7119	10.0003		2.35776e+06	-6.28586	-0.427592
2.37137e+06	11.7321	10.0003		2.37137e+06	-6.2863	-0.427092
2.38506e+06	11.7172	10.0003		2.38506e+06	-6.27337	-0.426606
2.39883e+06	11.7196	10.0003		2.39883e+06	-6.28272	-0.426135
2.41268e+06	11.8167	10.0003		2.41268e+06	-6.28285	-0.425677
2.42661e+06	11.7966	10.0003		2.42661e+06	-6.2884	-0.425234
2.44062e+06	11.7846	10.0003		2.44062e+06	-6.29581	-0.424804
2.45471e+06	11.8191	10.0003		2.45471e+06	-6.07061	-0.424389
2.46888e+06	11.7294	10.0003		2.46888e+06	-6.23866	-0.423988
2.48313e+06	11.6552	10.0003		2.48313e+06	-6.29148	-0.423601
2.49747e+06	11.7532	10.0003		2.49747e+06	-6.33124	-0.423228
2.51189e+06	11.6706	10.0003		2.51189e+06	-5.53454	-0.422869
2.52639e+06	11.7443	10.0003		2.52639e+06	-6.50465	-0.422524
2.54097e+06	12.0301	10.0003		2.54097e+06	-6.24073	-0.422193
2.55564e+06	11.975	10.0003		2.55564e+06	-6.31708	-0.421875
2.5704e+06	11.7749	10.0003		2.5704e+06	-6.27376	-0.421572
2.58523e+06	11.5769	10.0003		2.58523e+06	-6.25535	-0.421283
2.60016e+06	11.6844	10.0003		2.60016e+06	-6.26561	-0.421008
2.61517e+06	11.683	10.0003		2.61517e+06	-6.21183	-0.420747
2.63027e+06	11.8161	10.0003		2.63027e+06	-6.23454	-0.4205
2.64545e+06	12.5039	10.0003		2.64545e+06	-6.36432	-0.420266
2.66073e+06	11.5395	10.0003		2.66073e+06	-6.19956	-0.420047
2.67609e+06	11.5664	10.0003		2.67609e+06	-6.20788	-0.419841
2.69153e+06	11.5677	10.0003		2.69153e+06	-6.21246	-0.41965
2.70707e+06	11.5691	10.0003		2.70707e+06	-6.21744	-0.419472
2.7227e+06	11.5682	10.0003		2.7227e+06	-6.21428	-0.419308
2.73842e+06	11.5633	10.0003		2.73842e+06	-6.19365	-0.419158
2.75423e+06	11.5626	10.0003		2.75423e+06	-6.21053	-0.419022
2.77013e+06	11.5576	10.0003		2.77013e+06	-6.21033	-0.4189
2.78612e+06	11.5495	10.0003		2.78612e+06	-6.32125	-0.418792
2.80221e+06	11.5513	10.0003		2.80221e+06	-6.18698	-0.418698
2.81838e+06	11.5467	10.0003		2.81838e+06	-6.19241	-0.418617
2.83465e+06	11.541	10.0003		2.83465e+06	-6.20301	-0.418551
2.85102e+06	11.5352	10.0003		2.85102e+06	-6.2064	-0.418498
2.86748e+06	11.5302	10.0003		2.86748e+06	-6.1807	-0.418459
2.88403e+06	11.5228	10.0003		2.88403e+06	-6.25404	-0.418434
2.90068e+06	11.5203	10.0003		2.90068e+06	-6.17159	-0.418423
2.91743e+06	11.5156	10.0003		2.91743e+06	-6.20696	-0.418425
2.93427e+06	11.5136	10.0003		2.93427e+06	-6.13157	-0.418442
2.95121e+06	11.5101	10.0003		2.95121e+06	-6.18391	-0.418473
2.96825e+06	11.5017	10.0003		2.96825e+06	-6.31837	-0.418517
2.98538e+06	11.4976	10.0003		2.98538e+06	-6.13918	-0.418575
3.00262e+06	11.4928	10.0003		3.00262e+06	-6.16675	-0.418647
3.01995e+06	11.4886	10.0003		3.01995e+06	-6.13961	-0.418733
3.03739e+06	11.4842	10.0003		3.03739e+06	-6.16508	-0.418833
3.05492e+06	11.4802	10.0003		3.05492e+06	-6.13885	-0.418946
3.07256e+06	11.4763	10.0003		3.07256e+06	-6.09619	-0.419074
3.0903e+06	11.4745	10.0003		3.0903e+06	-5.94953	-0.419215
3.10814e+06	11.4684	10.0003		3.10814e+06	-6.13083	-0.419371
3.12608e+06	11.4621	10.0003		3.12608e+06	-6.14303	-0.41954
3.14413e+06	11.4545	10.0003		3.14413e+06	-6.26665	-0.419723
3.16228e+06	11.4564	10.0003		3.16228e+06	-5.94965	-0.41992
3.18053e+06	11.4499	10.0003		3.18053e+06	-6.12681	-0.420131
3.1989e+06	11.4339	10.0003		3.1989e+06	-6.15339	-0.420356
3.21736e+06	11.4352	10.0003		3.21736e+06	-6.18406	-0.420595
3.23594e+06	11.4294	10.0003		3.23594e+06	-6.15757	-0.420848
3.25462e+06	11.4184	10.0003		3.25462e+06	-6.56036	-0.421114
3.27341e+06	11.4229	10.0003		3.27341e+06	-6.16603	-0.421395
3.2923e+06	11.4197	10.0003		3.2923e+06	-6.09728	-0.42169
3.31131e+06	11.4191	10.0003		3.31131e+06	-5.91668	-0.421998
3.33043e+06	11.4147	10.0003		3.33043e+06	-6.01735	-0.422321
3.34965e+06	11.4138	10.0003		3.34965e+06	-6.07286	-0.422657
3.36899e+06	11.409	10.0003		3.36899e+06	-6.08449	-0.423008
3.38844e+06	11.4091	10.0003		3.38844e+06	-6.03744	-0.423372
3.408e+06	11.4094	10.0003		3.408e+06	-6.07362	-0.423751
3.42768e+06	11.3913	10.0003		3.42768e+06	-6.04017	-0.424144
3.44747e+06	11.3679	10.0003		3.44747e+06	-6.02602	-0.42455
3.46737e+06	11.3806	10.0003		3.46737e+06	-6.07584	-0.424971
3.48739e+06	11.3657	10.0003		3.48739e+06	-6.08445	-0.425406
3.50752e+06	11.3722	10.0003		3.50752e+06	-6.00732	-0.425855
3.52777e+06	11.3653	10.0003		3.52777e+06	-6.13944	-0.426318
3.54813e+06	11.3655	10.0003		3.54813e+06	-5.89248	-0.426795
3.56862e+06	11.3542	10.0003		3.56862e+06	-6.26819	-0.427287
3.58922e+06	11.3559	10.0003		3.58922e+06	-6.0618	-0.427792
3.60994e+06	11.3407	10.0003		3.60994e+06	-6.05872	-0.428312
3.63078e+06	11.3447	10.0003		3.63078e+06	-5.84685	-0.428846
3.65174e+06	11.3417	10.0003		3.65174e+06	-6.07643	-0.429394
3.67282e+06	11.3158	10.0003		3.67282e+06	-6.14275	-0.429956
3.69403e+06	11.3427	10.0003		3.69403e+06	-6.1367	-0.430532
3.71535e+06	11.3422	10.0003		3.71535e+06	-5.13516	-0.431123
3.7368e+06	11.3224	10.0003		3.7368e+06	-5.87664	-0.431728
3.75837e+06	11.3305	10.0003		3.75837e+06	-5.92706	-0.432348
3.78007e+06	11.3338	10.0003		3.78007e+06	-5.99053	-0.432981
3.80189e+06	11.3313	10.0003		3.80189e+06	-6.02404	-0.433629
3.82384e+06	11.327	10.0003		3.82384e+06	-6.00619	-0.434292
3.84592e+06	11.3329	10.0003		3.84592e+06	-6.14438	-0.434969
3.86812e+06	11.3529	10.0003		3.86812e+06	-5.90305	-0.43566
3.89045e+06	11.4126	10.0003		3.89045e+06	-6.00568	-0.436366
3.91291e+06	11.6751	10.0003		3.91291e+06	-5.97852	-0.437086
3.9355e+06	11.3568	10.0003		3.9355e+06	-5.9564	-0.43782
3.95822e+06	11.2371	10.0003		3.95822e+06	-5.9264	-0.43857
3.98107e+06	11.2714	10.0003		3.98107e+06	-5.94191	-0.439333
4.00405e+06	11.3193	10.0003		4.00405e+06	-5.90165	-0.440111
4.02717e+06	10.9698	10.0003		4.02717e+06	-5.81801	-0.440904
4.05042e+06	11.2802	10.0003		4.05042e+06	-5.90863	-0.441712
4.0738e+06	11.3291	10.0003		4.0738e+06	-5.92958	-0.442534
4.09732e+06	11.2425	10.0003		4.09732e+06	-5.88715	-0.44337
4.12098e+06	11.2281	10.0003		4.12098e+06	-5.8819	-0.444222
4.14477e+06	11.2554	10.0003		4.14477e+06	-5.88796	-0.445088
4.16869e+06	11.3209	10.0003		4.16869e+06	-5.90714	-0.445969
4.19276e+06	11.4435	10.0003		4.19276e+06	-5.95284	-0.446864
4.21697e+06	12.4146	10.0003		4.21697e+06	-6.28554	-0.447775
4.24131e+06	14.5248	10.0003		4.24131e+06	-7.00404	-0.4487
4.2658e+06	11.6618	10.0003		4.2658e+06	-6.00561	-0.44964
4.29042e+06	11.3515	10.0003		4.29042e+06	-5.89775	-0.450595
4.31519e+06	10.6409	10.0003		4.31519e+06	-5.77834	-0.451565
4.3401e+06	11.1252	10.0003		4.3401e+06	-5.4833	-0.45255
4.36516e+06	11.1747	10.0003		4.36516e+06	-5.83598	-0.45355
4.39036e+06	11.1973	10.0003		4.39036e+06	-5.84755	-0.454565
4.4157e+06	11.1828	10.0003		4.4157e+06	-5.8546	-0.455595
4.4412e+06	11.1695	10.0003		4.4412e+06	-5.88669	-0.45664
4.46684e+06	11.1633	10.0003		4.46684e+06	-5.74035	-0.457701
4.49262e+06	11.1864	10.0003		4.49262e+06	-5.79934	-0.458776
4.51856e+06	11.1616	10.0003		4.51856e+06	-5.80467	-0.459867
4.54465e+06	11.1433	10.0003		4.54465e+06	-5.80978	-0.460973
4.57088e+06	11.1628	10.0003		4.57088e+06	-5.85805	-0.462094
4.59727e+06	11.0874	10.0003		4.59727e+06	-6.2687	-0.46323
4.62381e+06	11.1485	10.0003		4.62381e+06	-5.90527	-0.464382
4.6505e+06	11.1571	10.0003		4.6505e+06	-5.74467	-0.465549
4.67735e+06	11.1475	10.0003		4.67735e+06	-5.76042	-0.466732
4.70435e+06	11.1405	10.0003		4.70435e+06	-5.67373	-0.46793
4.73151e+06	11.146	10.0003		4.73151e+06	-5.74051	-0.469143
4.75883e+06	11.1649	10.0003		4.75883e+06	-5.74883	-0.470372
4.7863e+06	11.1378	10.0003		4.7863e+06	-5.7268	-0.471617
4.81393e+06	11.1404	10.0003		4.81393e+06	-5.72558	-0.472878
4.84172e+06	11.1333	10.0003		4.84172e+06	-5.72714	-0.474154
4.86968e+06	11.1292	10.0003		4.86968e+06	-5.71483	-0.475445
4.89779e+06	11.1279	10.0003		4.89779e+06	-5.72153	-0.476753
4.92606e+06	11.1184	10.0003		4.92606e+06	-5.7198	-0.478076
4.9545e+06	11.1155	10.0004		4.9545e+06	-5.73952	-0.479415
4.9831e+06	11.1108	10.0004		4.9831e+06	-5.73723	-0.48077
5.01187e+06	11.113	10.0004		5.01187e+06	-5.71103	-0.482141
5.04081e+06	11.1053	10.0004		5.04081e+06	-5.69891	-0.483528
5.06991e+06	11.1012	10.0004		5.06991e+06	-5.68461	-0.484931
5.09918e+06	11.097	10.0004		5.09918e+06	-5.67844	-0.48635
5.12861e+06	11.0878	10.0004		5.12861e+06	-5.67451	-0.487785
5.15822e+06	11.095	10.0004		5.15822e+06	-5.67691	-0.489236
5.188e+06	11.0694	10.0004		5.188e+06	-5.65432	-0.490704
5.21795e+06	11.0819	10.0004		5.21795e+06	-5.6436	-0.492187
5.24807e+06	11.0784	10.0004		5.24807e+06	-5.63866	-0.493687
5.27837e+06	11.0781	10.0004		5.27837e+06	-5.64116	-0.495204
5.30884e+06	11.0695	10.0004		5.30884e+06	-5.63566	-0.496737
5.33949e+06	11.083	10.0004		5.33949e+06	-5.63617	-0.498286
5.37032e+06	11.0687	10.0004		5.37032e+06	-5.62858	-0.499852
5.40132e+06	11.1607	10.0004		5.40132e+06	-5.66891	-0.501434
5.4325e+06	11.0027	10.0004		5.4325e+06	-5.5933	-0.503033
5.46387e+06	10.9878	10.0004		5.46387e+06	-5.58532	-0.504649
5.49541e+06	11.0038	10.0004		5.49541e+06	-5.59296	-0.506281
5.52713e+06	11.0068	10.0004		5.52713e+06	-5.5255	-0.50793
5.55904e+06	11.0148	10.0004		5.55904e+06	-5.73487	-0.509596
5.59114e+06	11.0262	10.0004		5.59114e+06	-5.54179	-0.511279
5.62341e+06	11.0237	10.0004		5.62341e+06	-5.56357	-0.512979
5.65588e+06	11.0205	10.0004		5.65588e+06	-5.55593	-0.514695
5.68853e+06	11.0107	10.0004		5.68853e+06	-5.53043	-0.516429
5.72137e+06	11.0132	10.0004		5.72137e+06	-5.55867	-0.51818
5.7544e+06	11.0149	10.0004		5.7544e+06	-5.3511	-0.519948
5.78762e+06	11.0026	10.0004		5.78762e+06	-5.5372	-0.521734
5.82103e+06	11.0091	10.0004		5.82103e+06	-5.45801	-0.523536
5.85464e+06	11.0046	10.0004		5.85464e+06	-5.53562	-0.525356
5.88844e+06	11.0093	10.0004		5.88844e+06	-5.53699	-0.527194
5.92243e+06	11.0093	10.0004		5.92243e+06	-5.5244	-0.529048
5.95662e+06	11.0036	10.0004		5.95662e+06	-5.52335	-0.530921
5.99101e+06	10.9855	10.0004		5.99101e+06	-5.6117	-0.532811
6.0256e+06	11.0089	10.0004		6.0256e+06	-5.57763	-0.534718
6.06038e+06	10.9982	10.0004		6.06038e+06	-5.50437	-0.536644
6.09537e+06	11.0005	10.0004		6.09537e+06	-5.50428	-0.538587
6.13056e+06	10.9949	10.0004		6.13056e+06	-5.43375	-0.540548
6.16595e+06	10.9822	10.0004		6.16595e+06	-5.47473	-0.542527
6.20155e+06	10.998	10.0005		6.20155e+06	-5.06986	-0.544523
6.23735e+06	11.0067	10.0005		6.23735e+06	-5.45031	-0.546538
6.27336e+06	10.9644	10.0005		6.27336e+06	-5.54061	-0.548571
6.30957e+06	10.9659	10.0005		6.30957e+06	-5.44989	-0.550622
6.346e+06	10.9565	10.0005		6.346e+06	-5.45095	-0.552692
6.38263e+06	10.9504	10.0005		6.38263e+06	-5.45977	-0.55478
6.41948e+06	10.9639	10.0005		6.41948e+06	-5.45671	-0.556886
6.45654e+06	10.9481	10.0005		6.45654e+06	-5.42415	-0.55901
6.49382e+06	10.927	10.0005		6.49382e+06	-5.60855	-0.561153
6.53131e+06	10.9232	10.0005		6.53131e+06	-5.43635	-0.563315
6.56901e+06	10.9266	10.0005		6.56901e+06	-5.40283	-0.565495
6.60693e+06	10.9194	10.0005		6.60693e+06	-5.38966	-0.567694
6.64508e+06	10.9168	10.0005		6.64508e+06	-5.39768	-0.569912
6.68344e+06	10.9193	10.0005		6.68344e+06	-5.3431	-0.572149
6.72202e+06	10.7936	10.0005		6.72202e+06	-5.28759	-0.574405
6.76083e+06	10.8718	10.0005		6.76083e+06	-5.34241	-0.576679
6.79986e+06	10.8856	10.0005		6.79986e+06	-5.35062	-0.578973
6.83912e+06	10.877	10.0005		6.83912e+06	-5.25253	-0.581286
6.8786e+06	10.8988	10.0005		6.8786e+06	-5.35558	-0.583619
6.91831e+06	10.8958	10.0005		6.91831e+06	-5.34972	-0.58597
6.95825e+06	10.8858	10.0005		6.95825e+06	-5.34296	-0.588341
6.99842e+06	10.885	10.0005		6.99842e+06	-5.32953	-0.590732
7.03882e+06	10.9005	10.0005		7.03882e+06	-5.32458	-0.593142
7.07946e+06	10.8827	10.0005		7.07946e+06	-5.31147	-0.595572
7120328	10.8827	10.0005		7120328	-5.31916	-0.598021
7.16143e+06	10.8838	10.0005		7.16143e+06	-5.21891	-0.60049
7.20278e+06	10.8763	10.0006		7.20278e+06	-5.30908	-0.60298
7.24436e+06	10.8701	10.0006		7.24436e+06	-5.31218	-0.605489
7.28618e+06	10.8729	10.0006		7.28618e+06	-5.31249	-0.608018
7.32825e+06	10.8811	10.0006		7.32825e+06	-4.9368	-0.610567
7.37055e+06	10.875	10.0006		7.37055e+06	-5.00523	-0.613137
7.4131e+06	10.8574	10.0006		7.4131e+06	-5.29503	-0.615727
7.4559e+06	10.8596	10.0006		7.4559e+06	-5.26868	-0.618337
7.49894e+06	10.8496	10.0006		7.49894e+06	-5.17372	-0.620968
7.54223e+06	10.8467	10.0006		7.54223e+06	-5.25359	-0.623619
7.58578e+06	10.8519	10.0006		7.58578e+06	-5.26474	-0.626291
7.62957e+06	10.8452	10.0006		7.62957e+06	-5.2653	-0.628984
7.67361e+06	10.8399	10.0006		7.67361e+06	-5.30145	-0.631698
7.71792e+06	10.8424	10.0006		7.71792e+06	-5.20272	-0.634432
7.76247e+06	10.8578	10.0006		7.76247e+06	-5.25631	-0.637188
7.80728e+06	10.8333	10.0006		7.80728e+06	-5.22649	-0.639965
7.85236e+06	10.8358	10.0006		7.85236e+06	-5.25313	-0.642763
7.89769e+06	10.8389	10.0006		7.89769e+06	-5.18871	-0.645582
7.94328e+06	10.8306	10.0006		7.94328e+06	-5.30691	-0.648422
7.98914e+06	10.832	10.0006		7.98914e+06	-5.2069	-0.651284
8.03526e+06	10.8101	10.0007		8.03526e+06	-5.2645	-0.654168
8.08165e+06	10.8246	10.0007		8.08165e+06	-5.06043	-0.657073
8.12831e+06	10.8106	10.0007		8.12831e+06	-5.19658	-0.66
8.17523e+06	10.8075	10.0007		8.17523e+06	-5.32397	-0.662949
8.22243e+06	10.8195	10.0007		8.22243e+06	-5.00644	-0.66592
8.2699e+06	10.8138	10.0007		8.2699e+06	-5.1477	-0.668913
8.31764e+06	10.8064	10.0007		8.31764e+06	-5.16151	-0.671928
8.36566e+06	10.8088	10.0007		8.36566e+06	-5.18894	-0.674966
8.41395e+06	10.7974	10.0007		8.41395e+06	-5.14871	-0.678025
8.46253e+06	10.7913	10.0007		8.46253e+06	-5.14112	-0.681107
8.51138e+06	10.7871	10.0007		8.51138e+06	-5.13586	-0.684212
8.56052e+06	10.7713	10.0007		8.56052e+06	-5.11229	-0.68734
8.60994e+06	10.7952	10.0007		8.60994e+06	-5.11244	-0.69049
8.65964e+06	10.7793	10.0007		8.65964e+06	-5.14675	-0.693663
8.70964e+06	10.7988	10.0007		8.70964e+06	-5.1454	-0.696859
8.75992e+06	10.8291	10.0007		8.75992e+06	-5.15124	-0.700078
8.81049e+06	10.9449	10.0008		8.81049e+06	-5.27094	-0.70332
8.86135e+06	10.9761	10.0008		8.86135e+06	-5.28277	-0.706586
8.91251e+06	10.5108	10.0008		8.91251e+06	-4.8865	-0.709875
8.96396e+06	11.0228	10.0008		8.96396e+06	-5.31843	-0.713188
9.01571e+06	10.7942	10.0008		9.01571e+06	-5.10924	-0.716524
9.06776e+06	10.7663	10.0008		9.06776e+06	-5.10821	-0.719884
9.12011e+06	10.9042	10.0008		9.12011e+06	-5.21688	-0.723267
9.17276e+06	10.2908	10.0008		9.17276e+06	-4.67472	-0.726675
9.22571e+06	9.25523	10.0008		9.22571e+06	-3.6994	-0.730107
9.27897e+06	10.7343	10.0008		9.27897e+06	-5.07138	-0.733563
9.33254e+06	10.7289	10.0008		9.33254e+06	-5.04032	-0.737043
9.38642e+06	10.7291	10.0008		9.38642e+06	-5.05325	-0.740548
9.44061e+06	10.7355	10.0008		9.44061e+06	-4.98233	-0.744077
9.49511e+06	10.7303	10.0009		9.49511e+06	-5.01323	-0.747631
9.54993e+06	10.7257	10.0009		9.54993e+06	-5.035	-0.75121
9.60506e+06	10.723	10.0009		9.60506e+06	-5.02871	-0.754813
9.66051e+06	10.7204	10.0009		9.66051e+06	-5.02673	-0.758442
9.71628e+06	10.718	10.0009		9.71628e+06	-5.00864	-0.762095
9.77237e+06	10.7139	10.0009		9.77237e+06	-5.02187	-0.765774
9.82879e+06	10.7117	10.0009		9.82879e+06	-5.00695	-0.769478
9.88553e+06	10.7093	10.0009		9.88553e+06	-4.99829	-0.773208
9.9426e+06	10.7057	10.0009		9.9426e+06	-5.00694	-0.776963
10000000	10.6927	10.0009		10000000	-5.15154	-0.780744
1.00577e+07	10.6982	10.0009		1.00577e+07	-5.0251	-0.784551
1.01158e+07	10.6985	10.0009		1.01158e+07	-4.96906	-0.788384
1.01742e+07	10.6955	10.001		1.01742e+07	-4.96373	-0.792243
1.02329e+07	10.6926	10.001		1.02329e+07	-4.94858	-0.796129
1.0292e+07	10.6894	10.001		1.0292e+07	-4.96176	-0.80004
1.03514e+07	10.6864	10.001		1.03514e+07	-4.96333	-0.803979
1.04112e+07	10.683	10.001		1.04112e+07	-4.95536	-0.807943
1.04713e+07	10.6805	10.001		1.04713e+07	-4.95217	-0.811935
1.05317e+07	10.677	10.001		1.05317e+07	-4.94646	-0.815953
1.05925e+07	10.6742	10.001		1.05925e+07	-4.94771	-0.819999
1.06537e+07	10.6715	10.001		1.06537e+07	-4.94436	-0.824071
1.07152e+07	10.6696	10.001		1.07152e+07	-4.93254	-0.828171
1.07771e+07	10.6668	10.0011		1.07771e+07	-4.92178	-0.832299
1.08393e+07	10.6633	10.0011		1.08393e+07	-4.93108	-0.836454
1.09018e+07	10.6623	10.0011		1.09018e+07	-4.89808	-0.840636
1.09648e+07	10.6573	10.0011		1.09648e+07	-4.93412	-0.844847
1.10281e+07	10.6559	10.0011		1.10281e+07	-4.90708	-0.849085
1.10917e+07	10.6538	10.0011		1.10917e+07	-4.8969	-0.853352
1.11558e+07	10.6502	10.0011		1.11558e+07	-4.89652	-0.857647
1.12202e+07	10.6477	10.0011		1.12202e+07	-4.8943	-0.86197
1.1285e+07	10.6415	10.0011		1.1285e+07	-4.88658	-0.866322
1.13501e+07	10.6414	10.0012		1.13501e+07	-4.88593	-0.870702
1.14156e+07	10.6387	10.0012		1.14156e+07	-4.88618	-0.875112
1.14815e+07	10.638	10.0012		1.14815e+07	-4.85766	-0.87955
1.15478e+07	10.6335	10.0012		1.15478e+07	-4.87308	-0.884017
1.16145e+07	10.631	10.0012		1.16145e+07	-4.87087	-0.888514
1.16815e+07	10.6288	10.0012		1.16815e+07	-4.86547	-0.89304
1.1749e+07	10.6264	10.0012		1.1749e+07	-4.8597	-0.897596
1.18168e+07	10.6233	10.0012		1.18168e+07	-4.85697	-0.902181
1.1885e+07	10.6211	10.0013		1.1885e+07	-4.8531	-0.906797
1.19536e+07	10.6182	10.0013		1.19536e+07	-4.84965	-0.911442
1.20226e+07	10.6163	10.0013		1.20226e+07	-4.845	-0.916118
1.20921e+07	10.6137	10.0013		1.20921e+07	-4.83886	-0.920823
1.21619e+07	10.6107	10.0013		1.21619e+07	-4.83339	-0.92556
1.22321e+07	10.6081	10.0013		1.22321e+07	-4.83189	-0.930327
1.23027e+07	10.6056	10.0013		1.23027e+07	-4.82878	-0.935125
1.23737e+07	10.6029	10.0013		1.23737e+07	-4.8248	-0.939954
1.24451e+07	10.6	10.0014		1.24451e+07	-4.82155	-0.944813
1.2517e+07	10.5972	10.0014		1.2517e+07	-4.81599	-0.949705
1.25893e+07	10.5952	10.0014		1.25893e+07	-4.81033	-0.954627
1.26619e+07	10.5926	10.0014		1.26619e+07	-4.80639	-0.959582
1.2735e+07	10.5906	10.0014		1.2735e+07	-4.80229	-0.964568
1.28086e+07	10.5884	10.0014		1.28086e+07	-4.7969	-0.969586
1.28825e+07	10.5856	10.0014		1.28825e+07	-4.79332	-0.974636
1.29569e+07	10.5835	10.0015		1.29569e+07	-4.78349	-0.979718
1.30317e+07	10.5805	10.0015		1.30317e+07	-4.78752	-0.984833
1.31069e+07	10.5779	10.0015		1.31069e+07	-4.78326	-0.989981
1.31826e+07	10.5753	10.0015		1.31826e+07	-4.7813	-0.995161
1.32587e+07	10.5732	10.0015		1.32587e+07	-4.7778	-1.00037
1.33352e+07	10.5705	10.0015		1.33352e+07	-4.77145	-1.00562
1.34122e+07	10.5681	10.0016		1.34122e+07	-4.77212	-1.0109
1.34896e+07	10.5638	10.0016		1.34896e+07	-4.76357	-1.01621
1.35675e+07	10.563	10.0016		1.35675e+07	-4.76446	-1.02156
1.36458e+07	10.5601	10.0016		1.36458e+07	-4.75971	-1.02694
1.37246e+07	10.5578	10.0016		1.37246e+07	-4.756	-1.03235
1.38038e+07	10.5557	10.0016		1.38038e+07	-4.75529	-1.0378
1.38835e+07	10.5535	10.0017		1.38835e+07	-4.75321	-1.04329
1.39637e+07	10.5509	10.0017		1.39637e+07	-4.74779	-1.0488
1.40443e+07	10.5484	10.0017		1.40443e+07	-4.74474	-1.05436
1.41254e+07	10.5456	10.0017		1.41254e+07	-4.74379	-1.05994
1.42069e+07	10.5441	10.0017		1.42069e+07	-4.73819	-1.06557
1.42889e+07	10.5413	10.0017		1.42889e+07	-4.73585	-1.07122
1.43714e+07	10.539	10.0018		1.43714e+07	-4.73543	-1.07692
1.44544e+07	10.5367	10.0018		1.44544e+07	-4.72601	-1.08265
1.45378e+07	10.5336	10.0018		1.45378e+07	-4.72654	-1.08841
1.46218e+07	10.5317	10.0018		1.46218e+07	-4.72582	-1.09421
1.47062e+07	10.5294	10.0018		1.47062e+07	-4.72091	-1.10005
1.47911e+07	10.5269	10.0019		1.47911e+07	-4.71772	-1.10592
1.48765e+07	10.5246	10.0019		1.48765e+07	-4.71392	-1.11183
1.49624e+07	10.5217	10.0019		1.49624e+07	-4.71341	-1.11778
1.50487e+07	10.9587	10.0019		1.50487e+07	-4.87509	-1.12376
1.51356e+07	10.5313	10.0019		1.51356e+07	-4.75092	-1.12978
1.5223e+07	10.4132	10.002		1.5223e+07	-4.71452	-1.13584
1.53109e+07	10.498	10.002		1.53109e+07	-4.73877	-1.14194
1.53993e+07	10.5359	10.002		1.53993e+07	-4.74868	-1.14807
1.54882e+07	10.501	10.002		1.54882e+07	-4.73483	-1.15424
1.55776e+07	10.5086	10.0021		1.55776e+07	-4.73525	-1.16045
1.56675e+07	10.5032	10.0021		1.56675e+07	-4.73115	-1.1667
1.5758e+07	10.5795	10.0021		1.5758e+07	-4.75856	-1.17299
1.58489e+07	10.8748	10.0021		1.58489e+07	-4.8317	-1.17931
1.59404e+07	10.4343	10.0021		1.59404e+07	-4.71896	-1.18568
1.60325e+07	10.4771	10.0022		1.60325e+07	-4.72436	-1.19208
1.6125e+07	10.4779	10.0022		1.6125e+07	-4.72365	-1.19853
1.62181e+07	10.4813	10.0022		1.62181e+07	-4.72182	-1.20501
1.63117e+07	10.4819	10.0022		1.63117e+07	-4.72209	-1.21153
1.64059e+07	10.4778	10.0023		1.64059e+07	-4.71988	-1.2181
1.65006e+07	10.4799	10.0023		1.65006e+07	-4.71721	-1.2247
1.65959e+07	10.4844	10.0023		1.65959e+07	-4.71633	-1.23134
1.66917e+07	10.4696	10.0023		1.66917e+07	-4.71437	-1.23803
1.6788e+07	10.4594	10.0024		1.6788e+07	-4.71419	-1.24476
1.6885e+07	10.4658	10.0024		1.6885e+07	-4.71328	-1.25152
1.69824e+07	10.4639	10.0024		1.69824e+07	-4.71497	-1.25833
1.70805e+07	10.4685	10.0024		1.70805e+07	-4.7126	-1.26518
1.71791e+07	10.4565	10.0025		1.71791e+07	-4.71342	-1.27207
1.72783e+07	10.4614	10.0025		1.72783e+07	-4.71056	-1.27901
1.7378e+07	10.4617	10.0025		1.7378e+07	-4.71072	-1.28598
1.74783e+07	10.4633	10.0025		1.74783e+07	-4.70871	-1.293
1.75792e+07	10.4539	10.0026		1.75792e+07	-4.70705	-1.30006
1.76807e+07	10.4557	10.0026		1.76807e+07	-4.7073	-1.30717
1.77828e+07	10.548	10.0026		1.77828e+07	-4.71099	-1.31432
1.78855e+07	10.4291	10.0027		1.78855e+07	-4.70977	-1.32151
1.79887e+07	10.4421	10.0027		1.79887e+07	-4.70647	-1.32874
1.80926e+07	10.4428	10.0027		1.80926e+07	-4.70866	-1.33602
1.8197e+07	10.4404	10.0027		1.8197e+07	-4.70637	-1.34335
1.83021e+07	10.4379	10.0028		1.83021e+07	-4.70542	-1.35071
1.84077e+07	10.4367	10.0028		1.84077e+07	-4.70544	-1.35813
1.8514e+07	10.4335	10.0028		1.8514e+07	-4.70396	-1.36558
1.86209e+07	10.4328	10.0029		1.86209e+07	-4.70618	-1.37309
1.87284e+07	10.4305	10.0029		1.87284e+07	-4.70721	-1.38064
1.88365e+07	10.4302	10.0029		1.88365e+07	-4.70837	-1.38823
1.89452e+07	10.4263	10.003		1.89452e+07	-4.7069	-1.39587
1.90546e+07	10.4246	10.003		1.90546e+07	-4.70834	-1.40356
1.91646e+07	10.4254	10.003		1.91646e+07	-4.70593	-1.41129
1.92752e+07	10.4237	10.0031		1.92752e+07	-4.70906	-1.41907
1.93865e+07	10.4142	10.0031		1.93865e+07	-4.71303	-1.42689
1.94984e+07	10.4486	10.0031		1.94984e+07	-4.70815	-1.43477
1.9611e+07	10.3885	10.0032		1.9611e+07	-4.70758	-1.44269
1.97242e+07	10.4158	10.0032		1.97242e+07	-4.71343	-1.45066
1.98381e+07	10.4625	10.0032		1.98381e+07	-4.70671	-1.45867
1.99526e+07	10.3854	10.0033		1.99526e+07	-4.71249	-1.46674
2.00678e+07	10.3878	10.0033		2.00678e+07	-4.71304	-1.47485
2.01837e+07	10.4233	10.0034		2.01837e+07	-4.71436	-1.48301
2.03002e+07	10.3797	10.0034		2.03002e+07	-4.71772	-1.49122
2.04174e+07	10.3837	10.0034		2.04174e+07	-4.71867	-1.49948
2.05353e+07	10.3723	10.0035		2.05353e+07	-4.7184	-1.50779
2.06538e+07	10.3631	10.0035		2.06538e+07	-4.71846	-1.51615
2.0773e+07	10.3778	10.0035		2.0773e+07	-4.72081	-1.52456
2.0893e+07	10.3877	10.0036		2.0893e+07	-4.71983	-1.53302
2.10136e+07	10.4288	10.0036		2.10136e+07	-4.71091	-1.54154
2.11349e+07	10.3724	10.0037		2.11349e+07	-4.72655	-1.5501
2.12569e+07	10.3614	10.0037		2.12569e+07	-4.7264	-1.55871
2.13796e+07	10.3567	10.0037		2.13796e+07	-4.73028	-1.56738
2.1503e+07	10.3737	10.0038		2.1503e+07	-4.73306	-1.57609
2.16272e+07	10.3767	10.0038		2.16272e+07	-4.73125	-1.58486
2.1752e+07	10.385	10.0039		2.1752e+07	-4.73144	-1.59368
2.18776e+07	10.3779	10.0039		2.18776e+07	-4.73739	-1.60256
2.20039e+07	10.3702	10.004		2.20039e+07	-4.73839	-1.61149
2.21309e+07	10.359	10.004		2.21309e+07	-4.74232	-1.62047
2.22587e+07	10.3967	10.004		2.22587e+07	-4.74439	-1.6295
2.23872e+07	10.344	10.0041		2.23872e+07	-4.74651	-1.63859
2.25165e+07	10.354	10.0041		2.25165e+07	-4.74766	-1.64773
2.26464e+07	10.3288	10.0042		2.26464e+07	-4.74969	-1.65693
2.27772e+07	10.0565	10.0042		2.27772e+07	-4.75767	-1.66618
2.29087e+07	10.3588	10.0043		2.29087e+07	-4.75602	-1.67548
2.30409e+07	10.3575	10.0043		2.30409e+07	-4.7595	-1.68485
2.31739e+07	10.3503	10.0044		2.31739e+07	-4.76164	-1.69426
2.33077e+07	10.3497	10.0044		2.33077e+07	-4.7625	-1.70374
2.34423e+07	10.3499	10.0045		2.34423e+07	-4.76627	-1.71327
2.35776e+07	10.524	10.0045		2.35776e+07	-4.76226	-1.72285
2.37137e+07	10.3536	10.0046		2.37137e+07	-4.77443	-1.7325
2.38506e+07	10.342	10.0046		2.38506e+07	-4.78087	-1.7422
2.39883e+07	10.333	10.0047		2.39883e+07	-4.7827	-1.75196
2.41268e+07	10.3288	10.0047		2.41268e+07	-4.78376	-1.76177
2.42661e+07	10.3259	10.0048		2.42661e+07	-4.78848	-1.77165
2.44062e+07	10.3259	10.0048		2.44062e+07	-4.79055	-1.78158
2.45471e+07	10.3259	10.0049		2.45471e+07	-4.79082	-1.79157
2.46888e+07	10.3185	10.0049		2.46888e+07	-4.79715	-1.80162
2.48313e+07	10.319	10.005		2.48313e+07	-4.80167	-1.81173
2.49747e+07	10.3176	10.0051		2.49747e+07	-4.80214	-1.8219
2.51189e+07	10.3213	10.0051		2.51189e+07	-4.80931	-1.83214
2.52639e+07	10.3264	10.0052		2.52639e+07	-4.80678	-1.84243
2.54097e+07	10.3223	10.0052		2.54097e+07	-4.81712	-1.85278
2.55564e+07	10.3653	10.0053		2.55564e+07	-4.81874	-1.86319
2.5704e+07	10.2146	10.0053		2.5704e+07	-4.82309	-1.87367
2.58523e+07	10.263	10.0054		2.58523e+07	-4.83116	-1.8842
2.60016e+07	10.2641	10.0055		2.60016e+07	-4.83746	-1.8948
2.61517e+07	10.2757	10.0055		2.61517e+07	-4.84046	-1.90547
2.63027e+07	10.2462	10.0056		2.63027e+07	-4.83946	-1.91619
2.64545e+07	10.3306	10.0057		2.64545e+07	-4.84682	-1.92698
2.66073e+07	10.298	10.0057		2.66073e+07	-4.85131	-1.93783
2.67609e+07	10.2773	10.0058		2.67609e+07	-4.86117	-1.94875
2.69153e+07	10.274	10.0059		2.69153e+07	-4.86569	-1.95973
2.70707e+07	10.3222	10.0059		2.70707e+07	-4.86561	-1.97077
2.7227e+07	10.2711	10.006		2.7227e+07	-4.87571	-1.98188
2.73842e+07	10.2696	10.0061		2.73842e+07	-4.88122	-1.99306
2.75423e+07	10.2653	10.0061		2.75423e+07	-4.89174	-2.0043
2.77013e+07	10.2662	10.0062		2.77013e+07	-4.90521	-2.01561
2.78612e+07	10.2569	10.0063		2.78612e+07	-4.89586	-2.02698
2.80221e+07	10.2615	10.0063		2.80221e+07	-4.90139	-2.03842
2.81838e+07	10.2585	10.0064		2.81838e+07	-4.90447	-2.04993
2.83465e+07	10.2609	10.0065		2.83465e+07	-4.91135	-2.06151
2.85102e+07	10.265	10.0065		2.85102e+07	-4.92009	-2.07315
2.86748e+07	10.2721	10.0066		2.86748e+07	-4.92489	-2.08486
2.88403e+07	10.2675	10.0067		2.88403e+07	-4.92397	-2.09665
2.90068e+07	10.2417	10.0068		2.90068e+07	-4.93186	-2.1085
2.91743e+07	10.2231	10.0069		2.91743e+07	-4.94711	-2.12042
2.93427e+07	10.2327	10.0069		2.93427e+07	-4.95294	-2.13241
2.95121e+07	10.235	10.007		2.95121e+07	-4.95905	-2.14447
2.96825e+07	10.2191	10.0071		2.96825e+07	-4.96866	-2.1566
2.98538e+07	10.2901	10.0072		2.98538e+07	-4.9568	-2.1688
3.00262e+07	10.3039	10.0072		3.00262e+07	-4.99076	-2.18108
3.01995e+07	10.2128	10.0073		3.01995e+07	-4.98528	-2.19342
3.03739e+07	10.2266	10.0074		3.03739e+07	-4.9962	-2.20584
3.05492e+07	10.2275	10.0075		3.05492e+07	-5.00246	-2.21833
3.07256e+07	10.2132	10.0076		3.07256e+07	-5.01489	-2.2309
3.0903e+07	10.2132	10.0077		3.0903e+07	-5.02098	-2.24354
3.10814e+07	10.219	10.0078		3.10814e+07	-5.02906	-2.25625
3.12608e+07	10.2083	10.0078		3.12608e+07	-5.03815	-2.26904
3.14413e+07	10.1948	10.0079		3.14413e+07	-5.04868	-2.2819
3.16228e+07	10.2019	10.008		3.16228e+07	-5.05528	-2.29484
3.18053e+07	10.2184	10.0081		3.18053e+07	-5.06022	-2.30785
3.1989e+07	9.91233	10.0082		3.1989e+07	-5.13082	-2.32094
3.21736e+07	10.186	10.0083		3.21736e+07	-5.07441	-2.3341
3.23594e+07	10.1687	10.0084		3.23594e+07	-5.08984	-2.34735
3.25462e+07	10.1759	10.0085		3.25462e+07	-5.09787	-2.36067
3.27341e+07	10.1855	10.0086		3.27341e+07	-5.10255	-2.37407
3.2923e+07	10.2015	10.0087		3.2923e+07	-5.10489	-2.38754
3.31131e+07	10.1971	10.0088		3.31131e+07	-5.11309	-2.4011
3.33043e+07	10.2141	10.0089		3.33043e+07	-5.11272	-2.41473
3.34965e+07	10.1834	10.009		3.34965e+07	-5.13341	-2.42844
3.36899e+07	10.1677	10.0091		3.36899e+07	-5.15196	-2.44224
3.38844e+07	9.90921	10.0092		3.38844e+07	-5.21627	-2.45611
3.408e+07	10.1269	10.0093		3.408e+07	-5.17047	-2.47007
3.42768e+07	10.0101	10.0094		3.42768e+07	-5.21446	-2.48411
3.44747e+07	10.1486	10.0095		3.44747e+07	-5.18131	-2.49823
3.46737e+07	10.2124	10.0096		3.46737e+07	-5.15947	-2.51243
3.48739e+07	10.1365	10.0097		3.48739e+07	-5.20447	-2.52671
3.50752e+07	10.2269	10.0098		3.50752e+07	-5.1812	-2.54108
3.52777e+07	10.2354	10.01		3.52777e+07	-5.21054	-2.55553
3.54813e+07	9.96437	10.0101		3.54813e+07	-5.23107	-2.57007
3.56862e+07	10.2497	10.0102		3.56862e+07	-5.22962	-2.58469
3.58922e+07	10.1727	10.0103		3.58922e+07	-5.2331	-2.59939
3.60994e+07	10.1231	10.0104		3.60994e+07	-5.26975	-2.61418
3.63078e+07	10.2224	10.0105		3.63078e+07	-5.21813	-2.62906
3.65174e+07	9.51669	10.0107		3.65174e+07	-5.4934	-2.64402
3.67282e+07	10.3073	10.0108		3.67282e+07	-5.21458	-2.65907
3.69403e+07	10.2287	10.0109		3.69403e+07	-5.28902	-2.67421
3.71535e+07	10.2523	10.011		3.71535e+07	-5.28154	-2.68944
3.7368e+07	9.97078	10.0112		3.7368e+07	-5.37371	-2.70475
3.75837e+07	10.1197	10.0113		3.75837e+07	-5.32244	-2.72016
3.78007e+07	10.1185	10.0114		3.78007e+07	-5.33261	-2.73565
3.80189e+07	10.1181	10.0115		3.80189e+07	-5.34194	-2.75124
3.82384e+07	10.0939	10.0117		3.82384e+07	-5.35916	-2.76691
3.84592e+07	10.0919	10.0118		3.84592e+07	-5.3659	-2.78268
3.86812e+07	10.0839	10.0119		3.86812e+07	-5.37453	-2.79854
3.89045e+07	10.1438	10.0121		3.89045e+07	-5.34799	-2.81449
3.91291e+07	10.0127	10.0122		3.91291e+07	-5.42411	-2.83053
3.9355e+07	10.1191	10.0124		3.9355e+07	-5.38834	-2.84666
3.95822e+07	10.0837	10.0125		3.95822e+07	-5.41386	-2.86289
3.98107e+07	10.0841	10.0126		3.98107e+07	-5.42296	-2.87922
4.00405e+07	10.0727	10.0128		4.00405e+07	-5.44046	-2.89563
4.02717e+07	10.0729	10.0129		4.02717e+07	-5.44968	-2.91215
4.05042e+07	10.0658	10.0131		4.05042e+07	-5.46528	-2.92876
4.0738e+07	10.0691	10.0132		4.0738e+07	-5.47926	-2.94546
4.09732e+07	10.0603	10.0134		4.09732e+07	-5.48802	-2.96227
4.12098e+07	10.0613	10.0135		4.12098e+07	-5.49847	-2.97917
4.14477e+07	10.0463	10.0137		4.14477e+07	-5.51347	-2.99616
4.16869e+07	10.1015	10.0138		4.16869e+07	-5.50249	-3.01326
4.19276e+07	10.3044	10.014		4.19276e+07	-5.43745	-3.03046
4.21697e+07	10.112	10.0142		4.21697e+07	-5.53078	-3.04775
4.24131e+07	10.2538	10.0143		4.24131e+07	-5.47863	-3.06515
4.2658e+07	10.7158	10.0145		4.2658e+07	-5.39189	-3.08265
4.29042e+07	10.0561	10.0147		4.29042e+07	-5.60701	-3.10024
4.31519e+07	10.19	10.0148		4.31519e+07	-5.55296	-3.11794
4.3401e+07	10.031	10.015		4.3401e+07	-5.57468	-3.13575
4.36516e+07	9.93635	10.0152		4.36516e+07	-5.66176	-3.15365
4.39036e+07	10.0589	10.0153		4.39036e+07	-5.61941	-3.17166
4.4157e+07	10.0603	10.0155		4.4157e+07	-5.64746	-3.18978
4.4412e+07	10.0546	10.0157		4.4412e+07	-5.7104	-3.20799
4.46684e+07	9.68009	10.0159		4.46684e+07	-5.80927	-3.22632
4.49262e+07	9.61989	10.0161		4.49262e+07	-5.84408	-3.24475
4.51856e+07	10.2378	10.0162		4.51856e+07	-5.6171	-3.26328
4.54465e+07	9.8657	10.0164		4.54465e+07	-5.73681	-3.28193
4.57088e+07	10.0013	10.0166		4.57088e+07	-5.70569	-3.30068
4.59727e+07	9.68276	10.0168		4.59727e+07	-5.87982	-3.31954
4.62381e+07	10.0035	10.017		4.62381e+07	-5.71715	-3.33851
4.6505e+07	10.003	10.0172		4.6505e+07	-5.7511	-3.35759
4.67735e+07	9.97408	10.0174		4.67735e+07	-5.76866	-3.37678
4.70435e+07	9.98486	10.0176		4.70435e+07	-5.78391	-3.39607
4.73151e+07	9.90403	10.0178		4.73151e+07	-5.82327	-3.41549
4.75883e+07	10.0956	10.018		4.75883e+07	-5.7699	-3.43501
4.7863e+07	10.0445	10.0182		4.7863e+07	-5.80905	-3.45465
4.81393e+07	9.93564	10.0184		4.81393e+07	-5.85005	-3.4744
4.84172e+07	9.88014	10.0186		4.84172e+07	-5.8819	-3.49426
4.86968e+07	9.91635	10.0188		4.86968e+07	-5.90046	-3.51424
4.89779e+07	9.93135	10.0191		4.89779e+07	-5.88963	-3.53433
4.92606e+07	10.121	10.0193		4.92606e+07	-5.80784	-3.55454
4.9545e+07	9.71115	10.0195		4.9545e+07	-6.00535	-3.57487
4.9831e+07	10.064	10.0197		4.9831e+07	-5.92856	-3.59531
5.01187e+07	9.9847	10.0199		5.01187e+07	-5.94148	-3.61587
5.04081e+07	10.0386	10.0202		5.04081e+07	-6.00836	-3.63655
5.06991e+07	9.92681	10.0204		5.06991e+07	-5.97118	-3.65735
5.09918e+07	9.98963	10.0206		5.09918e+07	-5.96144	-3.67827
5.12861e+07	10.0565	10.0209		5.12861e+07	-5.97374	-3.69931
5.15822e+07	9.78728	10.0211		5.15822e+07	-6.05687	-3.72047
5.188e+07	9.97912	10.0214		5.188e+07	-6.02605	-3.74175
5.21795e+07	9.64198	10.0216		5.21795e+07	-6.10505	-3.76315
5.24807e+07	9.89876	10.0219		5.24807e+07	-6.05821	-3.78468
5.27837e+07	9.98842	10.0221		5.27837e+07	-6.06439	-3.80634
5.30884e+07	9.92443	10.0224		5.30884e+07	-6.10006	-3.82811
5.33949e+07	9.63744	10.0226		5.33949e+07	-6.17646	-3.85002
5.37032e+07	9.84031	10.0229		5.37032e+07	-6.13933	-3.87204
5.40132e+07	9.72727	10.0231		5.40132e+07	-6.18011	-3.8942
5.4325e+07	9.88578	10.0234		5.4325e+07	-6.14612	-3.91648
5.46387e+07	9.92858	10.0237		5.46387e+07	-6.16666	-3.93889
5.49541e+07	9.53551	10.0239		5.49541e+07	-6.28178	-3.96143
5.52713e+07	9.82579	10.0242		5.52713e+07	-6.21002	-3.9841
5.55904e+07	9.84644	10.0245		5.55904e+07	-6.22571	-4.0069
5.59114e+07	9.88958	10.0248		5.59114e+07	-6.16205	-4.02983
5.62341e+07	9.80641	10.0251		5.62341e+07	-6.2552	-4.05289
5.65588e+07	9.81837	10.0254		5.65588e+07	-6.27387	-4.07609
5.68853e+07	9.89484	10.0257		5.68853e+07	-6.28563	-4.09942
5.72137e+07	9.61179	10.0259		5.72137e+07	-6.35689	-4.12288
5.7544e+07	9.82781	10.0262		5.7544e+07	-6.30917	-4.14648
5.78762e+07	9.80226	10.0265		5.78762e+07	-6.32077	-4.17021
5.82103e+07	9.86045	10.0269		5.82103e+07	-6.31496	-4.19408
5.85464e+07	9.87311	10.0272		5.85464e+07	-6.3146	-4.21809
5.88844e+07	9.76149	10.0275		5.88844e+07	-6.40369	-4.24223
5.92243e+07	20.0026	10.0278		5.92243e+07	-49.7635	-4.26651
5.95662e+07	9.73356	10.0281		5.95662e+07	-6.4671	-4.29093
5.99101e+07	9.72808	10.0284		5.99101e+07	-6.4775	-4.31549
6.0256e+07	9.72202	10.0288		6.0256e+07	-6.50576	-4.3402
6.06038e+07	9.71449	10.0291		6.06038e+07	-6.54582	-4.36504
6.09537e+07	9.70787	10.0294		6.09537e+07	-6.54212	-4.39003
6.13056e+07	9.70151	10.0298		6.13056e+07	-6.56541	-4.41516
6.16595e+07	9.69527	10.0301		6.16595e+07	-6.54345	-4.44043
6.20155e+07	9.68822	10.0305		6.20155e+07	-6.584	-4.46585
6.23735e+07	9.68127	10.0308		6.23735e+07	-6.62054	-4.49141
6.27336e+07	9.67409	10.0312		6.27336e+07	-6.64365	-4.51713
6.30957e+07	9.66762	10.0315		6.30957e+07	-6.64353	-4.54298
6.346e+07	9.66108	10.0319		6.346e+07	-6.64585	-4.56899
6.38263e+07	9.65387	10.0322		6.38263e+07	-6.64951	-4.59514
6.41948e+07	9.64682	10.0326		6.41948e+07	-6.68981	-4.62145
6.45654e+07	9.63994	10.033		6.45654e+07	-6.70346	-4.6479
6.49382e+07	9.63285	10.0334		6.49382e+07	-6.70191	-4.67451
6.53131e+07	9.62482	10.0338		6.53131e+07	-6.75994	-4.70127
6.56901e+07	9.61813	10.0341		6.56901e+07	-6.7658	-4.72818
6.60693e+07	9.60991	10.0345		6.60693e+07	-6.80747	-4.75525
6.64508e+07	9.60284	10.0349		6.64508e+07	-6.79759	-4.78247
6.68344e+07	9.59598	10.0353		6.68344e+07	-6.8327	-4.80984
6.72202e+07	9.58806	10.0357		6.72202e+07	-6.83884	-4.83737
6.76083e+07	9.58054	10.0362		6.76083e+07	-6.86368	-4.86506
6.79986e+07	9.57292	10.0366		6.79986e+07	-6.85859	-4.89291
6.83912e+07	9.5649	10.037		6.83912e+07	-6.88228	-4.92092
6.8786e+07	9.55682	10.0374		6.8786e+07	-6.93563	-4.94908
6.91831e+07	9.54886	10.0379		6.91831e+07	-6.91438	-4.97741
6.95825e+07	9.54089	10.0383		6.95825e+07	-6.95488	-5.0059
6.99842e+07	9.5328	10.0387		6.99842e+07	-6.95563	-5.03455
7.03882e+07	9.52448	10.0392		7.03882e+07	-6.99581	-5.06337
7.07946e+07	9.51652	10.0396		7.07946e+07	-6.98873	-5.09235
71203280	9.50787	10.0401		71203280	-6.99249	-5.12149
7.16143e+07	9.49996	10.0405		7.16143e+07	-7.03672	-5.1508
7.20278e+07	9.49089	10.041		7.20278e+07	-7.07771	-5.18028
7.24436e+07	9.48213	10.0415		7.24436e+07	-7.06446	-5.20992
7.28618e+07	9.4738	10.042		7.28618e+07	-7.0882	-5.23974
7.32825e+07	9.46485	10.0424		7.32825e+07	-7.10106	-5.26972
7.37055e+07	9.45578	10.0429		7.37055e+07	-7.14228	-5.29988
7.4131e+07	9.44706	10.0434		7.4131e+07	-7.15817	-5.3302
7.4559e+07	9.43767	10.0439		7.4559e+07	-7.15167	-5.3607
7.49894e+07	9.42845	10.0444		7.49894e+07	-7.16953	-5.39138
7.54223e+07	9.41941	10.0449		7.54223e+07	-7.21505	-5.42222
7.58578e+07	9.40953	10.0455		7.58578e+07	-7.22	-5.45325
7.62957e+07	9.40089	10.046		7.62957e+07	-7.21314	-5.48445
7.67361e+07	9.39088	10.0465		7.67361e+07	-7.24277	-5.51582
7.71792e+07	9.38142	10.0471		7.71792e+07	-7.24822	-5.54738
7.76247e+07	9.37118	10.0476		7.76247e+07	-7.28605	-5.57911
7.80728e+07	9.36166	10.0481		7.80728e+07	-7.29641	-5.61102
7.85236e+07	9.35144	10.0487		7.85236e+07	-7.32992	-5.64312
7.89769e+07	9.3416	10.0493		7.89769e+07	-7.32669	-5.6754
7.94328e+07	9.33178	10.0498		7.94328e+07	-7.34452	-5.70786
7.98914e+07	9.32096	10.0504		7.98914e+07	-7.36963	-5.7405
8.03526e+07	9.31112	10.051		8.03526e+07	-7.37632	-5.77333
8.08165e+07	9.30065	10.0516		8.08165e+07	-7.39894	-5.80635
8.12831e+07	9.28997	10.0522		8.12831e+07	-7.40631	-5.83955
8.17523e+07	9.27944	10.0528		8.17523e+07	-7.43871	-5.87295
8.22243e+07	9.26878	10.0534		8.22243e+07	-7.43761	-5.90653
8.2699e+07	9.2577	10.054		8.2699e+07	-7.45991	-5.9403
8.31764e+07	9.24691	10.0546		8.31764e+07	-7.49399	-5.97426
8.36566e+07	9.2355	10.0552		8.36566e+07	-7.49099	-6.00842
8.41395e+07	9.22455	10.0559		8.41395e+07	-7.5088	-6.04277
8.46253e+07	9.21283	10.0565		8.46253e+07	-7.52918	-6.07731
8.51138e+07	9.20096	10.0572		8.51138e+07	-7.52298	-6.11205
8.56052e+07	9.18971	10.0578		8.56052e+07	-7.54832	-6.14698
8.60994e+07	9.17801	10.0585		8.60994e+07	-7.56104	-6.18211
8.65964e+07	9.16586	10.0592		8.65964e+07	-7.58472	-6.21744
8.70964e+07	9.1547	10.0598		8.70964e+07	-7.5835	-6.25297
8.75992e+07	9.14277	10.0605		8.75992e+07	-7.61508	-6.2887
8.81049e+07	9.13028	10.0612		8.81049e+07	-7.63622	-6.32464
8.86135e+07	9.11823	10.0619		8.86135e+07	-7.6521	-6.36077
8.91251e+07	9.10612	10.0627		8.91251e+07	-7.65266	-6.39711
8.96396e+07	9.0934	10.0634		8.96396e+07	-7.67312	-6.43366
9.01571e+07	9.08031	10.0641		9.01571e+07	-7.69302	-6.47041
9.06776e+07	9.06772	10.0648		9.06776e+07	-7.68747	-6.50737
9.12011e+07	9.05535	10.0656		9.12011e+07	-7.69971	-6.54453
9.17276e+07	9.04213	10.0663		9.17276e+07	-7.72624	-6.58191
9.22571e+07	9.02893	10.0671		9.22571e+07	-7.72342	-6.61949
9.27897e+07	9.01516	10.0679		9.27897e+07	-7.76116	-6.65729
9.33254e+07	9.00228	10.0687		9.33254e+07	-7.74444	-6.6953
9.38642e+07	8.98864	10.0695		9.38642e+07	-7.77566	-6.73353
9.44061e+07	8.97453	10.0703		9.44061e+07	-7.77444	-6.77197
9.49511e+07	8.96088	10.0711		9.49511e+07	-7.77579	-6.81062
9.54993e+07	8.94657	10.0719		9.54993e+07	-7.78346	-6.8495
9.60506e+07	8.93275	10.0727		9.60506e+07	-7.79776	-6.88859
9.66051e+07	8.91834	10.0735		9.66051e+07	-7.79193	-6.9279
9.71628e+07	8.90441	10.0744		9.71628e+07	-7.79577	-6.96743
9.77237e+07	8.88926	10.0753		9.77237e+07	-7.82955	-7.00718
9.82879e+07	8.87415	10.0761		9.82879e+07	-7.83782	-7.04716
9.88553e+07	8.86021	10.077		9.88553e+07	-7.83302	-7.08736
9.9426e+07	8.84516	10.0779		9.9426e+07	-7.84688	-7.12779
100000000	8.82996	10.0788		100000000	-7.86017	-7.16844

## Sheet: blood_summary
	date		height(mm)	C (uF)	R (ohm)	L (nH)
blood	2012-05-31	sampleA		1.5	10	-0.5
	2012-05-31	sampleB		1.5	10	-2
	2012-06-29	sampleC

## Sheet: sampleC
4294A REV1.11
DATE: Jun 29 2012
MEASURE PARAMETER: IMPEDANCE MAG PHASE (DEG)
ADAPTER: NONE
SWEEP TYPE: LOG FREQ
NUMBER of POINTS: 801
POINT DELAY TIME: 0 Sec								LCR in series
SWEEP DELAY TIME: 0 Sec
OSC LEVEL: 500 mVolt							C=	1.8e-06	F
DC BIAS: OFF							L=	2e-09	H
BW: 5							R=	10	ohm
SWEEP AVERAGING: OFF
POINT AVERAGING: OFF
TRACE: A				TRACE: B
FORMAT: LOG				FORMAT: LINEAR
Frequency	Data Trace Real	model		Frequency	Data Trace Real	model
1000	73.011	88.9831		1000	-68.2602	-83.5475
1008.67	72.4749	88.2278		1008.67	-68.1212	-83.492
1017.42	71.9493	87.4791		1017.42	-67.9865	-83.4361
1026.24	71.4212	86.7368		1026.24	-67.8531	-83.3796
1035.14	70.9023	86.0011		1035.14	-67.7138	-83.3228
1044.12	70.3927	85.2717		1044.12	-67.5776	-83.2654
1053.17	69.8808	84.5487		1053.17	-67.43	-83.2075
1062.31	69.3767	83.832		1062.31	-67.2894	-83.1492
1071.52	68.8824	83.1216		1071.52	-67.1444	-83.0903
1080.81	68.3916	82.4173		1080.81	-67.0017	-83.031
1090.18	67.8999	81.7192		1090.18	-66.8579	-82.9712
1099.64	67.4161	81.0271		1099.64	-66.714	-82.9108
1109.17	66.9402	80.3412		1109.17	-66.5691	-82.85
1118.79	66.461	79.6612		1118.79	-66.424	-82.7886
1128.5	65.9951	78.9872		1128.5	-66.2792	-82.7267
1138.28	65.528	78.319		1138.28	-66.136	-82.6644
1148.15	65.0608	77.6566		1148.15	-65.9798	-82.6014
1158.11	64.6064	77.0001		1158.11	-65.8352	-82.538
1168.15	64.1527	76.3493		1168.15	-65.6841	-82.474
1178.28	63.7029	75.7042		1178.28	-65.543	-82.4095
1188.5	63.255	75.0648		1188.5	-65.4017	-82.3445
1198.81	62.818	74.4309		1198.81	-65.2433	-82.2789
1209.2	62.378	73.8026		1209.2	-65.0945	-82.2127
1219.69	61.9437	73.1797		1219.69	-64.939	-82.146
1230.27	61.5139	72.5624		1230.27	-64.7779	-82.0788
1240.94	61.0877	71.9504		1240.94	-64.6308	-82.011
1251.7	60.6674	71.3438		1251.7	-64.4722	-81.9426
1262.55	60.2469	70.7426		1262.55	-64.3134	-81.8737
1273.5	59.8338	70.1466		1273.5	-64.1569	-81.8041
1284.55	59.4219	69.5558		1284.55	-63.999	-81.734
1295.69	59.0211	68.9702		1295.69	-63.8396	-81.6634
1306.92	58.6172	68.3897		1306.92	-63.6788	-81.5921
1318.26	58.2177	67.8143		1318.26	-63.5214	-81.5202
1329.69	57.8261	67.244		1329.69	-63.3648	-81.4478
1341.22	57.4314	66.6788		1341.22	-63.1899	-81.3747
1352.85	57.0506	66.1184		1352.85	-63.033	-81.3011
1364.58	56.6602	65.5631		1364.58	-62.867	-81.2268
1376.42	56.2845	65.0125		1376.42	-62.6987	-81.1519
1388.35	55.9108	64.4669		1388.35	-62.5312	-81.0764
1400.39	55.5391	63.926		1400.39	-62.3683	-81.0003
1412.54	55.1684	63.3899		1412.54	-62.201	-80.9235
1424.79	54.8028	62.8585		1424.79	-62.0257	-80.8461
1437.14	54.4416	62.3318		1437.14	-61.858	-80.7681
1449.61	54.0811	61.8098		1449.61	-61.6864	-80.6895
1462.18	53.7265	61.2924		1462.18	-61.5164	-80.6101
1474.86	53.3769	60.7795		1474.86	-61.3395	-80.5302
1487.65	53.0264	60.2711		1487.65	-61.1694	-80.4496
1500.55	52.6831	59.7673		1500.55	-60.9962	-80.3683
1513.56	52.3375	59.2679		1513.56	-60.824	-80.2863
1526.69	51.9986	58.7729		1526.69	-60.6458	-80.2037
1539.93	51.6666	58.2822		1539.93	-60.4666	-80.1204
1553.28	51.3333	57.796		1553.28	-60.2904	-80.0365
1566.75	51.0039	57.314		1566.75	-60.1165	-79.9518
1580.34	50.6799	56.8363		1580.34	-59.9397	-79.8665
1594.04	50.3548	56.3629		1594.04	-59.7583	-79.7804
1607.87	50.0332	55.8936		1607.87	-59.5759	-79.6937
1621.81	49.7202	55.4285		1621.81	-59.3989	-79.6063
1635.88	49.4076	54.9675		1635.88	-59.2194	-79.5181
1650.06	49.0952	54.5107		1650.06	-59.0387	-79.4293
1664.37	48.7885	54.0578		1664.37	-58.8601	-79.3397
1678.8	48.488	53.609		1678.8	-58.6711	-79.2494
1693.36	48.1842	53.1642		1693.36	-58.4841	-79.1584
1708.05	47.8877	52.7234		1708.05	-58.2984	-79.0666
1722.86	47.5944	52.2865		1722.86	-58.1089	-78.9741
1737.8	47.3027	51.8535		1737.8	-57.9203	-78.8808
1752.87	47.0122	51.4243		1752.87	-57.7338	-78.7869
1768.07	46.7261	50.999		1768.07	-57.5474	-78.6921
1783.4	46.4437	50.5774		1783.4	-57.3561	-78.5966
1798.87	46.1611	50.1597		1798.87	-57.1679	-78.5003
1814.47	45.8837	49.7456		1814.47	-56.9787	-78.4033
1830.21	45.6062	49.3353		1830.21	-56.7853	-78.3055
1846.08	45.3364	48.9286		1846.08	-56.5907	-78.2069
1862.09	45.067	48.5256		1862.09	-56.4016	-78.1075
1878.23	44.7995	48.1262		1878.23	-56.2093	-78.0074
1894.52	44.535	47.7304		1894.52	-56.0155	-77.9064
1910.95	44.2731	47.3381		1910.95	-55.8181	-77.8047
1927.53	44.0121	46.9493		1927.53	-55.62	-77.7021
1944.24	43.7596	46.5641		1944.24	-55.4258	-77.5987
1961.1	43.5044	46.1823		1961.1	-55.2296	-77.4946
1978.11	43.2546	45.8039		1978.11	-55.0276	-77.3896
1995.26	43.0052	45.429		1995.26	-54.8351	-77.2838
2012.57	42.7557	45.0574		2012.57	-54.625	-77.1771
2030.02	42.5122	44.6892		2030.02	-54.4335	-77.0696
2047.62	42.2739	44.3243		2047.62	-54.233	-76.9613
2065.38	42.0349	43.9627		2065.38	-54.0339	-76.8522
2083.29	41.7963	43.6043		2083.29	-53.8332	-76.7421
2101.36	41.5654	43.2492		2101.36	-53.6187	-76.6313
2119.58	41.3327	42.8974		2119.58	-53.4272	-76.5196
2137.96	41.104	42.5487		2137.96	-53.2155	-76.407
2156.5	40.874	42.2031		2156.5	-53.0133	-76.2935
2175.2	40.6528	41.8608		2175.2	-52.806	-76.1792
2194.07	40.4288	41.5215		2194.07	-52.6032	-76.064
2213.09	40.2095	41.1853		2213.09	-52.3977	-75.9479
2232.29	39.9934	40.8522		2232.29	-52.1896	-75.8309
2251.64	39.7769	40.5221		2251.64	-51.9864	-75.7131
2271.17	39.5661	40.195		2271.17	-51.7811	-75.5943
2290.87	39.3585	39.8709		2290.87	-51.5737	-75.4746
2310.73	39.1486	39.5497		2310.73	-51.3685	-75.3541
2330.77	38.9423	39.2315		2330.77	-51.1508	-75.2326
2350.99	38.739	38.9162		2350.99	-50.944	-75.1102
2371.37	38.5385	38.6038		2371.37	-50.7347	-74.9869
2391.94	38.3406	38.2943		2391.94	-50.5333	-74.8626
2412.68	38.1436	37.9876		2412.68	-50.3154	-74.7374
2433.61	37.9485	37.6837		2433.61	-50.0982	-74.6113
2454.71	37.757	37.3827		2454.71	-49.8883	-74.4843
2476	37.5655	37.0844		2476	-49.6755	-74.3563
2497.47	37.3754	36.7888		2497.47	-49.4708	-74.2274
2519.13	37.1932	36.496		2519.13	-49.2572	-74.0975
2540.97	37.0075	36.2058		2540.97	-49.0372	-73.9666
2563.01	36.8224	35.9184		2563.01	-48.828	-73.8348
2585.24	36.6422	35.6336		2585.24	-48.6155	-73.702
2607.65	36.4627	35.3515		2607.65	-48.3957	-73.5683
2630.27	36.2857	35.072		2630.27	-48.1772	-73.4336
2653.08	36.1108	34.795		2653.08	-47.9622	-73.2979
2676.09	35.9407	34.5207		2676.09	-47.7524	-73.1612
2699.29	35.7696	34.2489		2699.29	-47.5374	-73.0235
2722.7	35.5985	33.9797		2722.7	-47.3149	-72.8849
2746.31	35.4333	33.7129		2746.31	-47.1054	-72.7452
2770.13	35.2666	33.4487		2770.13	-46.8847	-72.6046
2794.15	35.1025	33.1869		2794.15	-46.6717	-72.4629
2818.38	34.9432	32.9276		2818.38	-46.4558	-72.3203
2842.82	34.7837	32.6707		2842.82	-46.2392	-72.1766
2867.48	34.6275	32.4162		2867.48	-46.0179	-72.032
2892.34	34.4718	32.1642		2892.34	-45.8028	-71.8863
2917.43	34.3156	31.9145		2917.43	-45.5882	-71.7396
2942.73	34.1636	31.6671		2942.73	-45.3681	-71.5919
2968.25	34.0116	31.4221		2968.25	-45.1559	-71.4431
2993.99	33.8621	31.1794		2993.99	-44.9284	-71.2933
3019.95	33.7177	30.939		3019.95	-44.7196	-71.1425
3046.14	33.5723	30.7009		3046.14	-44.4958	-70.9907
3072.56	33.4269	30.4651		3072.56	-44.2829	-70.8378
3099.2	33.2868	30.2315		3099.2	-44.0607	-70.6839
3126.08	33.1414	30.0001		3126.08	-43.841	-70.5289
3153.19	33.0057	29.771		3153.19	-43.6166	-70.3729
3180.53	32.8686	29.544		3180.53	-43.3999	-70.2159
3208.12	32.7324	29.3192		3208.12	-43.1837	-70.0578
3235.94	32.5974	29.0966		3235.94	-42.9616	-69.8986
3264	32.4647	28.8761		3264	-42.7429	-69.7384
3292.3	32.3317	28.6577		3292.3	-42.5276	-69.5772
3320.86	32.2028	28.4414		3320.86	-42.3066	-69.4149
3349.65	32.075	28.2273		3349.65	-42.0858	-69.2515
3378.7	31.9499	28.0151		3378.7	-41.8656	-69.0871
3408	31.8218	27.8051		3408	-41.65	-68.9216
3437.56	31.7016	27.5971		3437.56	-41.4189	-68.755
3467.37	31.5788	27.3911		3467.37	-41.2067	-68.5874
3497.44	31.458	27.1871		3497.44	-40.9907	-68.4187
3527.77	31.3368	26.9851		3527.77	-40.7719	-68.249
3558.36	31.2201	26.7851		3558.36	-40.553	-68.0782
3589.22	31.1028	26.587		3589.22	-40.3302	-67.9063
3620.34	30.9884	26.3909		3620.34	-40.1156	-67.7333
3651.74	30.8774	26.1967		3651.74	-39.8935	-67.5593
3683.41	30.7648	26.0044		3683.41	-39.6766	-67.3842
3715.35	30.6519	25.814		3715.35	-39.4604	-67.2081
3747.57	30.5435	25.6255		3747.57	-39.2469	-67.0308
3780.07	30.4346	25.4388		3780.07	-39.0278	-66.8526
3812.85	30.3287	25.254		3812.85	-38.8158	-66.6732
3845.92	30.2218	25.0711		3845.92	-38.5915	-66.4928
3879.27	30.1193	24.89		3879.27	-38.377	-66.3113
3912.91	30.0154	24.7106		3912.91	-38.1604	-66.1287
3946.84	29.9129	24.5331		3946.84	-37.947	-65.9451
3981.07	29.8135	24.3573		3981.07	-37.7287	-65.7604
4015.6	29.7144	24.1834		4015.6	-37.5144	-65.5747
4050.42	29.613	24.0111		4050.42	-37.3099	-65.3879
4085.55	29.518	23.8406		4085.55	-37.0846	-65.2001
4120.98	29.423	23.6718		4120.98	-36.8728	-65.0111
4156.71	29.3296	23.5048		4156.71	-36.6582	-64.8212
4192.76	29.2353	23.3394		4192.76	-36.4484	-64.6302
4229.12	29.1445	23.1757		4229.12	-36.2294	-64.4381
4265.8	29.0562	23.0137		4265.8	-36.0275	-64.245
4302.79	28.9653	22.8533		4302.79	-35.8142	-64.0509
4340.1	28.879	22.6946		4340.1	-35.6062	-63.8557
4377.74	28.7875	22.5375		4377.74	-35.3903	-63.6595
4415.7	28.7019	22.382		4415.7	-35.1786	-63.4623
4454	28.6174	22.2281		4454	-34.964	-63.264
4492.62	28.5334	22.0758		4492.62	-34.7599	-63.0647
4531.58	28.4547	21.9251		4531.58	-34.5466	-62.8644
4570.88	28.371	21.7759		4570.88	-34.3372	-62.6631
4610.52	28.2911	21.6283		4610.52	-34.1292	-62.4608
4650.5	28.2102	21.4823		4650.5	-33.9237	-62.2574
4690.83	28.13	21.3377		4690.83	-33.7122	-62.0531
4731.51	28.0527	21.1947		4731.51	-33.5125	-61.8478
4772.55	27.9764	21.0532		4772.55	-33.3078	-61.6415
4813.93	27.9014	20.9131		4813.93	-33.1012	-61.4342
4855.68	27.8286	20.7746		4855.68	-32.8909	-61.226
4897.79	27.7546	20.6375		4897.79	-32.6883	-61.0167
4940.26	27.6818	20.5019		4940.26	-32.4838	-60.8066
4983.1	27.6089	20.3677		4983.1	-32.2835	-60.5954
5026.32	27.5383	20.2349		5026.32	-32.0816	-60.3833
5069.91	27.4703	20.1036		5069.91	-31.8829	-60.1703
5113.87	27.4004	19.9736		5113.87	-31.686	-59.9564
5158.22	27.3327	19.8451		5158.22	-31.4803	-59.7415
5202.95	27.2648	19.7179		5202.95	-31.2797	-59.5257
5248.07	27.1977	19.5921		5248.07	-31.087	-59.309
5293.59	27.136	19.4677		5293.59	-30.8881	-59.0914
5339.49	27.0703	19.3447		5339.49	-30.6912	-58.8729
5385.8	27.0047	19.2229		5385.8	-30.4932	-58.6536
5432.5	26.9428	19.1025		5432.5	-30.3048	-58.4333
5479.61	26.8815	18.9834		5479.61	-30.1081	-58.2122
5527.13	26.8211	18.8657		5527.13	-29.9141	-57.9903
5575.07	26.7581	18.7492		5575.07	-29.7206	-57.7675
5623.41	26.7005	18.634		5623.41	-29.523	-57.5439
5672.18	26.6415	18.52		5672.18	-29.3325	-57.3194
5721.37	26.5864	18.4074		5721.37	-29.1454	-57.0942
5770.99	26.5279	18.296		5770.99	-28.955	-56.8681
5821.03	26.4696	18.1858		5821.03	-28.7656	-56.6413
5871.51	26.4154	18.0769		5871.51	-28.5777	-56.4137
5922.43	26.3612	17.9692		5922.43	-28.3866	-56.1853
5973.79	26.3076	17.8626		5973.79	-28.1967	-55.9562
6025.6	26.2535	17.7573		6025.6	-28.0098	-55.7263
6077.85	26.2001	17.6532		6077.85	-27.8313	-55.4957
6130.56	26.1504	17.5503		6130.56	-27.6362	-55.2644
6183.72	26.0995	17.4485		6183.72	-27.456	-55.0324
6237.35	26.0491	17.3479		6237.35	-27.2755	-54.7997
6291.44	25.9977	17.2485		6291.44	-27.0916	-54.5664
6346	25.9511	17.1502		6346	-26.9167	-54.3323
6401.03	25.9023	17.053		6401.03	-26.7207	-54.0976
6456.54	25.8543	16.957		6456.54	-26.5513	-53.8623
6512.53	25.8055	16.862		6512.53	-26.3612	-53.6264
6569.01	25.7611	16.7682		6569.01	-26.1909	-53.3899
6625.98	25.714	16.6754		6625.98	-26.0078	-53.1527
6683.44	25.6666	16.5838		6683.44	-25.8408	-52.915
6741.4	25.6231	16.4932		6741.4	-25.6586	-52.6768
6799.86	25.581	16.4036		6799.86	-25.4855	-52.4379
6858.83	25.5373	16.3152		6858.83	-25.3097	-52.1986
6918.31	25.495	16.2277		6918.31	-25.1314	-51.9587
6978.31	25.4534	16.1413		6978.31	-24.9584	-51.7184
7038.82	25.4094	16.056		7038.82	-24.7904	-51.4776
7099.86	25.3706	15.9716		7099.86	-24.6178	-51.2362
7161.43	25.3295	15.8883		7161.43	-24.4522	-50.9945
7223.54	25.2882	15.8059		7223.54	-24.2812	-50.7523
7286.18	25.2507	15.7245		7286.18	-24.1169	-50.5097
7349.37	25.2118	15.6442		7349.37	-23.9475	-50.2667
7413.1	25.1715	15.5648		7413.1	-23.7818	-50.0233
7477.39	25.1356	15.4863		7477.39	-23.6181	-49.7795
7542.23	25.0996	15.4088		7542.23	-23.4486	-49.5354
7607.64	25.0622	15.3323		7607.64	-23.291	-49.291
7673.61	25.0238	15.2567		7673.61	-23.1285	-49.0462
7740.16	24.9897	15.182		7740.16	-22.962	-48.8012
7807.28	24.9518	15.1082		7807.28	-22.8113	-48.5559
7874.99	24.9186	15.0354		7874.99	-22.6487	-48.3103
7943.28	24.8861	14.9634		7943.28	-22.4928	-48.0644
8012.17	24.8535	14.8924		8012.17	-22.3251	-47.8184
8081.65	24.8184	14.8222		8081.65	-22.171	-47.5721
8151.73	24.7876	14.7529		8151.73	-22.015	-47.3256
8222.43	24.7566	14.6845		8222.43	-21.8631	-47.079
8293.73	24.7225	14.6169		8293.73	-21.7096	-46.8322
8365.66	24.6894	14.5502		8365.66	-21.5541	-46.5853
8438.2	24.6576	14.4843		8438.2	-21.3982	-46.3382
8511.38	24.6273	14.4193		8511.38	-21.2501	-46.0911
8585.19	24.5975	14.3551		8585.19	-21.1007	-45.8438
8659.64	24.5693	14.2917		8659.64	-20.9519	-45.5965
8734.74	24.5398	14.2291		8734.74	-20.794	-45.3492
8810.49	24.5112	14.1673		8810.49	-20.6634	-45.1018
8886.89	24.4817	14.1063		8886.89	-20.5066	-44.8545
8963.96	24.4536	14.0461		8963.96	-20.3642	-44.6071
9041.7	24.4262	13.9867		9041.7	-20.1994	-44.3598
9120.11	24.3982	13.9281		9120.11	-20.056	-44.1125
9199.2	24.3683	13.8702		9199.2	-19.9086	-43.8653
9278.98	24.3409	13.813		9278.98	-19.7775	-43.6181
9359.44	24.3163	13.7566		9359.44	-19.6425	-43.3711
9440.61	24.2944	13.701		9440.61	-19.4987	-43.1242
9522.48	24.2696	13.6461		9522.48	-19.3573	-42.8774
9605.06	24.2452	13.5919		9605.06	-19.215	-42.6308
9688.35	24.2222	13.5384		9688.35	-19.0822	-42.3844
9772.37	24.1959	13.4856		9772.37	-18.9442	-42.1381
9857.12	24.172	13.4336		9857.12	-18.8101	-41.8921
9942.6	24.1449	13.3822		9942.6	-18.6767	-41.6463
10028.8	24.1215	13.3315		10028.8	-18.5453	-41.4008
10115.8	24.0996	13.2815		10115.8	-18.4108	-41.1555
10203.5	24.0747	13.2322		10203.5	-18.2844	-40.9105
10292	24.0529	13.1835		10292	-18.1417	-40.6658
10381.3	24.0347	13.1355		10381.3	-18.009	-40.4214
10471.3	24.0125	13.0881		10471.3	-17.8832	-40.1773
10562.1	23.9909	13.0414		10562.1	-17.7533	-39.9336
10653.7	23.9708	12.9953		10653.7	-17.6243	-39.6903
10746.1	23.9495	12.9499		10746.1	-17.4958	-39.4474
10839.3	23.9294	12.905		10839.3	-17.371	-39.2048
10933.3	23.9075	12.8608		10933.3	-17.2468	-38.9627
11028.1	23.8885	12.8172		11028.1	-17.1194	-38.721
11123.7	23.8721	12.7742		11123.7	-17.0048	-38.4798
11220.2	23.8532	12.7318		11220.2	-16.8813	-38.239
11317.5	23.8333	12.69		11317.5	-16.7624	-37.9988
11415.6	23.8139	12.6487		11415.6	-16.6395	-37.759
11514.6	23.7979	12.6081		11514.6	-16.5306	-37.5197
11614.5	23.7781	12.568		11614.5	-16.4062	-37.281
11715.2	23.7598	12.5284		11715.2	-16.2849	-37.0428
11816.8	23.7414	12.4894		11816.8	-16.171	-36.8052
11919.3	23.7232	12.451		11919.3	-16.0534	-36.5682
12022.6	23.706	12.4131		12022.6	-15.9389	-36.3318
12126.9	23.6879	12.3757		12126.9	-15.8228	-36.0959
12232.1	23.6695	12.3389		12232.1	-15.7093	-35.8607
12338.1	23.6547	12.3026		12338.1	-15.5958	-35.6261
12445.1	23.6383	12.2668		12445.1	-15.4808	-35.3922
12553.1	23.6212	12.2315		12553.1	-15.3778	-35.159
12661.9	23.6088	12.1968		12661.9	-15.2632	-34.9264
12771.7	23.5935	12.1625		12771.7	-15.1602	-34.6945
12882.5	23.5776	12.1287		12882.5	-15.046	-34.4633
12994.2	23.5632	12.0954		12994.2	-14.9452	-34.2328
13106.9	23.5489	12.0626		13106.9	-14.8351	-34.0031
13220.6	23.5324	12.0303		13220.6	-14.7348	-33.7741
13335.2	23.5186	11.9984		13335.2	-14.6241	-33.5458
13450.9	23.5035	11.967		13450.9	-14.5223	-33.3184
13567.5	23.4894	11.936		13567.5	-14.4231	-33.0916
13685.2	23.4766	11.9055		13685.2	-14.3185	-32.8657
13803.8	23.4639	11.8755		13803.8	-14.2129	-32.6406
13923.6	23.4482	11.8459		13923.6	-14.1117	-32.4163
14044.3	23.4343	11.8167		14044.3	-14.0141	-32.1928
14166.1	23.4254	11.7879		14166.1	-13.9139	-31.9702
14288.9	23.4088	11.7596		14288.9	-13.8088	-31.7484
14412.9	23.396	11.7317		14412.9	-13.7121	-31.5274
14537.8	23.3845	11.7042		14537.8	-13.6233	-31.3073
14663.9	23.3742	11.6771		14663.9	-13.5244	-31.0881
14791.1	23.3598	11.6504		14791.1	-13.4354	-30.8698
14919.4	23.3492	11.6242		14919.4	-13.3369	-30.6523
15048.7	23.3363	11.5983		15048.7	-13.2415	-30.4358
15179.2	23.3249	11.5728		15179.2	-13.1548	-30.2201
15310.9	23.3145	11.5476		15310.9	-13.0565	-30.0054
15443.7	23.3018	11.5229		15443.7	-12.9592	-29.7916
15577.6	23.2911	11.4985		15577.6	-12.8749	-29.5787
15712.7	23.2801	11.4745		15712.7	-12.7845	-29.3668
15848.9	23.2704	11.4508		15848.9	-12.6942	-29.1558
15986.4	23.258	11.4276		15986.4	-12.6014	-28.9458
16125	23.2473	11.4046		16125	-12.5136	-28.7367
16264.8	23.2381	11.382		16264.8	-12.4289	-28.5286
16405.9	23.2276	11.3598		16405.9	-12.3445	-28.3215
16548.2	23.2167	11.3379		16548.2	-12.2571	-28.1154
16691.7	23.2068	11.3163		16691.7	-12.1631	-27.9102
16836.4	23.1976	11.295		16836.4	-12.0829	-27.7061
16982.4	23.1886	11.2741		16982.4	-12.0057	-27.5029
17129.7	23.1783	11.2535		17129.7	-11.9189	-27.3008
17278.3	23.1698	11.2332		17278.3	-11.8435	-27.0996
17428.1	23.1603	11.2133		17428.1	-11.7549	-26.8995
17579.2	23.1513	11.1936		17579.2	-11.6787	-26.7003
17731.7	23.1397	11.1742		17731.7	-11.6044	-26.5023
17885.5	23.1336	11.1552		17885.5	-11.5246	-26.3052
18040.6	23.1241	11.1364		18040.6	-11.442	-26.1091
18197	23.1173	11.1179		18197	-11.37	-25.9141
18354.8	23.1064	11.0997		18354.8	-11.2964	-25.7202
18514	23.099	11.0818		18514	-11.2145	-25.5272
18674.5	23.0884	11.0642		18674.5	-11.1414	-25.3354
18836.5	23.083	11.0468		18836.5	-11.072	-25.1445
18999.8	23.073	11.0297		18999.8	-10.9938	-24.9547
19164.6	23.0641	11.0129		19164.6	-10.9223	-24.766
19330.8	23.0562	10.9963		19330.8	-10.8474	-24.5783
19498.4	23.0495	10.98		19498.4	-10.7817	-24.3917
19667.5	23.0417	10.964		19667.5	-10.7062	-24.2061
19838.1	23.0337	10.9482		19838.1	-10.631	-24.0216
20010.1	23.0253	10.9327		20010.1	-10.5596	-23.8382
20183.7	23.0166	10.9174		20183.7	-10.4952	-23.6558
20358.7	23.0096	10.9023		20358.7	-10.4232	-23.4745
20535.2	23.0039	10.8875		20535.2	-10.355	-23.2942
20713.3	22.9959	10.8729		20713.3	-10.2896	-23.1151
20893	22.9881	10.8585		20893	-10.2244	-22.9369
21074.1	22.9807	10.8444		21074.1	-10.157	-22.7599
21256.9	22.9739	10.8305		21256.9	-10.0921	-22.5839
21441.2	22.968	10.8168		21441.2	-10.0257	-22.409
21627.2	22.9615	10.8033		21627.2	-9.95809	-22.2351
21814.7	22.9535	10.7901		21814.7	-9.89412	-22.0624
22003.9	22.9466	10.7771		22003.9	-9.8375	-21.8907
22194.7	22.9408	10.7642		22194.7	-9.77036	-21.72
22387.2	22.9352	10.7516		22387.2	-9.7159	-21.5504
22581.4	22.9306	10.7392		22581.4	-9.65142	-21.3819
22777.2	22.9217	10.7269		22777.2	-9.58966	-21.2145
22974.7	22.9175	10.7149		22974.7	-9.53287	-21.0481
23173.9	22.9115	10.7031		23173.9	-9.47077	-20.8828
23374.9	22.9051	10.6914		23374.9	-9.40974	-20.7185
23577.6	22.8987	10.68		23577.6	-9.36023	-20.5553
23782.1	22.8923	10.6687		23782.1	-9.29948	-20.3932
23988.3	22.8871	10.6576		23988.3	-9.24257	-20.2321
24196.4	22.881	10.6467		24196.4	-9.18078	-20.072
24406.2	22.8748	10.6359		24406.2	-9.13253	-19.9131
24617.8	22.8687	10.6253		24617.8	-9.07323	-19.7551
24831.3	22.8637	10.6149		24831.3	-9.01891	-19.5982
25046.7	22.8586	10.6047		25046.7	-8.9637	-19.4424
25263.9	22.8533	10.5947		25263.9	-8.91345	-19.2876
25483	22.8482	10.5847		25483	-8.8577	-19.1339
25704	22.8418	10.575		25704	-8.80658	-18.9812
25926.9	22.8378	10.5654		25926.9	-8.75149	-18.8295
26151.7	22.8315	10.556		26151.7	-8.69878	-18.6788
26378.5	22.8258	10.5467		26378.5	-8.64874	-18.5292
26607.3	22.8226	10.5376		26607.3	-8.59958	-18.3806
26838	22.8174	10.5286		26838	-8.55064	-18.2331
27070.7	22.8119	10.5198		27070.7	-8.49806	-18.0865
27305.5	22.8067	10.5111		27305.5	-8.45005	-17.941
27542.3	22.8023	10.5026		27542.3	-8.40943	-17.7965
27781.1	22.7979	10.4942		27781.1	-8.36126	-17.653
28022.1	22.7931	10.4859		28022.1	-8.31562	-17.5105
28265.1	22.7878	10.4778		28265.1	-8.26635	-17.369
28510.2	22.7837	10.4698		28510.2	-8.22054	-17.2285
28757.4	22.7797	10.4619		28757.4	-8.17546	-17.089
29006.8	22.7746	10.4542		29006.8	-8.13642	-16.9505
29258.4	22.7699	10.4465		29258.4	-8.09045	-16.813
29512.1	22.7655	10.4391		29512.1	-8.04595	-16.6765
29768	22.7612	10.4317		29768	-8.00598	-16.541
30026.2	22.7557	10.4245		30026.2	-7.9589	-16.4064
30286.6	22.7524	10.4173		30286.6	-7.91941	-16.2728
30549.2	22.7466	10.4103		30549.2	-7.87967	-16.1402
30814.1	22.7436	10.4034		30814.1	-7.8404	-16.0085
31081.4	22.7393	10.3967		31081.4	-7.80559	-15.8778
31350.9	22.7336	10.39		31350.9	-7.75793	-15.7481
31622.8	22.7292	10.3834		31622.8	-7.72332	-15.6193
31897	22.726	10.377		31897	-7.68362	-15.4914
32173.6	22.7213	10.3706		32173.6	-7.64719	-15.3645
32452.6	22.7193	10.3644		32452.6	-7.60976	-15.2385
32734.1	22.7134	10.3583		32734.1	-7.57236	-15.1135
33017.9	22.7086	10.3522		33017.9	-7.53557	-14.9894
33304.3	22.7043	10.3463		33304.3	-7.49259	-14.8662
33593.1	22.7013	10.3405		33593.1	-7.46351	-14.744
33884.4	22.697	10.3347		33884.4	-7.42421	-14.6226
34178.3	22.6934	10.3291		34178.3	-7.38784	-14.5022
34474.7	22.6885	10.3236		34474.7	-7.35374	-14.3827
34773.6	22.6841	10.3181		34773.6	-7.32278	-14.264
35075.2	22.6808	10.3127		35075.2	-7.2867	-14.1463
35379.4	22.6765	10.3075		35379.4	-7.25751	-14.0295
35686.2	22.6724	10.3023		35686.2	-7.22981	-13.9135
35995.6	22.6697	10.2972		35995.6	-7.18989	-13.7984
36307.8	22.6651	10.2921		36307.8	-7.16074	-13.6842
36622.7	22.6629	10.2872		36622.7	-7.13658	-13.5709
36940.3	22.6576	10.2824		36940.3	-7.10165	-13.4584
37260.6	22.6552	10.2776		37260.6	-7.06712	-13.3468
37583.7	22.6492	10.2729		37583.7	-7.03955	-13.2361
37909.7	22.6477	10.2683		37909.7	-7.01219	-13.1262
38238.4	22.6427	10.2638		38238.4	-6.98224	-13.0172
38570	22.6391	10.2593		38570	-6.95411	-12.909
38904.5	22.636	10.2549		38904.5	-6.92191	-12.8016
39241.9	22.6329	10.2506		39241.9	-6.89329	-12.6951
39582.2	22.6296	10.2464		39582.2	-6.87512	-12.5894
39925.5	22.6248	10.2422		39925.5	-6.84655	-12.4845
40271.7	22.6215	10.2381		40271.7	-6.82698	-12.3805
40620.9	22.6178	10.2341		40620.9	-6.79478	-12.2772
40973.2	22.6152	10.2301		40973.2	-6.77184	-12.1748
41328.5	22.6115	10.2262		41328.5	-6.73962	-12.0731
41686.9	22.6085	10.2224		41686.9	-6.72101	-11.9723
42048.5	22.605	10.2186		42048.5	-6.69919	-11.8723
42413.1	22.601	10.2149		42413.1	-6.67597	-11.773
42780.9	22.598	10.2112		42780.9	-6.65021	-11.6745
43151.9	22.5939	10.2077		43151.9	-6.63324	-11.5768
43526.1	22.5921	10.2041		43526.1	-6.60434	-11.4799
43903.6	22.5885	10.2007		43903.6	-6.58325	-11.3837
44284.3	22.585	10.1973		44284.3	-6.56328	-11.2883
44668.4	22.5807	10.1939		44668.4	-6.54336	-11.1937
45055.7	22.5772	10.1906		45055.7	-6.52456	-11.0998
45446.5	22.5748	10.1874		45446.5	-6.50406	-11.0066
45840.6	22.5711	10.1842		45840.6	-6.48102	-10.9142
46238.1	22.5676	10.1811		46238.1	-6.46304	-10.8226
46639.1	22.564	10.178		46639.1	-6.44137	-10.7316
47043.5	22.5609	10.175		47043.5	-6.42396	-10.6414
47451.5	22.5579	10.172		47451.5	-6.40487	-10.552
47863	22.5549	10.1691		47863	-6.39498	-10.4632
48278.1	22.5511	10.1662		48278.1	-6.37986	-10.3751
48696.8	22.5472	10.1634		48696.8	-6.35076	-10.2878
49119.1	22.5453	10.1606		49119.1	-6.34068	-10.2011
49545	22.5402	10.1579		49545	-6.33057	-10.1152
49974.7	22.5374	10.1552		49974.7	-6.31271	-10.0299
50408.1	22.5344	10.1526		50408.1	-6.29777	-9.94538
50845.2	22.5323	10.15		50845.2	-6.27824	-9.8615
51286.1	22.527	10.1474		51286.1	-6.26999	-9.7783
51730.9	22.5249	10.1449		51730.9	-6.25786	-9.69577
52179.5	22.5211	10.1424		52179.5	-6.24255	-9.61391
52632	22.5184	10.14		52632	-6.2289	-9.53272
53088.4	22.5155	10.1376		53088.4	-6.21906	-9.45218
53548.8	22.5118	10.1353		53548.8	-6.20396	-9.3723
54013.2	22.5093	10.133		54013.2	-6.19275	-9.29307
54481.6	22.5049	10.1307		54481.6	-6.186	-9.21448
54954.1	22.5026	10.1285		54954.1	-6.17435	-9.13653
55430.7	22.498	10.1263		55430.7	-6.16175	-9.05922
55911.4	22.4949	10.1242		55911.4	-6.15639	-8.98254
56396.2	22.4915	10.122		56396.2	-6.14535	-8.90649
56885.3	22.4878	10.12		56885.3	-6.13633	-8.83106
57378.6	22.4855	10.1179		57378.6	-6.12792	-8.75625
57876.2	22.4814	10.1159		57876.2	-6.11896	-8.68205
58378.1	22.4792	10.1139		58378.1	-6.10998	-8.60846
58884.4	22.4744	10.112		58884.4	-6.10644	-8.53547
59395	22.4728	10.1101		59395	-6.09373	-8.46308
59910.1	22.4686	10.1082		59910.1	-6.09168	-8.39129
60429.6	22.4653	10.1064		60429.6	-6.07973	-8.32009
60953.7	22.4609	10.1046		60953.7	-6.07252	-8.24947
61482.3	22.4589	10.1028		61482.3	-6.07035	-8.17943
62015.5	22.4549	10.101		62015.5	-6.06598	-8.10998
62553.3	22.4505	10.0993		62553.3	-6.06374	-8.04109
63095.7	22.4474	10.0976		63095.7	-6.05871	-7.97277
63642.9	22.4435	10.0959		63642.9	-6.05269	-7.90502
64194.8	22.4399	10.0943		64194.8	-6.04927	-7.83783
64751.5	22.4363	10.0927		64751.5	-6.04585	-7.77119
65313.1	22.4325	10.0911		65313.1	-6.0468	-7.7051
65879.5	22.4294	10.0896		65879.5	-6.04495	-7.63956
66450.8	22.4251	10.088		66450.8	-6.04334	-7.57457
67027	22.4224	10.0865		67027	-6.03888	-7.51011
67608.3	22.4188	10.085		67608.3	-6.03828	-7.44619
68194.6	22.4138	10.0836		68194.6	-6.03804	-7.3828
68786	22.4108	10.0822		68786	-6.03269	-7.31993
69382.5	22.4057	10.0808		69382.5	-6.03911	-7.25759
69984.2	22.403	10.0794		69984.2	-6.0357	-7.19576
70591.1	22.3989	10.078		70591.1	-6.03655	-7.13445
71203.3	22.3969	10.0767		71203.3	-6.04055	-7.07365
71820.8	22.3911	10.0754		71820.8	-6.0376	-7.01336
72443.6	22.3867	10.0741		72443.6	-6.04022	-6.95356
73071.8	22.3839	10.0728		73071.8	-6.03422	-6.89427
73705.5	22.3791	10.0716		73705.5	-6.04083	-6.83547
74344.7	22.3752	10.0704		74344.7	-6.0439	-6.77716
74989.4	22.3711	10.0692		74989.4	-6.05087	-6.71934
75639.7	22.3666	10.068		75639.7	-6.0527	-6.662
76295.7	22.3628	10.0668		76295.7	-6.05764	-6.60513
76957.3	22.358	10.0657		76957.3	-6.05804	-6.54875
77624.7	22.3543	10.0646		77624.7	-6.06517	-6.49283
78297.9	22.3498	10.0635		78297.9	-6.06963	-6.43739
78976.9	22.3463	10.0624		78976.9	-6.07579	-6.3824
79661.8	22.3415	10.0613		79661.8	-6.08457	-6.32788
80352.6	22.3379	10.0603		80352.6	-6.08922	-6.27381
81049.4	22.3323	10.0592		81049.4	-6.09825	-6.2202
81752.3	22.3281	10.0582		81752.3	-6.10305	-6.16704
82461.3	22.3238	10.0572		82461.3	-6.11282	-6.11432
83176.4	22.3194	10.0562		83176.4	-6.11611	-6.06204
83897.7	22.3147	10.0553		83897.7	-6.12001	-6.01021
84625.3	22.3098	10.0543		84625.3	-6.1322	-5.9588
85359.1	22.3055	10.0534		85359.1	-6.14348	-5.90783
86099.4	22.3012	10.0525		86099.4	-6.15513	-5.85729
86846	22.2964	10.0516		86846	-6.16057	-5.80717
87599.2	22.2914	10.0507		87599.2	-6.16655	-5.75747
88358.8	22.2857	10.0498		88358.8	-6.18292	-5.70819
89125.1	22.2812	10.049		89125.1	-6.18777	-5.65933
89898	22.2763	10.0481		89898	-6.19935	-5.61087
90677.6	22.2717	10.0473		90677.6	-6.20987	-5.56283
91464	22.2662	10.0465		91464	-6.21355	-5.51519
92257.1	22.262	10.0457		92257.1	-6.23041	-5.46794
93057.2	22.2566	10.0449		93057.2	-6.24253	-5.4211
93864.2	22.2508	10.0442		93864.2	-6.25399	-5.37465
94678.2	22.2463	10.0434		94678.2	-6.26946	-5.3286
95499.3	22.2402	10.0427		95499.3	-6.28207	-5.28293
96327.4	22.2355	10.0419		96327.4	-6.29928	-5.23764
97162.8	22.2298	10.0412		97162.8	-6.31291	-5.19274
98005.4	22.2239	10.0405		98005.4	-6.32808	-5.14822
98855.3	22.2188	10.0398		98855.3	-6.34202	-5.10407
99712.6	22.213	10.0391		99712.6	-6.35003	-5.06029
100577	22.2076	10.0385		100577	-6.37335	-5.01689
101450	22.2009	10.0378		101450	-6.38489	-4.97385
102329	22.1957	10.0372		102329	-6.4058	-4.93117
103217	22.1897	10.0365		103217	-6.42349	-4.88885
104112	22.1834	10.0359		104112	-6.43812	-4.8469
105015	22.1777	10.0353		105015	-6.45846	-4.80529
105925	22.1728	10.0347		105925	-6.47285	-4.76404
106844	22.167	10.0341		106844	-6.49122	-4.72314
107771	22.1593	10.0335		107771	-6.50825	-4.68258
108705	22.1535	10.0329		108705	-6.52746	-4.64236
109648	22.1476	10.0324		109648	-6.54603	-4.60249
110599	22.1413	10.0318		110599	-6.56624	-4.56295
111558	22.1343	10.0312		111558	-6.58292	-4.52375
112525	22.1284	10.0307		112525	-6.60494	-4.48488
113501	22.1218	10.0302		113501	-6.62307	-4.44633
114485	22.1144	10.0297		114485	-6.644	-4.40812
115478	22.1085	10.0292		115478	-6.66515	-4.37022
116480	22.1013	10.0287		116480	-6.68891	-4.33265
117490	22.0928	10.0282		117490	-6.7093	-4.2954
118509	22.0876	10.0277		118509	-6.72512	-4.25846
119536	22.0809	10.0272		119536	-6.75018	-4.22183
120573	22.073	10.0267		120573	-6.77837	-4.18552
121619	22.0667	10.0263		121619	-6.79882	-4.14951
122673	22.0603	10.0258		122673	-6.82313	-4.11381
123737	22.0514	10.0254		123737	-6.84306	-4.07841
124810	22.0446	10.025		124810	-6.87075	-4.04331
125893	22.0365	10.0245		125893	-6.89399	-4.0085
126984	22.0293	10.0241		126984	-6.91789	-3.974
128086	22.0221	10.0237		128086	-6.94247	-3.93978
129196	22.0141	10.0233		129196	-6.96901	-3.90585
130317	22.0057	10.0229		130317	-6.99484	-3.87222
131447	21.9977	10.0225		131447	-7.0175	-3.83886
132587	21.9893	10.0221		132587	-7.04356	-3.80579
133737	21.9823	10.0217		133737	-7.0718	-3.773
134896	21.9738	10.0213		134896	-7.09409	-3.74049
136066	21.9645	10.021		136066	-7.12404	-3.70826
137246	21.957	10.0206		137246	-7.1504	-3.67629
138436	21.948	10.0203		138436	-7.18069	-3.6446
139637	21.9393	10.0199		139637	-7.20668	-3.61318
140848	21.9315	10.0196		140848	-7.23216	-3.58202
142069	21.9221	10.0192		142069	-7.26176	-3.55113
143301	21.913	10.0189		143301	-7.28867	-3.5205
144544	21.9041	10.0186		144544	-7.31986	-3.49013
145797	21.8948	10.0183		145797	-7.3487	-3.46002
147062	21.8862	10.0179		147062	-7.37797	-3.43016
148337	21.8762	10.0176		148337	-7.40812	-3.40056
149624	21.8662	10.0173		149624	-7.44301	-3.37121
150921	21.8573	10.017		150921	-7.47323	-3.3421
152230	21.8488	10.0167		152230	-7.50281	-3.31325
153550	21.8382	10.0165		153550	-7.53251	-3.28464
154882	21.8285	10.0162		154882	-7.56227	-3.25627
156225	21.8192	10.0159		156225	-7.59581	-3.22814
157580	21.8085	10.0156		157580	-7.62633	-3.20025
158946	21.8	10.0153		158946	-7.66129	-3.1726
160325	21.789	10.0151		160325	-7.69234	-3.14518
161715	21.7783	10.0148		161715	-7.73197	-3.11799
163117	21.7673	10.0146		163117	-7.75955	-3.09104
164532	21.7585	10.0143		164532	-7.79594	-3.06431
165959	21.7477	10.0141		165959	-7.83077	-3.03781
167398	21.7371	10.0138		167398	-7.8628	-3.01153
168850	21.7254	10.0136		168850	-7.89989	-2.98548
170314	21.7149	10.0134		170314	-7.93386	-2.95965
171791	21.7024	10.0131		171791	-7.97147	-2.93404
173281	21.6915	10.0129		173281	-8.00184	-2.90864
174783	21.6804	10.0127		174783	-8.03887	-2.88346
176299	21.6695	10.0125		176299	-8.0717	-2.8585
177828	21.6578	10.0122		177828	-8.11284	-2.83374
179370	21.6446	10.012		179370	-8.14888	-2.8092
180926	21.6345	10.0118		180926	-8.1852	-2.78486
182495	21.6217	10.0116		182495	-8.22177	-2.76073
184077	21.6089	10.0114		184077	-8.2586	-2.73681
185674	21.5974	10.0112		185674	-8.2957	-2.71308
187284	21.5845	10.011		187284	-8.33604	-2.68956
188908	21.5732	10.0108		188908	-8.37321	-2.66624
190546	21.5594	10.0106		190546	-8.41253	-2.64311
192199	21.5465	10.0105		192199	-8.44612	-2.62019
193865	21.5337	10.0103		193865	-8.48585	-2.59745
195546	21.5211	10.0101		195546	-8.52563	-2.57491
197242	21.5077	10.0099		197242	-8.56954	-2.55256
198953	21.4941	10.0098		198953	-8.60511	-2.5304
200678	21.48	10.0096		200678	-8.64627	-2.50842
202418	21.4672	10.0094		202418	-8.68084	-2.48663
204174	21.4539	10.0093		204174	-8.72588	-2.46503
205944	21.4402	10.0091		205944	-8.76125	-2.44361
207730	21.4259	10.0089		207730	-8.80634	-2.42237
209532	21.4121	10.0088		209532	-8.84493	-2.40131
211349	21.3974	10.0086		211349	-8.88148	-2.38043
213182	21.3845	10.0085		213182	-8.92941	-2.35972
215030	21.3691	10.0083		215030	-8.96781	-2.33919
216895	21.354	10.0082		216895	-9.00469	-2.31884
218776	21.3393	10.0081		218776	-9.04531	-2.29865
220673	21.3256	10.0079		220673	-9.09063	-2.27864
222587	21.3106	10.0078		222587	-9.12857	-2.2588
224517	21.2953	10.0076		224517	-9.17726	-2.23912
226464	21.2803	10.0075		226464	-9.21577	-2.21961
228428	21.2648	10.0074		228428	-9.25612	-2.20026
230409	21.2498	10.0072		230409	-9.30088	-2.18108
232407	21.233	10.0071		232407	-9.33928	-2.16206
234423	21.2186	10.007		234423	-9.38727	-2.1432
236456	21.2019	10.0069		236456	-9.42631	-2.1245
238506	21.1853	10.0068		238506	-9.4728	-2.10596
240575	21.1694	10.0066		240575	-9.51769	-2.08757
242661	21.1526	10.0065		242661	-9.55799	-2.06934
244765	21.137	10.0064		244765	-9.60454	-2.05126
246888	21.1193	10.0063		246888	-9.64675	-2.03334
249029	21.1032	10.0062		249029	-9.69751	-2.01557
251189	21.0856	10.0061		251189	-9.73459	-1.99794
253367	21.0686	10.006		253367	-9.7818	-1.98047
255564	21.052	10.0059		255564	-9.8236	-1.96314
257780	21.0334	10.0058		257780	-9.86838	-1.94596
260016	21.0159	10.0057		260016	-9.91435	-1.92892
262271	20.9985	10.0056		262271	-9.96192	-1.91202
264545	20.9801	10.0055		264545	-10.002	-1.89527
266839	20.9627	10.0054		266839	-10.0427	-1.87866
269153	20.9449	10.0053		269153	-10.0946	-1.86219
271488	20.9263	10.0052		271488	-10.1385	-1.84585
273842	20.9071	10.0051		273842	-10.1868	-1.82966
276217	20.8867	10.005		276217	-10.236	-1.8136
278612	20.8689	10.0049		278612	-10.2772	-1.79767
281028	20.8484	10.0048		281028	-10.3243	-1.78188
283465	20.8303	10.0048		283465	-10.3705	-1.76622
285924	20.8103	10.0047		285924	-10.4153	-1.75069
288403	20.792	10.0046		288403	-10.461	-1.7353
290904	20.772	10.0045		290904	-10.5037	-1.72003
293427	20.7529	10.0044		293427	-10.5535	-1.70489
295972	20.7332	10.0044		295972	-10.5985	-1.68987
298538	20.7135	10.0043		298538	-10.648	-1.67499
301127	20.693	10.0042		301127	-10.6894	-1.66022
303739	20.6729	10.0041		303739	-10.7362	-1.64558
306373	20.6519	10.0041		306373	-10.7793	-1.63106
309030	20.6307	10.004		309030	-10.8266	-1.61667
311709	20.6117	10.0039		311709	-10.8744	-1.60239
314413	20.5899	10.0038		314413	-10.9231	-1.58824
317139	20.5694	10.0038		317139	-10.9678	-1.5742
319890	20.5479	10.0037		319890	-11.0114	-1.56028
322664	20.5268	10.0036		322664	-11.0615	-1.54647
325462	20.507	10.0036		325462	-11.1066	-1.53278
328284	20.4845	10.0035		328284	-11.156	-1.5192
331131	20.4624	10.0035		331131	-11.2038	-1.50574
334003	20.4408	10.0034		334003	-11.2486	-1.49239
336899	20.4189	10.0033		336899	-11.2964	-1.47915
339821	20.3974	10.0033		339821	-11.3443	-1.46602
342768	20.3746	10.0032		342768	-11.3902	-1.453
345740	20.353	10.0032		345740	-11.4349	-1.44008
348739	20.3303	10.0031		348739	-11.4844	-1.42728
351763	20.3067	10.003		351763	-11.5352	-1.41458
354813	20.2846	10.003		354813	-11.5772	-1.40199
357890	20.2616	10.0029		357890	-11.6266	-1.3895
360994	20.2389	10.0029		360994	-11.6736	-1.37711
364125	20.2149	10.0028		364125	-11.72	-1.36483
367282	20.1922	10.0028		367282	-11.7647	-1.35264
370467	20.1679	10.0027		370467	-11.8158	-1.34056
373680	20.1449	10.0027		373680	-11.8554	-1.32858
376921	20.1211	10.0026		376921	-11.9059	-1.3167
380189	20.0977	10.0026		380189	-11.9514	-1.30491
383486	20.0739	10.0025		383486	-11.997	-1.29322
386812	20.0493	10.0025		386812	-12.0438	-1.28163
390167	20.0253	10.0025		390167	-12.0936	-1.27014
393550	20.0002	10.0024		393550	-12.1434	-1.25874
396963	19.9764	10.0024		396963	-12.1869	-1.24743
400405	19.9515	10.0023		400405	-12.2339	-1.23621
403878	19.927	10.0023		403878	-12.2781	-1.22509
407380	19.9016	10.0022		407380	-12.3258	-1.21406
410913	19.8767	10.0022		410913	-12.3693	-1.20312
414477	19.8515	10.0022		414477	-12.4161	-1.19227
418071	19.8253	10.0021		418071	-12.4656	-1.1815
421697	19.8011	10.0021		421697	-12.5098	-1.17083
425353	19.7746	10.0021		425353	-12.5571	-1.16024
429042	19.7496	10.002		429042	-12.6022	-1.14974
432763	19.7238	10.002		432763	-12.6486	-1.13932
436516	19.6983	10.0019		436516	-12.6921	-1.12899
440301	19.6712	10.0019		440301	-12.7385	-1.11875
444120	19.645	10.0019		444120	-12.7816	-1.10858
447971	19.6193	10.0018		447971	-12.8308	-1.0985
451856	19.5934	10.0018		451856	-12.8749	-1.0885
455774	19.5665	10.0018		455774	-12.9197	-1.07859
459727	19.539	10.0017		459727	-12.9634	-1.06875
463714	19.5124	10.0017		463714	-13.0074	-1.05899
467735	19.4852	10.0017		467735	-13.051	-1.04931
471791	19.4585	10.0016		471791	-13.0989	-1.03971
475883	19.4303	10.0016		475883	-13.1405	-1.03019
480010	19.4029	10.0016		480010	-13.1876	-1.02074
484172	19.3768	10.0016		484172	-13.2295	-1.01137
488371	19.3487	10.0015		488371	-13.2725	-1.00207
492606	19.3208	10.0015		492606	-13.3166	-0.992854
496878	19.2932	10.0015		496878	-13.3586	-0.983707
501187	19.2663	10.0014		501187	-13.4019	-0.974634
505534	19.2377	10.0014		505534	-13.4485	-0.965633
509918	19.2102	10.0014		509918	-13.4889	-0.956704
514340	19.1819	10.0014		514340	-13.5331	-0.947847
518800	19.1537	10.0013		518800	-13.5776	-0.939059
523299	19.1249	10.0013		523299	-13.6184	-0.930342
527837	19.097	10.0013		527837	-13.6601	-0.921695
532415	19.0685	10.0013		532415	-13.7041	-0.913116
537032	19.0398	10.0012		537032	-13.7438	-0.904604
541689	19.0105	10.0012		541689	-13.7862	-0.896161
546387	18.9822	10.0012		546387	-13.8266	-0.887784
551125	18.9531	10.0012		551125	-13.8696	-0.879473
555904	18.9237	10.0012		555904	-13.911	-0.871228
560725	18.8944	10.0011		560725	-13.9514	-0.863048
565588	18.8652	10.0011		565588	-13.9901	-0.854932
570493	18.8364	10.0011		570493	-14.0352	-0.846879
575440	18.8063	10.0011		575440	-14.0716	-0.83889
580430	18.7776	10.0011		580430	-14.1104	-0.830963
585464	18.7475	10.001		585464	-14.1487	-0.823099
590541	18.7181	10.001		590541	-14.1876	-0.815295
595662	18.6881	10.001		595662	-14.23	-0.807552
600828	18.658	10.001		600828	-14.2676	-0.79987
606038	18.6276	10.001		606038	-14.3052	-0.792247
611294	18.5973	10.0009		611294	-14.3458	-0.784683
616595	18.5683	10.0009		616595	-14.3817	-0.777177
621942	18.5371	10.0009		621942	-14.4193	-0.76973
627336	18.5071	10.0009		627336	-14.4571	-0.76234
632776	18.4772	10.0009		632776	-14.4971	-0.755006
638263	18.4464	10.0009		638263	-14.5336	-0.747729
643799	18.4158	10.0008		643799	-14.5687	-0.740508
649382	18.3848	10.0008		649382	-14.6034	-0.733342
655013	18.3537	10.0008		655013	-14.639	-0.72623
660693	18.323	10.0008		660693	-14.6765	-0.719173
666423	18.2922	10.0008		666423	-14.7111	-0.712169
672202	18.261	10.0008		672202	-14.7457	-0.705218
678032	18.2309	10.0007		678032	-14.7855	-0.69832
683912	18.1989	10.0007		683912	-14.8173	-0.691474
689843	18.1683	10.0007		689843	-14.8479	-0.684679
695825	18.1366	10.0007		695825	-14.8822	-0.677935
701859	18.1055	10.0007		701859	-14.9154	-0.671242
707946	18.0749	10.0007		707946	-14.9496	-0.664599
714085	18.0422	10.0007		714085	-14.9827	-0.658006
720278	18.0108	10.0006		720278	-15.0145	-0.651461
726524	17.9796	10.0006		726524	-15.0476	-0.644965
732825	17.9476	10.0006		732825	-15.0797	-0.638517
739180	17.9148	10.0006		739180	-15.1129	-0.632117
745590	17.8834	10.0006		745590	-15.1415	-0.625764
752056	17.8522	10.0006		752056	-15.1732	-0.619457
758578	17.8199	10.0006		758578	-15.2036	-0.613197
765156	17.7879	10.0006		765156	-15.234	-0.606982
771792	17.7561	10.0005		771792	-15.2637	-0.600813
778485	17.7237	10.0005		778485	-15.2927	-0.594688
785236	17.6917	10.0005		785236	-15.3232	-0.588608
792045	17.6602	10.0005		792045	-15.3516	-0.582571
798914	17.6275	10.0005		798914	-15.3793	-0.576578
805842	17.5958	10.0005		805842	-15.4052	-0.570628
812831	17.5635	10.0005		812831	-15.4309	-0.56472
819879	17.5306	10.0005		819879	-15.4592	-0.558855
826990	17.4986	10.0005		826990	-15.4861	-0.553031
834161	17.4667	10.0005		834161	-15.5095	-0.547249
841395	17.4344	10.0004		841395	-15.539	-0.541507
848692	17.4014	10.0004		848692	-15.5623	-0.535805
856052	17.3697	10.0004		856052	-15.587	-0.530144
863475	17.3369	10.0004		863475	-15.6129	-0.524522
870964	17.3043	10.0004		870964	-15.6404	-0.518939
878517	17.2717	10.0004		878517	-15.659	-0.513395
886135	17.2399	10.0004		886135	-15.686	-0.507889
893820	17.2072	10.0004		893820	-15.7091	-0.502421
901571	17.1748	10.0004		901571	-15.7296	-0.49699
909390	17.142	10.0004		909390	-15.7544	-0.491596
917276	17.1089	10.0004		917276	-15.7731	-0.486239
925231	17.0767	10.0004		925231	-15.7943	-0.480919
933254	17.0443	10.0003		933254	-15.8146	-0.475634
941348	17.0118	10.0003		941348	-15.8347	-0.470384
949511	16.9788	10.0003		949511	-15.8539	-0.46517
957745	16.9461	10.0003		957745	-15.8737	-0.45999
966051	16.9138	10.0003		966051	-15.8951	-0.454845
974429	16.8812	10.0003		974429	-15.912	-0.449733
982879	16.8487	10.0003		982879	-15.9313	-0.444655
991402	16.8159	10.0003		991402	-15.9485	-0.439611
1000000	16.7837	10.0003		1000000	-15.9651	-0.434598
1000000	16.8751	10.0003		1000000	-16.1124	-0.434598
1.00577e+06	16.853	10.0003		1.00577e+06	-16.1228	-0.431275
1.01158e+06	16.8307	10.0003		1.01158e+06	-16.1357	-0.427966
1.01742e+06	16.8094	10.0003		1.01742e+06	-16.1465	-0.424671
1.02329e+06	16.7868	10.0003		1.02329e+06	-16.1516	-0.42139
1.0292e+06	16.7655	10.0003		1.0292e+06	-16.1669	-0.418123
1.03514e+06	16.7435	10.0003		1.03514e+06	-16.173	-0.41487
1.04112e+06	16.7215	10.0003		1.04112e+06	-16.1827	-0.411631
1.04713e+06	16.6991	10.0003		1.04713e+06	-16.1936	-0.408406
1.05317e+06	16.6774	10.0003		1.05317e+06	-16.201	-0.405193
1.05925e+06	16.6552	10.0002		1.05925e+06	-16.2083	-0.401995
1.06537e+06	16.6331	10.0002		1.06537e+06	-16.2188	-0.398809
1.07152e+06	16.6114	10.0002		1.07152e+06	-16.2294	-0.395637
1.07771e+06	16.5894	10.0002		1.07771e+06	-16.2346	-0.392478
1.08393e+06	16.5674	10.0002		1.08393e+06	-16.2427	-0.389332
1.09018e+06	16.5453	10.0002		1.09018e+06	-16.2495	-0.386199
1.09648e+06	16.5236	10.0002		1.09648e+06	-16.2575	-0.383079
1.10281e+06	16.5057	10.0002		1.10281e+06	-16.2761	-0.379971
1.10917e+06	16.483	10.0002		1.10917e+06	-16.2823	-0.376876
1.11558e+06	16.4616	10.0002		1.11558e+06	-16.2898	-0.373793
1.12202e+06	16.44	10.0002		1.12202e+06	-16.2965	-0.370723
1.1285e+06	16.4182	10.0002		1.1285e+06	-16.3038	-0.367665
1.13501e+06	16.3964	10.0002		1.13501e+06	-16.3109	-0.36462
1.14156e+06	16.3742	10.0002		1.14156e+06	-16.3169	-0.361586
1.14815e+06	16.3526	10.0002		1.14815e+06	-16.3246	-0.358564
1.15478e+06	16.3308	10.0002		1.15478e+06	-16.3296	-0.355555
1.16145e+06	16.3086	10.0002		1.16145e+06	-16.3353	-0.352557
1.16815e+06	16.287	10.0002		1.16815e+06	-16.3382	-0.34957
1.1749e+06	16.2658	10.0002		1.1749e+06	-16.3428	-0.346595
1.18168e+06	16.2436	10.0002		1.18168e+06	-16.3471	-0.343632
1.1885e+06	16.2223	10.0002		1.1885e+06	-16.354	-0.34068
1.19536e+06	16.2008	10.0002		1.19536e+06	-16.3602	-0.33774
1.20226e+06	16.1792	10.0002		1.20226e+06	-16.3609	-0.33481
1.20921e+06	16.1577	10.0002		1.20921e+06	-16.3656	-0.331892
1.21619e+06	16.1359	10.0002		1.21619e+06	-16.3713	-0.328985
1.22321e+06	16.1149	10.0002		1.22321e+06	-16.3757	-0.326088
1.23027e+06	16.0927	10.0002		1.23027e+06	-16.3786	-0.323203
1.23737e+06	16.0714	10.0002		1.23737e+06	-16.3768	-0.320328
1.24451e+06	16.05	10.0002		1.24451e+06	-16.3828	-0.317463
1.2517e+06	16.0284	10.0002		1.2517e+06	-16.3848	-0.31461
1.25893e+06	16.0072	10.0001		1.25893e+06	-16.388	-0.311766
1.26619e+06	15.9854	10.0001		1.26619e+06	-16.3881	-0.308933
1.2735e+06	15.9645	10.0001		1.2735e+06	-16.3893	-0.306111
1.28086e+06	15.9427	10.0001		1.28086e+06	-16.3925	-0.303298
1.28825e+06	15.9218	10.0001		1.28825e+06	-16.3926	-0.300495
1.29569e+06	15.9003	10.0001		1.29569e+06	-16.3954	-0.297703
1.30317e+06	15.8793	10.0001		1.30317e+06	-16.397	-0.29492
1.31069e+06	15.8578	10.0001		1.31069e+06	-16.3944	-0.292147
1.31826e+06	15.8368	10.0001		1.31826e+06	-16.3938	-0.289384
1.32587e+06	15.8154	10.0001		1.32587e+06	-16.3993	-0.28663
1.33352e+06	15.7944	10.0001		1.33352e+06	-16.3977	-0.283886
1.34122e+06	15.7728	10.0001		1.34122e+06	-16.3985	-0.281151
1.34896e+06	15.7519	10.0001		1.34896e+06	-16.3979	-0.278425
1.35675e+06	15.7301	10.0001		1.35675e+06	-16.3965	-0.275709
1.36458e+06	15.7096	10.0001		1.36458e+06	-16.397	-0.273002
1.37246e+06	15.6882	10.0001		1.37246e+06	-16.3941	-0.270304
1.38038e+06	15.6675	10.0001		1.38038e+06	-16.3932	-0.267615
1.38835e+06	15.6471	10.0001		1.38835e+06	-16.39	-0.264934
1.39637e+06	15.6253	10.0001		1.39637e+06	-16.3892	-0.262263
1.40443e+06	15.6046	10.0001		1.40443e+06	-16.3878	-0.2596
1.41254e+06	15.5834	10.0001		1.41254e+06	-16.3837	-0.256946
1.42069e+06	15.5632	10.0001		1.42069e+06	-16.3837	-0.2543
1.42889e+06	15.5417	10.0001		1.42889e+06	-16.3796	-0.251663
1.43714e+06	15.5218	10.0001		1.43714e+06	-16.3752	-0.249034
1.44544e+06	15.5005	10.0001		1.44544e+06	-16.3735	-0.246413
1.45378e+06	15.4797	10.0001		1.45378e+06	-16.3711	-0.243801
1.46218e+06	15.4593	10.0001		1.46218e+06	-16.3638	-0.241196
1.47062e+06	15.4383	10.0001		1.47062e+06	-16.3593	-0.2386
1.47911e+06	15.4176	10.0001		1.47911e+06	-16.3572	-0.236011
1.48765e+06	15.3974	10.0001		1.48765e+06	-16.3516	-0.23343
1.49624e+06	15.3765	10.0001		1.49624e+06	-16.3475	-0.230857
1.50487e+06	15.3563	10.0001		1.50487e+06	-16.3435	-0.228292
1.51356e+06	15.3357	10.0001		1.51356e+06	-16.3392	-0.225734
1.5223e+06	15.3155	10.0001		1.5223e+06	-16.3315	-0.223184
1.53109e+06	15.2955	10.0001		1.53109e+06	-16.327	-0.220641
1.53993e+06	15.2749	10.0001		1.53993e+06	-16.322	-0.218105
1.54882e+06	15.2545	10.0001		1.54882e+06	-16.3176	-0.215577
1.55776e+06	15.2342	10.0001		1.55776e+06	-16.312	-0.213056
1.56675e+06	15.2141	10.0001		1.56675e+06	-16.3032	-0.210542
1.5758e+06	15.1937	10.0001		1.5758e+06	-16.2991	-0.208034
1.58489e+06	15.1738	10.0001		1.58489e+06	-16.2905	-0.205534
1.59404e+06	15.1535	10.0001		1.59404e+06	-16.2844	-0.203041
1.60325e+06	15.1334	10.0001		1.60325e+06	-16.2774	-0.200554
1.6125e+06	15.1139	10.0001		1.6125e+06	-16.2708	-0.198074
1.62181e+06	15.0939	10.0001		1.62181e+06	-16.2636	-0.1956
1.63117e+06	15.0736	10.0001		1.63117e+06	-16.2563	-0.193133
1.64059e+06	15.0538	10.0001		1.64059e+06	-16.2444	-0.190672
1.65006e+06	15.0338	10.0001		1.65006e+06	-16.2387	-0.188218
1.65959e+06	15.0138	10.0001		1.65959e+06	-16.2332	-0.18577
1.66917e+06	14.994	10.0001		1.66917e+06	-16.2236	-0.183328
1.6788e+06	14.9743	10		1.6788e+06	-16.2137	-0.180892
1.6885e+06	14.955	10		1.6885e+06	-16.2044	-0.178462
1.69824e+06	14.9352	10		1.69824e+06	-16.1956	-0.176038
1.70805e+06	14.9158	10		1.70805e+06	-16.1862	-0.17362
1.71791e+06	14.8958	10		1.71791e+06	-16.1755	-0.171208
1.72783e+06	14.8764	10		1.72783e+06	-16.165	-0.168801
1.7378e+06	14.8568	10		1.7378e+06	-16.1542	-0.1664
1.74783e+06	14.8374	10		1.74783e+06	-16.1448	-0.164004
1.75792e+06	14.818	10		1.75792e+06	-16.1341	-0.161614
1.76807e+06	14.7986	10		1.76807e+06	-16.1263	-0.159229
1.77828e+06	14.7796	10		1.77828e+06	-16.1147	-0.156849
1.78855e+06	14.7601	10		1.78855e+06	-16.1014	-0.154475
1.79887e+06	14.7409	10		1.79887e+06	-16.0891	-0.152106
1.80926e+06	14.722	10		1.80926e+06	-16.0787	-0.149742
1.8197e+06	14.7024	10		1.8197e+06	-16.0662	-0.147382
1.83021e+06	14.6833	10		1.83021e+06	-16.0561	-0.145028
1.84077e+06	14.6645	10		1.84077e+06	-16.044	-0.142678
1.8514e+06	14.6455	10		1.8514e+06	-16.0304	-0.140334
1.86209e+06	14.6266	10		1.86209e+06	-16.0175	-0.137993
1.87284e+06	14.6073	10		1.87284e+06	-16.0061	-0.135658
1.88365e+06	14.5886	10		1.88365e+06	-15.9908	-0.133327
1.89452e+06	14.5702	10		1.89452e+06	-15.9805	-0.131
1.90546e+06	14.5515	10		1.90546e+06	-15.9657	-0.128678
1.91646e+06	14.5321	10		1.91646e+06	-15.9517	-0.12636
1.92752e+06	14.5139	10		1.92752e+06	-15.9396	-0.124046
1.93865e+06	14.495	10		1.93865e+06	-15.9239	-0.121736
1.94984e+06	14.4762	10		1.94984e+06	-15.909	-0.11943
1.9611e+06	14.458	10		1.9611e+06	-15.896	-0.117128
1.97242e+06	14.4399	10		1.97242e+06	-15.8806	-0.11483
1.98381e+06	14.4212	10		1.98381e+06	-15.8653	-0.112536
1.99526e+06	14.4029	10		1.99526e+06	-15.8527	-0.110246
2.00678e+06	14.3843	10		2.00678e+06	-15.8371	-0.107959
2.01837e+06	14.3662	10		2.01837e+06	-15.823	-0.105676
2.03002e+06	14.3482	10		2.03002e+06	-15.8076	-0.103396
2.04174e+06	14.3301	10		2.04174e+06	-15.7897	-0.10112
2.05353e+06	14.3123	10		2.05353e+06	-15.7737	-0.0988471
2.06538e+06	14.2937	10		2.06538e+06	-15.7593	-0.0965775
2.0773e+06	14.2756	10		2.0773e+06	-15.7407	-0.0943111
2.0893e+06	14.2577	10		2.0893e+06	-15.7255	-0.0920478
2.10136e+06	14.2403	10		2.10136e+06	-15.7096	-0.0897876
2.11349e+06	14.2226	10		2.11349e+06	-15.6922	-0.0875304
2.12569e+06	14.2046	10		2.12569e+06	-15.6749	-0.085276
2.13796e+06	14.1868	10		2.13796e+06	-15.6568	-0.0830245
2.1503e+06	14.1689	10		2.1503e+06	-15.6413	-0.0807757
2.16272e+06	14.1513	10		2.16272e+06	-15.6209	-0.0785296
2.1752e+06	14.1341	10		2.1752e+06	-15.6058	-0.0762861
2.18776e+06	14.116	10		2.18776e+06	-15.5879	-0.0740451
2.20039e+06	14.0988	10		2.20039e+06	-15.5701	-0.0718066
2.21309e+06	14.0817	10		2.21309e+06	-15.5504	-0.0695704
2.22587e+06	14.0644	10		2.22587e+06	-15.5339	-0.0673366
2.23872e+06	14.0467	10		2.23872e+06	-15.5166	-0.065105
2.25165e+06	14.0295	10		2.25165e+06	-15.4962	-0.0628755
2.26464e+06	14.0123	10		2.26464e+06	-15.4788	-0.0606482
2.27772e+06	13.9955	10		2.27772e+06	-15.4579	-0.0584228
2.29087e+06	13.9783	10		2.29087e+06	-15.4393	-0.0561994
2.30409e+06	13.9612	10		2.30409e+06	-15.4207	-0.0539778
2.31739e+06	13.9445	10		2.31739e+06	-15.4017	-0.0517581
2.33077e+06	13.9275	10		2.33077e+06	-15.3822	-0.04954
2.34423e+06	13.9103	10		2.34423e+06	-15.3607	-0.0473236
2.35776e+06	13.8933	10		2.35776e+06	-15.342	-0.0451087
2.37137e+06	13.8765	10		2.37137e+06	-15.3227	-0.0428954
2.38506e+06	13.8597	10		2.38506e+06	-15.301	-0.0406835
2.39883e+06	13.8429	10		2.39883e+06	-15.2828	-0.0384729
2.41268e+06	13.827	10		2.41268e+06	-15.261	-0.0362636
2.42661e+06	13.8101	10		2.42661e+06	-15.2423	-0.0340555
2.44062e+06	13.7934	10		2.44062e+06	-15.2191	-0.0318485
2.45471e+06	13.7773	10		2.45471e+06	-15.1984	-0.0296426
2.46888e+06	13.7603	10		2.46888e+06	-15.1771	-0.0274376
2.48313e+06	13.7442	10		2.48313e+06	-15.157	-0.0252336
2.49747e+06	13.7273	10		2.49747e+06	-15.133	-0.0230304
2.51189e+06	13.7116	10		2.51189e+06	-15.1125	-0.020828
2.52639e+06	13.6951	10		2.52639e+06	-15.09	-0.0186262
2.54097e+06	13.6788	10		2.54097e+06	-15.0695	-0.0164251
2.55564e+06	13.6631	10		2.55564e+06	-15.046	-0.0142245
2.5704e+06	13.6466	10		2.5704e+06	-15.0254	-0.0120244
2.58523e+06	13.6309	10		2.58523e+06	-15.002	-0.0098247
2.60016e+06	13.6147	10		2.60016e+06	-14.9804	-0.00762531
2.61517e+06	13.599	10		2.61517e+06	-14.9561	-0.00542618
2.63027e+06	13.5832	10		2.63027e+06	-14.9331	-0.00322723
2.64545e+06	13.5676	10		2.64545e+06	-14.9106	-0.00102838
2.66073e+06	13.5515	10		2.66073e+06	-14.8887	0.00117043
2.67609e+06	13.5359	10		2.67609e+06	-14.8647	0.00336928
2.69153e+06	13.5202	10		2.69153e+06	-14.8409	0.00556824
2.70707e+06	13.5048	10		2.70707e+06	-14.8189	0.00776739
2.7227e+06	13.4895	10		2.7227e+06	-14.7941	0.00996679
2.73842e+06	13.4737	10		2.73842e+06	-14.7703	0.0121665
2.75423e+06	13.4584	10		2.75423e+06	-14.7473	0.0143667
2.77013e+06	13.443	10		2.77013e+06	-14.7229	0.0165673
2.78612e+06	13.4279	10		2.78612e+06	-14.7011	0.0187684
2.80221e+06	13.412	10		2.80221e+06	-14.6761	0.0209702
2.81838e+06	13.3969	10		2.81838e+06	-14.6509	0.0231727
2.83465e+06	13.3821	10		2.83465e+06	-14.6256	0.025376
2.85102e+06	13.3672	10		2.85102e+06	-14.6014	0.02758
2.86748e+06	13.3517	10		2.86748e+06	-14.5783	0.029785
2.88403e+06	13.3366	10		2.88403e+06	-14.5529	0.031991
2.90068e+06	13.3217	10		2.90068e+06	-14.5271	0.0341981
2.91743e+06	13.3067	10		2.91743e+06	-14.5003	0.0364063
2.93427e+06	13.2917	10		2.93427e+06	-14.4784	0.0386156
2.95121e+06	13.2766	10		2.95121e+06	-14.4511	0.0408263
2.96825e+06	13.2617	10		2.96825e+06	-14.4252	0.0430383
2.98538e+06	13.2473	10		2.98538e+06	-14.4011	0.0452518
3.00262e+06	13.2322	10		3.00262e+06	-14.3774	0.0474667
3.01995e+06	13.2177	10		3.01995e+06	-14.3505	0.0496832
3.03739e+06	13.2034	10		3.03739e+06	-14.324	0.0519014
3.05492e+06	13.1882	10		3.05492e+06	-14.2992	0.0541213
3.07256e+06	13.1741	10		3.07256e+06	-14.272	0.056343
3.0903e+06	13.1596	10		3.0903e+06	-14.2437	0.0585665
3.10814e+06	13.1456	10		3.10814e+06	-14.219	0.060792
3.12608e+06	13.1308	10		3.12608e+06	-14.1926	0.0630195
3.14413e+06	13.1168	10		3.14413e+06	-14.1641	0.0652491
3.16228e+06	13.1027	10		3.16228e+06	-14.1391	0.0674808
3.18053e+06	13.0886	10		3.18053e+06	-14.1119	0.0697148
3.1989e+06	13.0742	10		3.1989e+06	-14.0853	0.0719511
3.21736e+06	13.0605	10		3.21736e+06	-14.058	0.0741898
3.23594e+06	13.0466	10		3.23594e+06	-14.0335	0.0764309
3.25462e+06	13.0328	10		3.25462e+06	-14.0061	0.0786746
3.27341e+06	13.0187	10		3.27341e+06	-13.9775	0.0809209
3.2923e+06	13.0047	10		3.2923e+06	-13.9533	0.0831698
3.31131e+06	12.9913	10		3.31131e+06	-13.9235	0.0854215
3.33043e+06	12.9774	10		3.33043e+06	-13.8969	0.0876761
3.34965e+06	12.9638	10		3.34965e+06	-13.8713	0.0899335
3.36899e+06	12.9503	10		3.36899e+06	-13.8443	0.092194
3.38844e+06	12.9366	10		3.38844e+06	-13.816	0.0944574
3.408e+06	12.9231	10		3.408e+06	-13.788	0.0967241
3.42768e+06	12.9093	10		3.42768e+06	-13.7624	0.0989939
3.44747e+06	12.8963	10		3.44747e+06	-13.7337	0.101267
3.46737e+06	12.8826	10		3.46737e+06	-13.7072	0.103543
3.48739e+06	12.8694	10		3.48739e+06	-13.6767	0.105823
3.50752e+06	12.856	10		3.50752e+06	-13.6506	0.108107
3.52777e+06	12.8428	10		3.52777e+06	-13.6223	0.110394
3.54813e+06	12.8296	10		3.54813e+06	-13.5923	0.112684
3.56862e+06	12.8165	10		3.56862e+06	-13.5644	0.114979
3.58922e+06	12.8035	10		3.58922e+06	-13.5364	0.117277
3.60994e+06	12.7904	10		3.60994e+06	-13.5099	0.119579
3.63078e+06	12.7777	10		3.63078e+06	-13.481	0.121885
3.65174e+06	12.7645	10		3.65174e+06	-13.451	0.124195
3.67282e+06	12.7514	10		3.67282e+06	-13.4222	0.126509
3.69403e+06	12.7392	10		3.69403e+06	-13.3936	0.128828
3.71535e+06	12.7263	10		3.71535e+06	-13.3645	0.13115
3.7368e+06	12.7131	10		3.7368e+06	-13.3338	0.133477
3.75837e+06	12.7007	10		3.75837e+06	-13.306	0.135809
3.78007e+06	12.6877	10		3.78007e+06	-13.2778	0.138144
3.80189e+06	12.6751	10		3.80189e+06	-13.2474	0.140485
3.82384e+06	12.6627	10		3.82384e+06	-13.218	0.14283
3.84592e+06	12.6501	10		3.84592e+06	-13.1897	0.14518
3.86812e+06	12.6375	10		3.86812e+06	-13.1605	0.147535
3.89045e+06	12.6252	10		3.89045e+06	-13.1301	0.149894
3.91291e+06	12.6126	10		3.91291e+06	-13.0994	0.152259
3.9355e+06	12.6003	10		3.9355e+06	-13.0701	0.154628
3.95822e+06	12.5882	10		3.95822e+06	-13.0422	0.157003
3.98107e+06	12.5756	10		3.98107e+06	-13.0117	0.159383
4.00405e+06	12.5634	10		4.00405e+06	-12.9819	0.161768
4.02717e+06	12.5511	10		4.02717e+06	-12.9519	0.164159
4.05042e+06	12.5393	10		4.05042e+06	-12.9223	0.166555
4.0738e+06	12.5271	10		4.0738e+06	-12.8922	0.168956
4.09732e+06	12.5151	10		4.09732e+06	-12.8614	0.171363
4.12098e+06	12.503	10		4.12098e+06	-12.8322	0.173776
4.14477e+06	12.4913	10		4.14477e+06	-12.8014	0.176195
4.16869e+06	12.4793	10		4.16869e+06	-12.7722	0.178619
4.19276e+06	12.4672	10		4.19276e+06	-12.7414	0.181049
4.21697e+06	12.4556	10.0001		4.21697e+06	-12.7102	0.183485
4.24131e+06	12.4437	10.0001		4.24131e+06	-12.6816	0.185928
4.2658e+06	12.4321	10.0001		4.2658e+06	-12.65	0.188376
4.29042e+06	12.4202	10.0001		4.29042e+06	-12.6181	0.190831
4.31519e+06	12.4086	10.0001		4.31519e+06	-12.5885	0.193292
4.3401e+06	12.3967	10.0001		4.3401e+06	-12.5594	0.19576
4.36516e+06	12.3855	10.0001		4.36516e+06	-12.527	0.198234
4.39036e+06	12.3737	10.0001		4.39036e+06	-12.4952	0.200714
4.4157e+06	12.3622	10.0001		4.4157e+06	-12.4657	0.203201
4.4412e+06	12.351	10.0001		4.4412e+06	-12.4352	0.205695
4.46684e+06	12.3395	10.0001		4.46684e+06	-12.4032	0.208196
4.49262e+06	12.3281	10.0001		4.49262e+06	-12.371	0.210704
4.51856e+06	12.3168	10.0001		4.51856e+06	-12.3409	0.213218
4.54465e+06	12.3055	10.0001		4.54465e+06	-12.3098	0.21574
4.57088e+06	12.2941	10.0001		4.57088e+06	-12.2786	0.218269
4.59727e+06	12.2827	10.0001		4.59727e+06	-12.2475	0.220805
4.62381e+06	12.2717	10.0001		4.62381e+06	-12.216	0.223348
4.6505e+06	12.2607	10.0001		4.6505e+06	-12.1829	0.225899
4.67735e+06	12.2497	10.0001		4.67735e+06	-12.1533	0.228457
4.70435e+06	12.2386	10.0001		4.70435e+06	-12.1206	0.231023
4.73151e+06	12.2274	10.0001		4.73151e+06	-12.0874	0.233597
4.75883e+06	12.2164	10.0001		4.75883e+06	-12.0568	0.236178
4.7863e+06	12.2055	10.0001		4.7863e+06	-12.0253	0.238767
4.81393e+06	12.1947	10.0001		4.81393e+06	-11.9931	0.241364
4.84172e+06	12.1835	10.0001		4.84172e+06	-11.9634	0.243969
4.86968e+06	12.1728	10.0001		4.86968e+06	-11.9305	0.246582
4.89779e+06	12.162	10.0001		4.89779e+06	-11.898	0.249203
4.92606e+06	12.1511	10.0001		4.92606e+06	-11.8668	0.251833
4.9545e+06	12.1406	10.0001		4.9545e+06	-11.8341	0.254471
4.9831e+06	12.1298	10.0001		4.9831e+06	-11.8015	0.257117
5.01187e+06	12.1191	10.0001		5.01187e+06	-11.7701	0.259772
5.04081e+06	12.1085	10.0001		5.04081e+06	-11.7364	0.262435
5.06991e+06	12.0979	10.0001		5.06991e+06	-11.7056	0.265107
5.09918e+06	12.0874	10.0001		5.09918e+06	-11.6732	0.267788
5.12861e+06	12.0773	10.0001		5.12861e+06	-11.6408	0.270478
5.15822e+06	12.0665	10.0001		5.15822e+06	-11.6074	0.273176
5.188e+06	12.0561	10.0001		5.188e+06	-11.5758	0.275884
5.21795e+06	12.0457	10.0001		5.21795e+06	-11.5434	0.278601
5.24807e+06	12.0355	10.0001		5.24807e+06	-11.5111	0.281327
5.27837e+06	12.0252	10.0001		5.27837e+06	-11.4776	0.284063
5.30884e+06	12.0148	10.0001		5.30884e+06	-11.4451	0.286807
5.33949e+06	12.0046	10.0001		5.33949e+06	-11.4147	0.289562
5.37032e+06	11.9944	10.0001		5.37032e+06	-11.3793	0.292326
5.40132e+06	11.984	10.0001		5.40132e+06	-11.3472	0.295099
5.4325e+06	11.974	10.0001		5.4325e+06	-11.3142	0.297883
5.46387e+06	11.9641	10.0001		5.46387e+06	-11.2802	0.300676
5.49541e+06	11.9538	10.0001		5.49541e+06	-11.2477	0.303479
5.52713e+06	11.9436	10.0001		5.52713e+06	-11.2152	0.306293
5.55904e+06	11.9338	10.0001		5.55904e+06	-11.1815	0.309116
5.59114e+06	11.9238	10.0001		5.59114e+06	-11.1488	0.31195
5.62341e+06	11.9138	10.0002		5.62341e+06	-11.1167	0.314794
5.65588e+06	11.9042	10.0002		5.65588e+06	-11.0833	0.317648
5.68853e+06	11.894	10.0002		5.68853e+06	-11.0503	0.320513
5.72137e+06	11.8842	10.0002		5.72137e+06	-11.0159	0.323389
5.7544e+06	11.8745	10.0002		5.7544e+06	-10.9832	0.326275
5.78762e+06	11.8647	10.0002		5.78762e+06	-10.9483	0.329172
5.82103e+06	11.855	10.0002		5.82103e+06	-10.9147	0.33208
5.85464e+06	11.845	10.0002		5.85464e+06	-10.8829	0.334999
5.88844e+06	11.8357	10.0002		5.88844e+06	-10.8489	0.337929
5.92243e+06	11.8257	10.0002		5.92243e+06	-10.815	0.340871
5.95662e+06	11.8162	10.0002		5.95662e+06	-10.7822	0.343823
5.99101e+06	11.8065	10.0002		5.99101e+06	-10.7483	0.346787
6.0256e+06	11.7973	10.0002		6.0256e+06	-10.7147	0.349763
6.06038e+06	11.7877	10.0002		6.06038e+06	-10.6813	0.35275
6.09537e+06	11.778	10.0002		6.09537e+06	-10.6466	0.355749
6.13056e+06	11.7687	10.0002		6.13056e+06	-10.612	0.358759
6.16595e+06	11.7594	10.0002		6.16595e+06	-10.5787	0.361782
6.20155e+06	11.7498	10.0002		6.20155e+06	-10.5458	0.364816
6.23735e+06	11.7407	10.0002		6.23735e+06	-10.511	0.367863
6.27336e+06	11.7313	10.0002		6.27336e+06	-10.4769	0.370921
6.30957e+06	11.7219	10.0002		6.30957e+06	-10.4427	0.373992
6.346e+06	11.7126	10.0002		6.346e+06	-10.4103	0.377076
6.38263e+06	11.7035	10.0002		6.38263e+06	-10.3734	0.380171
6.41948e+06	11.6942	10.0002		6.41948e+06	-10.3407	0.38328
6.45654e+06	11.6852	10.0002		6.45654e+06	-10.3059	0.386401
6.49382e+06	11.6762	10.0002		6.49382e+06	-10.2698	0.389535
6.53131e+06	11.6668	10.0002		6.53131e+06	-10.2361	0.392682
6.56901e+06	11.6577	10.0002		6.56901e+06	-10.2014	0.395842
6.60693e+06	11.6492	10.0002		6.60693e+06	-10.1681	0.399015
6.64508e+06	11.6397	10.0002		6.64508e+06	-10.1317	0.402201
6.68344e+06	11.6311	10.0003		6.68344e+06	-10.0951	0.405401
6.72202e+06	11.6221	10.0003		6.72202e+06	-10.0628	0.408614
6.76083e+06	11.6132	10.0003		6.76083e+06	-10.0257	0.41184
6.79986e+06	11.6042	10.0003		6.79986e+06	-9.99121	0.41508
6.83912e+06	11.5953	10.0003		6.83912e+06	-9.95605	0.418334
6.8786e+06	11.5865	10.0003		6.8786e+06	-9.92135	0.421602
6.91831e+06	11.5777	10.0003		6.91831e+06	-9.88592	0.424884
6.95825e+06	11.5691	10.0003		6.95825e+06	-9.85028	0.428179
6.99842e+06	11.5603	10.0003		6.99842e+06	-9.81607	0.431489
7.03882e+06	11.5512	10.0003		7.03882e+06	-9.78074	0.434814
7.07946e+06	11.5426	10.0003		7.07946e+06	-9.74476	0.438152
7120328	11.534	10.0003		7120328	-9.71317	0.441506
7.16143e+06	11.5251	10.0003		7.16143e+06	-9.67703	0.444873
7.20278e+06	11.5166	10.0003		7.20278e+06	-9.64046	0.448256
7.24436e+06	11.5081	10.0003		7.24436e+06	-9.60622	0.451653
7.28618e+06	11.4996	10.0003		7.28618e+06	-9.57217	0.455066
7.32825e+06	11.4909	10.0003		7.32825e+06	-9.53701	0.458493
7.37055e+06	11.4823	10.0003		7.37055e+06	-9.50051	0.461936
7.4131e+06	11.474	10.0003		7.4131e+06	-9.465	0.465394
7.4559e+06	11.4653	10.0003		7.4559e+06	-9.42932	0.468867
7.49894e+06	11.457	10.0003		7.49894e+06	-9.39338	0.472356
7.54223e+06	11.4489	10.0003		7.54223e+06	-9.35733	0.475861
7.58578e+06	11.4402	10.0004		7.58578e+06	-9.32151	0.479381
7.62957e+06	11.432	10.0004		7.62957e+06	-9.28534	0.482917
7.67361e+06	11.4238	10.0004		7.67361e+06	-9.24787	0.486469
7.71792e+06	11.4158	10.0004		7.71792e+06	-9.21263	0.490038
7.76247e+06	11.4073	10.0004		7.76247e+06	-9.1749	0.493622
7.80728e+06	11.3992	10.0004		7.80728e+06	-9.13983	0.497223
7.85236e+06	11.391	10.0004		7.85236e+06	-9.10169	0.50084
7.89769e+06	11.3829	10.0004		7.89769e+06	-9.0666	0.504474
7.94328e+06	11.375	10.0004		7.94328e+06	-9.02948	0.508125
7.98914e+06	11.3669	10.0004		7.98914e+06	-8.99083	0.511792
8.03526e+06	11.3587	10.0004		8.03526e+06	-8.95676	0.515477
8.08165e+06	11.3506	10.0004		8.08165e+06	-8.91873	0.519178
8.12831e+06	11.3425	10.0004		8.12831e+06	-8.88409	0.522897
8.17523e+06	11.3343	10.0004		8.17523e+06	-8.84836	0.526633
8.22243e+06	11.3264	10.0004		8.22243e+06	-8.81038	0.530387
8.2699e+06	11.3183	10.0004		8.2699e+06	-8.77466	0.534158
8.31764e+06	11.3102	10.0004		8.31764e+06	-8.73557	0.537947
8.36566e+06	11.3027	10.0004		8.36566e+06	-8.69941	0.541753
8.41395e+06	11.2946	10.0005		8.41395e+06	-8.66207	0.545578
8.46253e+06	11.287	10.0005		8.46253e+06	-8.62571	0.54942
8.51138e+06	11.2791	10.0005		8.51138e+06	-8.58648	0.553281
8.56052e+06	11.2715	10.0005		8.56052e+06	-8.54828	0.55716
8.60994e+06	11.2638	10.0005		8.60994e+06	-8.51159	0.561058
8.65964e+06	11.2562	10.0005		8.65964e+06	-8.47309	0.564974
8.70964e+06	11.2481	10.0005		8.70964e+06	-8.43493	0.568909
8.75992e+06	11.2407	10.0005		8.75992e+06	-8.39802	0.572863
8.81049e+06	11.2331	10.0005		8.81049e+06	-8.35834	0.576835
8.86135e+06	11.2257	10.0005		8.86135e+06	-8.32071	0.580827
8.91251e+06	11.218	10.0005		8.91251e+06	-8.28347	0.584838
8.96396e+06	11.2104	10.0005		8.96396e+06	-8.24461	0.588869
9.01571e+06	11.2032	10.0005		9.01571e+06	-8.20596	0.592919
9.06776e+06	11.1956	10.0005		9.06776e+06	-8.16829	0.596988
9.12011e+06	11.1882	10.0006		9.12011e+06	-8.12883	0.601077
9.17276e+06	11.1807	10.0006		9.17276e+06	-8.09136	0.605187
9.22571e+06	11.1734	10.0006		9.22571e+06	-8.05296	0.609316
9.27897e+06	11.166	10.0006		9.27897e+06	-8.01255	0.613465
9.33254e+06	11.1588	10.0006		9.33254e+06	-7.97696	0.617635
9.38642e+06	11.1515	10.0006		9.38642e+06	-7.93714	0.621826
9.44061e+06	11.1441	10.0006		9.44061e+06	-7.89669	0.626036
9.49511e+06	11.1372	10.0006		9.49511e+06	-7.85938	0.630268
9.54993e+06	11.1298	10.0006		9.54993e+06	-7.81858	0.63452
9.60506e+06	11.1226	10.0006		9.60506e+06	-7.7807	0.638794
9.66051e+06	11.1155	10.0006		9.66051e+06	-7.73994	0.643089
9.71628e+06	11.1082	10.0006		9.71628e+06	-7.70095	0.647405
9.77237e+06	11.1013	10.0006		9.77237e+06	-7.66193	0.651742
9.82879e+06	11.0941	10.0007		9.82879e+06	-7.6211	0.656101
9.88553e+06	11.0871	10.0007		9.88553e+06	-7.58347	0.660482
9.9426e+06	11.0801	10.0007		9.9426e+06	-7.54264	0.664884
10000000	11.0731	10.0007		10000000	-7.50192	0.669309
1.00577e+07	11.0658	10.0007		1.00577e+07	-7.46427	0.673756
1.01158e+07	11.0585	10.0007		1.01158e+07	-7.42326	0.678225
1.01742e+07	11.0515	10.0007		1.01742e+07	-7.38547	0.682716
1.02329e+07	11.0444	10.0007		1.02329e+07	-7.3466	0.68723
1.0292e+07	11.0375	10.0007		1.0292e+07	-7.30514	0.691767
1.03514e+07	11.0306	10.0007		1.03514e+07	-7.2662	0.696327
1.04112e+07	11.0235	10.0007		1.04112e+07	-7.22484	0.70091
1.04713e+07	11.0163	10.0008		1.04713e+07	-7.18566	0.705516
1.05317e+07	11.0095	10.0008		1.05317e+07	-7.14435	0.710146
1.05925e+07	11.0026	10.0008		1.05925e+07	-7.10459	0.714799
1.06537e+07	10.9959	10.0008		1.06537e+07	-7.06527	0.719476
1.07152e+07	10.9894	10.0008		1.07152e+07	-7.02248	0.724176
1.07771e+07	10.9825	10.0008		1.07771e+07	-6.98486	0.728901
1.08393e+07	10.9758	10.0008		1.08393e+07	-6.94246	0.733649
1.09018e+07	10.9692	10.0008		1.09018e+07	-6.902	0.738422
1.09648e+07	10.9626	10.0008		1.09648e+07	-6.86068	0.74322
1.10281e+07	10.9557	10.0009		1.10281e+07	-6.82195	0.748042
1.10917e+07	10.9491	10.0009		1.10917e+07	-6.78073	0.752888
1.11558e+07	10.9425	10.0009		1.11558e+07	-6.7385	0.75776
1.12202e+07	10.9359	10.0009		1.12202e+07	-6.69957	0.762657
1.1285e+07	10.9296	10.0009		1.1285e+07	-6.65843	0.767579
1.13501e+07	10.9228	10.0009		1.13501e+07	-6.61737	0.772526
1.14156e+07	10.9167	10.0009		1.14156e+07	-6.57757	0.7775
1.14815e+07	10.9099	10.0009		1.14815e+07	-6.53495	0.782498
1.15478e+07	10.9036	10.0009		1.15478e+07	-6.49307	0.787523
1.16145e+07	10.8972	10.001		1.16145e+07	-6.45112	0.792574
1.16815e+07	10.8909	10.001		1.16815e+07	-6.41132	0.797651
1.1749e+07	10.8847	10.001		1.1749e+07	-6.36751	0.802754
1.18168e+07	10.8783	10.001		1.18168e+07	-6.3258	0.807885
1.1885e+07	10.8718	10.001		1.1885e+07	-6.28317	0.813041
1.19536e+07	10.866	10.001		1.19536e+07	-6.24247	0.818225
1.20226e+07	10.8597	10.001		1.20226e+07	-6.20165	0.823436
1.20921e+07	10.8532	10.001		1.20921e+07	-6.15836	0.828674
1.21619e+07	10.8474	10.0011		1.21619e+07	-6.11436	0.83394
1.22321e+07	10.841	10.0011		1.22321e+07	-6.07253	0.839233
1.23027e+07	10.8351	10.0011		1.23027e+07	-6.03048	0.844554
1.23737e+07	10.8289	10.0011		1.23737e+07	-5.98718	0.849903
1.24451e+07	10.8226	10.0011		1.24451e+07	-5.94516	0.85528
1.2517e+07	10.8168	10.0011		1.2517e+07	-5.90211	0.860685
1.25893e+07	10.811	10.0011		1.25893e+07	-5.8598	0.866119
1.26619e+07	10.8049	10.0012		1.26619e+07	-5.81442	0.871582
1.2735e+07	10.799	10.0012		1.2735e+07	-5.77142	0.877073
1.28086e+07	10.7931	10.0012		1.28086e+07	-5.72818	0.882594
1.28825e+07	10.7873	10.0012		1.28825e+07	-5.68469	0.888143
1.29569e+07	10.7815	10.0012		1.29569e+07	-5.63828	0.893722
1.30317e+07	10.7758	10.0012		1.30317e+07	-5.59675	0.899331
1.31069e+07	10.7698	10.0012		1.31069e+07	-5.5535	0.90497
1.31826e+07	10.7638	10.0013		1.31826e+07	-5.51016	0.910638
1.32587e+07	10.7579	10.0013		1.32587e+07	-5.46759	0.916337
1.33352e+07	10.7521	10.0013		1.33352e+07	-5.42419	0.922066
1.34122e+07	10.7465	10.0013		1.34122e+07	-5.37981	0.927825
1.34896e+07	10.7407	10.0013		1.34896e+07	-5.33625	0.933615
1.35675e+07	10.7349	10.0013		1.35675e+07	-5.29298	0.939436
1.36458e+07	10.7291	10.0014		1.36458e+07	-5.24898	0.945289
1.37246e+07	10.7234	10.0014		1.37246e+07	-5.20368	0.951172
1.38038e+07	10.718	10.0014		1.38038e+07	-5.1605	0.957087
1.38835e+07	10.7122	10.0014		1.38835e+07	-5.11756	0.963034
1.39637e+07	10.7069	10.0014		1.39637e+07	-5.06886	0.969013
1.40443e+07	10.7012	10.0014		1.40443e+07	-5.02647	0.975023
1.41254e+07	10.6959	10.0015		1.41254e+07	-4.98066	0.981066
1.42069e+07	10.6902	10.0015		1.42069e+07	-4.93595	0.987142
1.42889e+07	10.6849	10.0015		1.42889e+07	-4.88977	0.99325
1.43714e+07	10.6795	10.0015		1.43714e+07	-4.84621	0.999391
1.44544e+07	10.6739	10.0015		1.44544e+07	-4.8007	1.00556
1.45378e+07	10.6686	10.0016		1.45378e+07	-4.7544	1.01177
1.46218e+07	10.663	10.0016		1.46218e+07	-4.71021	1.01801
1.47062e+07	10.6574	10.0016		1.47062e+07	-4.66367	1.02429
1.47911e+07	10.6521	10.0016		1.47911e+07	-4.61918	1.0306
1.48765e+07	10.6465	10.0016		1.48765e+07	-4.5745	1.03694
1.49624e+07	10.641	10.0017		1.49624e+07	-4.5284	1.04332
1.50487e+07	10.6305	10.0017		1.50487e+07	-4.53286	1.04973
1.51356e+07	10.6253	10.0017		1.51356e+07	-4.48693	1.05617
1.5223e+07	10.6202	10.0017		1.5223e+07	-4.43975	1.06265
1.53109e+07	10.6147	10.0017		1.53109e+07	-4.39568	1.06917
1.53993e+07	10.6094	10.0018		1.53993e+07	-4.34908	1.07572
1.54882e+07	10.6041	10.0018		1.54882e+07	-4.3012	1.08231
1.55776e+07	10.5989	10.0018		1.55776e+07	-4.25837	1.08893
1.56675e+07	10.5935	10.0018		1.56675e+07	-4.21043	1.09559
1.5758e+07	10.5884	10.0019		1.5758e+07	-4.16393	1.10229
1.58489e+07	10.5832	10.0019		1.58489e+07	-4.11812	1.10902
1.59404e+07	10.5778	10.0019		1.59404e+07	-4.07071	1.11579
1.60325e+07	10.5727	10.0019		1.60325e+07	-4.02362	1.12259
1.6125e+07	10.5676	10.0019		1.6125e+07	-3.97753	1.12944
1.62181e+07	10.5622	10.002		1.62181e+07	-3.93144	1.13632
1.63117e+07	10.5573	10.002		1.63117e+07	-3.88403	1.14323
1.64059e+07	10.552	10.002		1.64059e+07	-3.83753	1.15019
1.65006e+07	10.5471	10.002		1.65006e+07	-3.79021	1.15718
1.65959e+07	10.5421	10.0021		1.65959e+07	-3.74451	1.16422
1.66917e+07	10.5373	10.0021		1.66917e+07	-3.69342	1.17129
1.6788e+07	10.532	10.0021		1.6788e+07	-3.64751	1.1784
1.6885e+07	10.5269	10.0021		1.6885e+07	-3.60085	1.18554
1.69824e+07	10.5219	10.0022		1.69824e+07	-3.5526	1.19273
1.70805e+07	10.5171	10.0022		1.70805e+07	-3.50557	1.19996
1.71791e+07	10.512	10.0022		1.71791e+07	-3.45698	1.20723
1.72783e+07	10.5071	10.0022		1.72783e+07	-3.41004	1.21453
1.7378e+07	10.5023	10.0023		1.7378e+07	-3.36076	1.22188
1.74783e+07	10.4975	10.0023		1.74783e+07	-3.31238	1.22927
1.75792e+07	10.4926	10.0023		1.75792e+07	-3.26195	1.23669
1.76807e+07	10.4876	10.0024		1.76807e+07	-3.21516	1.24416
1.77828e+07	10.4827	10.0024		1.77828e+07	-3.16789	1.25167
1.78855e+07	10.4781	10.0024		1.78855e+07	-3.11776	1.25922
1.79887e+07	10.4733	10.0024		1.79887e+07	-3.06873	1.26682
1.80926e+07	10.4684	10.0025		1.80926e+07	-3.0216	1.27445
1.8197e+07	10.464	10.0025		1.8197e+07	-2.97122	1.28213
1.83021e+07	10.4588	10.0025		1.83021e+07	-2.92331	1.28985
1.84077e+07	10.4545	10.0026		1.84077e+07	-2.87156	1.29761
1.8514e+07	10.4497	10.0026		1.8514e+07	-2.82417	1.30542
1.86209e+07	10.4448	10.0026		1.86209e+07	-2.77335	1.31327
1.87284e+07	10.4401	10.0027		1.87284e+07	-2.72228	1.32116
1.88365e+07	10.4356	10.0027		1.88365e+07	-2.67377	1.32909
1.89452e+07	10.4312	10.0027		1.89452e+07	-2.62423	1.33707
1.90546e+07	10.4265	10.0028		1.90546e+07	-2.57447	1.3451
1.91646e+07	10.4216	10.0028		1.91646e+07	-2.52384	1.35317
1.92752e+07	10.417	10.0028		1.92752e+07	-2.47364	1.36128
1.93865e+07	10.4125	10.0029		1.93865e+07	-2.42271	1.36944
1.94984e+07	10.408	10.0029		1.94984e+07	-2.37452	1.37764
1.9611e+07	10.4032	10.0029		1.9611e+07	-2.32217	1.38589
1.97242e+07	10.3988	10.003		1.97242e+07	-2.27137	1.39418
1.98381e+07	10.3942	10.003		1.98381e+07	-2.22028	1.40253
1.99526e+07	10.3897	10.003		1.99526e+07	-2.17061	1.41091
2.00678e+07	10.3853	10.0031		2.00678e+07	-2.11878	1.41935
2.01837e+07	10.3806	10.0031		2.01837e+07	-2.0665	1.42783
2.03002e+07	10.3765	10.0031		2.03002e+07	-2.01564	1.43636
2.04174e+07	10.3718	10.0032		2.04174e+07	-1.96438	1.44493
2.05353e+07	10.3676	10.0032		2.05353e+07	-1.91394	1.45356
2.06538e+07	10.3628	10.0033		2.06538e+07	-1.86253	1.46223
2.0773e+07	10.3585	10.0033		2.0773e+07	-1.80826	1.47095
2.0893e+07	10.3541	10.0033		2.0893e+07	-1.75826	1.47972
2.10136e+07	10.3498	10.0034		2.10136e+07	-1.70461	1.48853
2.11349e+07	10.3457	10.0034		2.11349e+07	-1.65241	1.4974
2.12569e+07	10.3412	10.0035		2.12569e+07	-1.60082	1.50632
2.13796e+07	10.3367	10.0035		2.13796e+07	-1.548	1.51528
2.1503e+07	10.3325	10.0035		2.1503e+07	-1.49555	1.5243
2.16272e+07	10.3283	10.0036		2.16272e+07	-1.44307	1.53337
2.1752e+07	10.3239	10.0036		2.1752e+07	-1.38879	1.54248
2.18776e+07	10.3198	10.0037		2.18776e+07	-1.3365	1.55165
2.20039e+07	10.3152	10.0037		2.20039e+07	-1.28195	1.56087
2.21309e+07	10.3113	10.0038		2.21309e+07	-1.23126	1.57014
2.22587e+07	10.3069	10.0038		2.22587e+07	-1.17514	1.57947
2.23872e+07	10.303	10.0038		2.23872e+07	-1.12073	1.58884
2.25165e+07	10.2986	10.0039		2.25165e+07	-1.06711	1.59827
2.26464e+07	10.2943	10.0039		2.26464e+07	-1.01276	1.60775
2.27772e+07	10.2905	10.004		2.27772e+07	-0.96084	1.61729
2.29087e+07	10.2862	10.004		2.29087e+07	-0.904568	1.62687
2.30409e+07	10.2819	10.0041		2.30409e+07	-0.849993	1.63651
2.31739e+07	10.2778	10.0041		2.31739e+07	-0.79597	1.64621
2.33077e+07	10.274	10.0042		2.33077e+07	-0.741894	1.65596
2.34423e+07	10.2696	10.0042		2.34423e+07	-0.685926	1.66576
2.35776e+07	10.2658	10.0043		2.35776e+07	-0.630102	1.67562
2.37137e+07	10.2618	10.0043		2.37137e+07	-0.575497	1.68554
2.38506e+07	10.2579	10.0044		2.38506e+07	-0.520957	1.69551
2.39883e+07	10.2533	10.0044		2.39883e+07	-0.466402	1.70554
2.41268e+07	10.2495	10.0045		2.41268e+07	-0.409645	1.71562
2.42661e+07	10.2453	10.0045		2.42661e+07	-0.354093	1.72576
2.44062e+07	10.2414	10.0046		2.44062e+07	-0.296032	1.73596
2.45471e+07	10.2373	10.0046		2.45471e+07	-0.240841	1.74621
2.46888e+07	10.2335	10.0047		2.46888e+07	-0.18528	1.75652
2.48313e+07	10.2294	10.0048		2.48313e+07	-0.127786	1.76689
2.49747e+07	10.2253	10.0048		2.49747e+07	-0.0726357	1.77732
2.51189e+07	10.2215	10.0049		2.51189e+07	-0.014224	1.78781
2.52639e+07	10.2175	10.0049		2.52639e+07	0.0420641	1.79836
2.54097e+07	10.2136	10.005		2.54097e+07	0.0990097	1.80896
2.55564e+07	10.2097	10.005		2.55564e+07	0.156706	1.81963
2.5704e+07	10.2057	10.0051		2.5704e+07	0.216809	1.83035
2.58523e+07	10.2019	10.0052		2.58523e+07	0.272689	1.84114
2.60016e+07	10.1979	10.0052		2.60016e+07	0.331193	1.85199
2.61517e+07	10.1938	10.0053		2.61517e+07	0.388688	1.86289
2.63027e+07	10.1902	10.0054		2.63027e+07	0.448833	1.87386
2.64545e+07	10.1863	10.0054		2.64545e+07	0.506484	1.8849
2.66073e+07	10.1823	10.0055		2.66073e+07	0.56576	1.89599
2.67609e+07	10.1782	10.0055		2.67609e+07	0.62495	1.90715
2.69153e+07	10.1745	10.0056		2.69153e+07	0.68264	1.91837
2.70707e+07	10.1707	10.0057		2.70707e+07	0.744269	1.92965
2.7227e+07	10.1668	10.0057		2.7227e+07	0.80294	1.941
2.73842e+07	10.1631	10.0058		2.73842e+07	0.861385	1.95241
2.75423e+07	10.1592	10.0059		2.75423e+07	0.922055	1.96388
2.77013e+07	10.1551	10.0059		2.77013e+07	0.983275	1.97542
2.78612e+07	10.1512	10.006		2.78612e+07	1.0429	1.98703
2.80221e+07	10.1478	10.0061		2.80221e+07	1.10353	1.9987
2.81838e+07	10.1439	10.0062		2.81838e+07	1.16458	2.01044
2.83465e+07	10.1402	10.0062		2.83465e+07	1.22521	2.02224
2.85102e+07	10.1363	10.0063		2.85102e+07	1.28665	2.03411
2.86748e+07	10.1327	10.0064		2.86748e+07	1.34851	2.04605
2.88403e+07	10.1289	10.0065		2.88403e+07	1.41078	2.05805
2.90068e+07	10.1252	10.0065		2.90068e+07	1.47166	2.07012
2.91743e+07	10.1216	10.0066		2.91743e+07	1.5345	2.08227
2.93427e+07	10.1177	10.0067		2.93427e+07	1.5943	2.09448
2.95121e+07	10.114	10.0068		2.95121e+07	1.65934	2.10675
2.96825e+07	10.11	10.0068		2.96825e+07	1.72087	2.1191
2.98538e+07	10.1064	10.0069		2.98538e+07	1.78435	2.13152
3.00262e+07	10.1023	10.007		3.00262e+07	1.84581	2.14401
3.01995e+07	10.0992	10.0071		3.01995e+07	1.90917	2.15657
3.03739e+07	10.0954	10.0072		3.03739e+07	1.97285	2.1692
3.05492e+07	10.0918	10.0073		3.05492e+07	2.03741	2.1819
3.07256e+07	10.0883	10.0073		3.07256e+07	2.10128	2.19468
3.0903e+07	10.0845	10.0074		3.0903e+07	2.16546	2.20753
3.10814e+07	10.0808	10.0075		3.10814e+07	2.22845	2.22045
3.12608e+07	10.0767	10.0076		3.12608e+07	2.29452	2.23344
3.14413e+07	10.073	10.0077		3.14413e+07	2.35742	2.24651
3.16228e+07	10.0692	10.0078		3.16228e+07	2.42499	2.25965
3.18053e+07	10.0656	10.0079		3.18053e+07	2.49019	2.27286
3.1989e+07	10.0615	10.008		3.1989e+07	2.55455	2.28615
3.21736e+07	10.0578	10.0081		3.21736e+07	2.62032	2.29952
3.23594e+07	10.0539	10.0082		3.23594e+07	2.68603	2.31296
3.25462e+07	10.0504	10.0082		3.25462e+07	2.75078	2.32648
3.27341e+07	10.0469	10.0083		3.27341e+07	2.81894	2.34007
3.2923e+07	10.0429	10.0084		3.2923e+07	2.88605	2.35375
3.31131e+07	10.0395	10.0085		3.31131e+07	2.9533	2.3675
3.33043e+07	10.0355	10.0086		3.33043e+07	3.02044	2.38132
3.34965e+07	10.0318	10.0087		3.34965e+07	3.08993	2.39523
3.36899e+07	10.0283	10.0088		3.36899e+07	3.1607	2.40922
3.38844e+07	10.0247	10.009		3.38844e+07	3.23112	2.42328
3.408e+07	10.0206	10.0091		3.408e+07	3.29968	2.43743
3.42768e+07	10.0168	10.0092		3.42768e+07	3.36804	2.45165
3.44747e+07	10.0129	10.0093		3.44747e+07	3.43811	2.46596
3.46737e+07	10.0091	10.0094		3.46737e+07	3.50864	2.48034
3.48739e+07	10.0054	10.0095		3.48739e+07	3.57867	2.49481
3.50752e+07	10.002	10.0096		3.50752e+07	3.6496	2.50936
3.52777e+07	9.99834	10.0097		3.52777e+07	3.72119	2.524
3.54813e+07	9.99488	10.0098		3.54813e+07	3.79266	2.53872
3.56862e+07	9.99147	10.0099		3.56862e+07	3.8637	2.55352
3.58922e+07	9.98787	10.0101		3.58922e+07	3.93459	2.5684
3.60994e+07	9.98426	10.0102		3.60994e+07	4.00487	2.58337
3.63078e+07	9.98066	10.0103		3.63078e+07	4.07881	2.59843
3.65174e+07	9.97683	10.0104		3.65174e+07	4.15391	2.61357
3.67282e+07	9.97317	10.0105		3.67282e+07	4.22785	2.62879
3.69403e+07	9.96933	10.0107		3.69403e+07	4.30159	2.64411
3.71535e+07	9.96557	10.0108		3.71535e+07	4.37408	2.65951
3.7368e+07	9.96208	10.0109		3.7368e+07	4.44716	2.67499
3.75837e+07	9.95837	10.011		3.75837e+07	4.52431	2.69057
3.78007e+07	9.95498	10.0112		3.78007e+07	4.59731	2.70624
3.80189e+07	9.95108	10.0113		3.80189e+07	4.66957	2.72199
3.82384e+07	9.94747	10.0114		3.82384e+07	4.74929	2.73783
3.84592e+07	9.9438	10.0116		3.84592e+07	4.82384	2.75377
3.86812e+07	9.94016	10.0117		3.86812e+07	4.90139	2.76979
3.89045e+07	9.93653	10.0118		3.89045e+07	4.97927	2.78591
3.91291e+07	9.93302	10.012		3.91291e+07	5.05579	2.80211
3.9355e+07	9.92921	10.0121		3.9355e+07	5.13363	2.81841
3.95822e+07	9.92552	10.0123		3.95822e+07	5.21194	2.8348
3.98107e+07	9.92171	10.0124		3.98107e+07	5.29072	2.85129
4.00405e+07	9.91811	10.0125		4.00405e+07	5.36671	2.86787
4.02717e+07	9.91448	10.0127		4.02717e+07	5.44807	2.88454
4.05042e+07	9.91074	10.0128		4.05042e+07	5.52539	2.90131
4.0738e+07	9.907	10.013		4.0738e+07	5.60641	2.91818
4.09732e+07	9.90345	10.0131		4.09732e+07	5.688	2.93514
4.12098e+07	9.89978	10.0133		4.12098e+07	5.76806	2.95219
4.14477e+07	9.89618	10.0134		4.14477e+07	5.84755	2.96935
4.16869e+07	9.8925	10.0136		4.16869e+07	5.92943	2.9866
4.19276e+07	9.88875	10.0138		4.19276e+07	6.01283	3.00395
4.21697e+07	9.8849	10.0139		4.21697e+07	6.09559	3.0214
4.24131e+07	9.88105	10.0141		4.24131e+07	6.17753	3.03895
4.2658e+07	9.87742	10.0142		4.2658e+07	6.26244	3.05659
4.29042e+07	9.87364	10.0144		4.29042e+07	6.34621	3.07434
4.31519e+07	9.87	10.0146		4.31519e+07	6.42912	3.09219
4.3401e+07	9.8662	10.0148		4.3401e+07	6.51478	3.11014
4.36516e+07	9.86244	10.0149		4.36516e+07	6.60164	3.1282
4.39036e+07	9.85884	10.0151		4.39036e+07	6.68685	3.14635
4.4157e+07	9.85515	10.0153		4.4157e+07	6.77091	3.16461
4.4412e+07	9.8514	10.0155		4.4412e+07	6.85867	3.18298
4.46684e+07	9.84763	10.0156		4.46684e+07	6.94856	3.20144
4.49262e+07	9.84403	10.0158		4.49262e+07	7.03309	3.22002
4.51856e+07	9.84021	10.016		4.51856e+07	7.12287	3.2387
4.54465e+07	9.83671	10.0162		4.54465e+07	7.21138	3.25748
4.57088e+07	9.833	10.0164		4.57088e+07	7.30136	3.27638
4.59727e+07	9.82896	10.0166		4.59727e+07	7.39133	3.29538
4.62381e+07	9.82519	10.0168		4.62381e+07	7.48112	3.31448
4.6505e+07	9.82164	10.017		4.6505e+07	7.57046	3.3337
4.67735e+07	9.81804	10.0171		4.67735e+07	7.66391	3.35303
4.70435e+07	9.81419	10.0173		4.70435e+07	7.75522	3.37247
4.73151e+07	9.81024	10.0175		4.73151e+07	7.84963	3.39201
4.75883e+07	9.80676	10.0178		4.75883e+07	7.94191	3.41167
4.7863e+07	9.80285	10.018		4.7863e+07	8.03483	3.43144
4.81393e+07	9.79896	10.0182		4.81393e+07	8.13016	3.45133
4.84172e+07	9.79536	10.0184		4.84172e+07	8.22617	3.47132
4.86968e+07	9.79155	10.0186		4.86968e+07	8.32105	3.49143
4.89779e+07	9.78783	10.0188		4.89779e+07	8.41677	3.51166
4.92606e+07	9.78413	10.019		4.92606e+07	8.51633	3.532
4.9545e+07	9.7804	10.0193		4.9545e+07	8.61317	3.55246
4.9831e+07	9.77648	10.0195		4.9831e+07	8.7104	3.57303
5.01187e+07	9.77251	10.0197		5.01187e+07	8.80895	3.59372
5.04081e+07	9.76922	10.0199		5.04081e+07	8.90906	3.61453
5.06991e+07	9.76541	10.0202		5.06991e+07	9.0093	3.63545
5.09918e+07	9.76173	10.0204		5.09918e+07	9.11088	3.6565
5.12861e+07	9.75792	10.0206		5.12861e+07	9.21047	3.67766
5.15822e+07	9.75415	10.0209		5.15822e+07	9.31145	3.69895
5.188e+07	9.75017	10.0211		5.188e+07	9.41454	3.72036
5.21795e+07	9.7466	10.0214		5.21795e+07	9.51795	3.74189
5.24807e+07	9.74293	10.0216		5.24807e+07	9.62175	3.76354
5.27837e+07	9.73895	10.0219		5.27837e+07	9.72734	3.78531
5.30884e+07	9.73528	10.0221		5.30884e+07	9.83226	3.80721
5.33949e+07	9.73145	10.0224		5.33949e+07	9.93851	3.82924
5.37032e+07	9.72753	10.0226		5.37032e+07	10.0453	3.85138
5.40132e+07	9.7238	10.0229		5.40132e+07	10.1532	3.87366
5.4325e+07	9.72026	10.0232		5.4325e+07	10.2603	3.89606
5.46387e+07	9.71654	10.0234		5.46387e+07	10.3707	3.91859
5.49541e+07	9.71254	10.0237		5.49541e+07	10.4794	3.94125
5.52713e+07	9.70882	10.024		5.52713e+07	10.5903	3.96403
5.55904e+07	9.70516	10.0243		5.55904e+07	10.7029	3.98695
5.59114e+07	9.70164	10.0245		5.59114e+07	10.8142	4.01
5.62341e+07	9.69769	10.0248		5.62341e+07	10.927	4.03317
5.65588e+07	9.69394	10.0251		5.65588e+07	11.0418	4.05648
5.68853e+07	9.69028	10.0254		5.68853e+07	11.1543	4.07993
5.72137e+07	9.68664	10.0257		5.72137e+07	11.269	4.1035
5.7544e+07	9.68279	10.026		5.7544e+07	11.3843	4.12721
5.78762e+07	9.67906	10.0263		5.78762e+07	11.5029	4.15105
5.82103e+07	9.67577	10.0266		5.82103e+07	11.6197	4.17503
5.85464e+07	9.67204	10.0269		5.85464e+07	11.7386	4.19915
5.88844e+07	9.66829	10.0272		5.88844e+07	11.857	4.2234
5.92243e+07	9.66475	10.0275		5.92243e+07	11.9772	4.2478
5.95662e+07	9.66072	10.0279		5.95662e+07	12.0981	4.27233
5.99101e+07	9.65737	10.0282		5.99101e+07	12.2211	4.297
6.0256e+07	9.65379	10.0285		6.0256e+07	12.342	4.32181
6.06038e+07	9.65007	10.0288		6.06038e+07	12.4671	4.34676
6.09537e+07	9.64662	10.0292		6.09537e+07	12.5909	4.37185
6.13056e+07	9.64321	10.0295		6.13056e+07	12.7144	4.39709
6.16595e+07	9.63926	10.0299		6.16595e+07	12.8415	4.42246
6.20155e+07	9.6358	10.0302		6.20155e+07	12.9681	4.44799
6.23735e+07	9.63226	10.0306		6.23735e+07	13.0979	4.47366
6.27336e+07	9.6286	10.0309		6.27336e+07	13.2256	4.49947
6.30957e+07	9.62512	10.0313		6.30957e+07	13.3562	4.52543
6.346e+07	9.62142	10.0316		6.346e+07	13.4854	4.55154
6.38263e+07	9.61774	10.032		6.38263e+07	13.6194	4.57779
6.41948e+07	9.61443	10.0324		6.41948e+07	13.7508	4.6042
6.45654e+07	9.61094	10.0327		6.45654e+07	13.8831	4.63075
6.49382e+07	9.60765	10.0331		6.49382e+07	14.0207	4.65746
6.53131e+07	9.60421	10.0335		6.53131e+07	14.1581	4.68432
6.56901e+07	9.60094	10.0339		6.56901e+07	14.2949	4.71133
6.60693e+07	9.59724	10.0343		6.60693e+07	14.4326	4.73849
6.64508e+07	9.59391	10.0347		6.64508e+07	14.5723	4.76581
6.68344e+07	9.59103	10.0351		6.68344e+07	14.7107	4.79328
6.72202e+07	9.58772	10.0355		6.72202e+07	14.8516	4.82091
6.76083e+07	9.58443	10.0359		6.76083e+07	14.9943	4.8487
6.79986e+07	9.58118	10.0363		6.79986e+07	15.1368	4.87664
6.83912e+07	9.57798	10.0368		6.83912e+07	15.2833	4.90474
6.8786e+07	9.5748	10.0372		6.8786e+07	15.4286	4.933
6.91831e+07	9.5716	10.0376		6.91831e+07	15.5723	4.96142
6.95825e+07	9.5685	10.038		6.95825e+07	15.7218	4.99
6.99842e+07	9.56565	10.0385		6.99842e+07	15.8717	5.01875
7.03882e+07	9.56251	10.0389		7.03882e+07	16.0215	5.04766
7.07946e+07	9.55923	10.0394		7.07946e+07	16.1727	5.07673
71203280	9.5566	10.0398		71203280	16.3216	5.10596
7.16143e+07	9.55337	10.0403		7.16143e+07	16.4769	5.13536
7.20278e+07	9.55051	10.0408		7.20278e+07	16.6305	5.16493
7.24436e+07	9.54759	10.0412		7.24436e+07	16.7863	5.19467
7.28618e+07	9.54522	10.0417		7.28618e+07	16.942	5.22457
7.32825e+07	9.5422	10.0422		7.32825e+07	17.099	5.25464
7.37055e+07	9.53935	10.0427		7.37055e+07	17.2581	5.28488
7.4131e+07	9.53691	10.0432		7.4131e+07	17.4193	5.3153
7.4559e+07	9.53394	10.0437		7.4559e+07	17.5788	5.34589
7.49894e+07	9.53158	10.0442		7.49894e+07	17.7441	5.37664
7.54223e+07	9.52899	10.0447		7.54223e+07	17.9073	5.40758
7.58578e+07	9.52674	10.0452		7.58578e+07	18.0724	5.43869
7.62957e+07	9.52411	10.0457		7.62957e+07	18.2375	5.46997
7.67361e+07	9.52196	10.0463		7.67361e+07	18.4072	5.50143
7.71792e+07	9.5196	10.0468		7.71792e+07	18.5758	5.53307
7.76247e+07	9.51731	10.0474		7.76247e+07	18.7457	5.56489
7.80728e+07	9.51547	10.0479		7.80728e+07	18.9161	5.59689
7.85236e+07	9.51314	10.0485		7.85236e+07	19.0876	5.62906
7.89769e+07	9.51132	10.049		7.89769e+07	19.2615	5.66142
7.94328e+07	9.50925	10.0496		7.94328e+07	19.4375	5.69397
7.98914e+07	9.50742	10.0502		7.98914e+07	19.6143	5.72669
8.03526e+07	9.50583	10.0507		8.03526e+07	19.792	5.7596
8.08165e+07	9.50432	10.0513		8.08165e+07	19.9695	5.7927
8.12831e+07	9.5025	10.0519		8.12831e+07	20.1512	5.82598
8.17523e+07	9.50097	10.0525		8.17523e+07	20.3332	5.85946
8.22243e+07	9.49952	10.0531		8.22243e+07	20.5173	5.89312
8.2699e+07	9.49821	10.0537		8.2699e+07	20.7013	5.92697
8.31764e+07	9.49704	10.0544		8.31764e+07	20.8865	5.96101
8.36566e+07	9.49601	10.055		8.36566e+07	21.073	5.99524
8.41395e+07	9.49468	10.0556		8.41395e+07	21.2637	6.02967
8.46253e+07	9.49388	10.0563		8.46253e+07	21.4515	6.06429
8.51138e+07	9.49346	10.0569		8.51138e+07	21.6449	6.0991
8.56052e+07	9.49254	10.0576		8.56052e+07	21.836	6.13411
8.60994e+07	9.49221	10.0583		8.60994e+07	22.0311	6.16932
8.65964e+07	9.49158	10.0589		8.65964e+07	22.2252	6.20472
8.70964e+07	9.49128	10.0596		8.70964e+07	22.4207	6.24033
8.75992e+07	9.49111	10.0603		8.75992e+07	22.6213	6.27613
8.81049e+07	9.49116	10.061		8.81049e+07	22.8179	6.31214
8.86135e+07	9.49153	10.0617		8.86135e+07	23.0204	6.34835
8.91251e+07	9.49159	10.0624		8.91251e+07	23.2194	6.38476
8.96396e+07	9.49208	10.0631		8.96396e+07	23.4234	6.42138
9.01571e+07	9.49268	10.0639		9.01571e+07	23.6271	6.4582
9.06776e+07	9.49333	10.0646		9.06776e+07	23.8317	6.49523
9.12011e+07	9.49404	10.0653		9.12011e+07	24.034	6.53247
9.17276e+07	9.49532	10.0661		9.17276e+07	24.2433	6.56992
9.22571e+07	9.49619	10.0669		9.22571e+07	24.4509	6.60757
9.27897e+07	9.49761	10.0676		9.27897e+07	24.6609	6.64544
9.33254e+07	9.49914	10.0684		9.33254e+07	24.8713	6.68352
9.38642e+07	9.50074	10.0692		9.38642e+07	25.0847	6.72182
9.44061e+07	9.50253	10.07		9.44061e+07	25.2981	6.76032
9.49511e+07	9.50429	10.0708		9.49511e+07	25.5082	6.79905
9.54993e+07	9.5063	10.0716		9.54993e+07	25.7229	6.83799
9.60506e+07	9.50871	10.0725		9.60506e+07	25.9383	6.87715
9.66051e+07	9.51073	10.0733		9.66051e+07	26.1557	6.91653
9.71628e+07	9.51301	10.0742		9.71628e+07	26.3724	6.95613
9.77237e+07	9.51571	10.075		9.77237e+07	26.5895	6.99595
9.82879e+07	9.51802	10.0759		9.82879e+07	26.809	7.03599
9.88553e+07	9.52091	10.0768		9.88553e+07	27.0264	7.07626
9.9426e+07	9.52369	10.0776		9.9426e+07	27.2472	7.11675
100000000	9.52662	10.0785		100000000	27.4673	7.15747
